# Supplementary material for: Systems Analysis of Protein Fatty Acylation in Herpes Simplex Virus-Infected Cells Using Chemical Proteomics
Source: Chem Biol. 2015 Aug 20;22(8):1008–17. doi: 10.1016/j.chembiol.2015.06.024 (PMC4543063; doi:10.1016/j.chembiol.2015.06.024)
Supplement: Table S1. HSV-Induced Changes to Protein Palmitoylation [file mmc2.xlsx]

## Sheet: SI Table 1
SI Table 1: HSV induced changes to protein palmitoylation
Listed below are 1292 protein groups quantified in lysates obtained from metabolic tagging with YnPal , ligation to AzTB, and affinity enrichent. Raw MS data from MaxQuant were processed using Perseus software: protein abundance ratios logarithmised and median values for each sample set to 0.00; contaminants and decoy identifications were removed; proteins with quantification in less than 3 out o…
Gene names	Log2 protein palmitoylation HSV/Mock. Sample names given below.				One sample test outcome		Number of peptides used for quantification.
	YnPal1	YnPal2	YnPal3	YnPal4	Significance (-Log10 p value)	Test difference	YnPal1	YnPal2	YnPal3	YnPal4
AARS	-0.230138	0.117774	0.658392	0.940962	0.596771	0.371747	7	8	8	8
ABCB6	-0.238301	NaN	-0.978797	-0.32064	0.795309	-0.512579	2	1	2	2
ABCC1	NaN	0.0408578	-0.255153	-0.177254	0.555052	-0.130516	1	3	3	2
ABCC4	-0.785541	-1.11808	-1.57269	-1.77905	2.00638	-1.31384	7	8	10	3
ABCD3	0.213219	0.248366	0.288604	0.0785274	1.70056	0.207179	8	7	6	6
ABCE1	0.352963	-0.18596	0.450653	0.521043	0.758327	0.284675	4	4	5	4
ABHD2	NaN	-2.23725	-2.182	0.671782	0.490613	-1.24916	1	4	3	4
ACACA	NaN	0.111583	-0.0947594	-0.22671	0.258874	-0.0699624	1	3	4	2
ACAD9	0.242785	0.3584	-0.11071	-0.094216	0.332147	0.0990648	5	2	5	6
ACADSB	-0.293983	-0.143027	-0.526836	-0.321241	1.57247	-0.321272	4	5	4	3
ACADVL	-0.140066	-0.309612	-0.191091	0.0715168	0.764761	-0.142313	17	16	17	16
ACAT1	-0.0973772	-0.199543	-0.241138	-0.247114	1.96362	-0.196293	9	9	9	8
ACLY	0.398909	0.216163	0.398178	0.21964	2.01436	0.308223	17	20	22	22
ACO1;IRP1	0.0749601	0.00603825	0.484494	0.505584	0.86772	0.267769	2	5	7	4
ACO2	-0.0516269	-0.115555	0.0452086	0.142256	0.0296297	0.0050706	5	5	6	5
ACOT2;ACOT1	-0.0934591	0.0823388	0.0628644	0.0534697	0.250916	0.0263034	4	4	4	4
ACOT7	0.853731	0.757947	0.727248	0.123541	1.46606	0.615617	2	2	2	1
ACOT9	-0.0984203	0.125137	0.0967728	0.257506	0.544529	0.095249	6	6	7	6
ACOX1	-0.0251928	-0.00910497	0.0806115	0.105991	0.487368	0.0380761	7	6	6	6
ACSL3	0.345547	0.362672	-0.39307	-0.0863511	0.110966	0.0571995	11	9	10	13
ACSL4	0.211315	0.0311135	-0.291676	-0.475656	0.337968	-0.131226	5	4	6	5
ACTC1;ACTA1	0.220468	0.227065	0.311502	0.306447	2.77046	0.26637	2	2	3	2
ACTN1	0.075797	-0.0297981	0.260952	0.423219	0.779577	0.182542	21	21	20	18
ACTN4	0.114002	0.0662344	0.0550742	0.204842	1.31619	0.110038	43	45	46	45
ACTR1A	-0.13866	0.241018	0.50883	0.430926	0.771881	0.260528	4	5	5	5
ACTR2	0.138394	-0.0796674	0.299147	0.449788	0.762144	0.201915	6	5	4	4
ACTR3	-0.160596	-0.263762	0.329668	0.491179	0.202467	0.0991225	10	10	11	11
ADAM17	-0.575097	-0.283177	NaN	-1.06496	0.971841	-0.641078	3	3	1	3
ADAR	-0.81758	0.441158	-0.120174	-0.282228	0.295053	-0.194706	2	3	5	4
ADH5	-0.196317	0.157521	1.0109	0.870089	0.682255	0.460547	7	7	7	7
ADK	0.217616	0.280905	0.695844	0.55652	1.51435	0.437721	6	7	7	6
ADSL	-0.157408	-0.0840212	0.658716	0.543851	0.47355	0.240284	3	4	3	4
ADSS	NaN	0.00317437	0.941937	0.570958	0.687535	0.505357	0	3	3	3
AGK	-0.00195104	-0.282224	NaN	-0.165146	0.684714	-0.149774	2	1	2	2
AGPAT1	0.227126	-0.0350293	0.040611	0.0522447	0.538982	0.0712381	4	4	4	4
AGPAT3	-0.127233	-0.198069	0.0747562	0.027198	0.349025	-0.0558368	2	2	2	2
AGPS	0.165653	0.0985501	0.337694	0.222643	1.57226	0.206135	7	6	6	6
AHCY	0.432593	0.442776	0.60921	0.464821	2.88726	0.48735	11	10	11	12
AHNAK	-0.317363	-0.403799	-0.097693	-0.619399	1.34982	-0.359564	7	12	15	8
AIFM1	0.133366	-0.153278	0.175227	0.013589	0.217216	0.042226	5	5	5	5
AK1	NaN	0.503224	0.711244	-0.20648	0.455868	0.335996	1	1	2	1
AK2	-0.334148	-0.222189	0.510083	0.722334	0.247266	0.16902	2	2	2	2
AKAP12	-2.11761	-1.77683	-0.323543	-0.291467	1.0011	-1.12736	4	4	3	3
AKR1A1	1.03581	0.235316	0.938466	0.66707	1.55671	0.719165	5	6	5	8
AKR1B1	1.27422	1.25166	0.489176	0.361099	1.3939	0.844038	9	10	8	9
AKR7A2	NaN	0.00733811	0.719879	0.556441	0.731687	0.427886	1	2	2	1
ALCAM	-0.155158	0.068208	-0.628953	-0.605709	0.823026	-0.330403	5	4	3	3
ALDH18A1	0.052218	0.0850294	-0.51321	-0.560933	0.562723	-0.234224	9	8	10	7
ALDH1A3	0.136284	0.0648617	0.810981	0.679722	0.955822	0.422962	15	17	17	16
ALDH3A2	-0.602605	0.00339156	0.374733	0.513255	0.101801	0.0721935	3	3	4	2
ALDH3B1	-2.05483	-1.47	-0.901033	-1.3917	2.06321	-1.45439	5	3	5	2
ALDH7A1	-0.315484	0.0205521	0.172505	-0.00866875	0.113722	-0.0327739	4	4	5	6
ALDH9A1	0.375001	-0.0519653	NaN	1.14287	0.527206	0.488636	5	3	1	3
ALDOA	0.297972	0.143993	0.852912	0.654833	1.24125	0.487428	13	15	16	14
ALDOC	0.272162	0.0773964	0.884361	0.61378	1.08645	0.461925	1	1	1	1
ALG1	0.0288386	0.462813	-0.176757	0.0817047	0.291314	0.0991498	5	3	4	3
ALG6	0.0741445	-0.0755559	0.177817	0.0164092	0.365827	0.0482037	3	3	3	3
AMIGO2	-1.87007	-2.34006	-2.0178	-2.15754	3.6217	-2.09637	4	5	8	7
ANO6	-1.40684	-1.4641	-1.67999	-1.50022	3.88669	-1.51279	10	8	13	10
ANP32A	0.212257	-0.0151851	0.345228	0.450888	1.04585	0.248297	4	5	4	2
ANP32B	0.138373	0.278826	0.46795	0.293233	1.65249	0.294595	3	3	3	2
ANTXR1	-1.8532	-2.016	-1.31567	-1.07524	2.23471	-1.56502	4	6	3	7
ANTXR2	-1.74103	-2.04256	-1.59709	-1.49078	3.13408	-1.71787	7	8	6	7
ANXA1	0.18477	0.144249	0.325521	0.274415	1.95362	0.232239	12	15	15	11
ANXA11	0.0189307	-0.119924	0.462787	0.541537	0.585769	0.225833	5	7	5	6
ANXA2;ANXA2P2	0.311071	0.19011	0.601704	0.520628	1.63485	0.405878	22	24	25	22
ANXA3	0.620452	0.392907	0.637789	0.540943	2.64813	0.548023	4	4	3	2
ANXA4	-0.233327	-0.0445831	0.570471	1.40827	0.476685	0.425207	4	4	3	4
ANXA5	0.527446	0.42711	0.937334	0.835639	1.94973	0.681882	18	16	16	16
ANXA6	0.116466	0.0868546	0.464001	0.555415	1.07974	0.305684	31	30	30	33
ANXA7	0.0289295	0.194415	0.579563	1.07298	0.864847	0.468973	5	4	4	3
AP1AR	-0.266892	NaN	0.948603	0.726022	0.473677	0.469244	2	1	3	2
AP1G1	0.0109137	0.0478441	0.254016	0.180186	0.927105	0.12324	5	10	6	9
AP1M1	0.470827	0.13522	0.607684	-0.280992	0.48953	0.233185	3	2	3	2
AP2A1	-0.0264452	-0.0112532	-0.0172651	-0.0349954	1.64034	-0.0224897	17	18	19	18
AP2A2	0.116231	0.27228	0.564287	0.933419	1.10343	0.471554	2	2	2	2
AP2B1	-0.168452	-0.0906577	0.09098	-0.184167	0.589944	-0.0880741	13	18	22	15
AP2M1	0.29298	0.216182	-0.16174	-0.401286	0.0271579	-0.0134661	4	5	5	5
AP3B1	-0.382828	NaN	0.259911	0.299957	0.0890335	0.0590133	2	1	2	4
AP3D1	-0.0706597	-0.401009	0.0604727	0.441572	0.0141379	0.007594	3	2	2	2
APEX1	-0.111776	-0.0684176	0.666314	0.747506	0.562486	0.308407	3	2	4	3
APH1A	0.695765	0.0165984	-0.321035	-0.416325	0.00799651	-0.00624915	2	3	2	2
API5	-0.230165	-0.147697	-0.16959	-0.204524	2.70694	-0.187994	7	10	6	7
APMAP;C20orf3	-0.254684	-0.177664	-0.619485	-0.284257	1.37724	-0.334023	7	7	8	7
ARCN1	0.404777	0.230074	0.565304	0.640489	1.82488	0.460161	10	8	12	11
ARF3;ARF1	-1.66744	-1.71564	-0.978247	-1.19616	2.34267	-1.38937	8	8	7	8
ARF4	-1.29219	-1.39144	-0.512618	-0.685633	1.67465	-0.970471	6	5	6	6
ARF6	-1.62037	-1.86605	-1.25808	-1.44543	2.90032	-1.54748	4	5	3	4
ARHGAP1	-0.101679	-0.0246081	0.857953	0.700591	0.617565	0.358064	3	2	3	3
ARHGAP18	0.632973	0.40323	-0.155906	NaN	0.47243	0.293433	3	3	2	0
ARHGDIA	0.672683	0.535852	1.076	0.61931	2.04258	0.725962	4	4	3	5
ARL1	-1.99588	-2.05192	-1.29993	-1.25244	2.3297	-1.65004	3	4	3	3
ARL6IP5	NaN	0.298073	0	-0.00770807	0.358756	0.0967882	1	2	2	2
ARPC1A	-0.0825305	-0.122291	0.713754	0.601122	0.526396	0.277513	2	3	4	3
ARPC1B	-0.0703917	-0.427403	0.669265	0.57639	0.277404	0.186965	4	5	6	5
ARPC2	-0.129211	-0.0814856	0.250712	0.205708	0.242358	0.0614307	11	11	12	10
ARPC3	-0.144882	-0.368359	0.210381	0.413035	0.053014	0.0275437	5	4	5	4
ARPC4;ARPC4-TTLL3	0.00146151	-0.0683035	0.351878	0.2298	0.55267	0.128709	4	4	4	4
ASNA1	0.264241	0.320434	0.496508	0.341652	2.25063	0.355709	5	5	4	4
ASPH	-0.657781	-0.626384	-0.485737	-0.0726367	1.37883	-0.460635	5	4	5	4
ATIC	0.32177	0.404629	0.626479	0.53734	2.2166	0.472555	11	10	11	8
ATL3	0.212618	0.236702	-0.0985945	-0.266162	0.0585154	0.0211409	7	7	8	8
ATP11B	-0.663027	-0.56572	-0.502777	-0.39909	2.62212	-0.532653	6	8	5	5
ATP13A3	-0.523373	-0.586487	0.245412	0.0666746	0.387153	-0.199443	5	9	8	6
ATP1A1	0.238641	0.244605	-0.0149989	-0.117161	0.390337	0.0877715	20	19	20	24
ATP1B3	-0.292674	-0.439631	0.0826537	0.173875	0.320819	-0.118944	2	2	4	4
ATP2A2	-0.275182	-0.302481	-0.0723351	-0.233483	1.63251	-0.22087	19	17	22	20
ATP2B4	-0.161063	-0.264755	-0.284465	-0.328183	2.28001	-0.259616	7	6	7	6
ATP2C1	-0.104696	0.0844958	-0.180061	NaN	0.313713	-0.0667538	3	3	4	1
ATP5A1	0.349797	0.299081	0.107388	-0.00973526	0.950499	0.186633	18	16	19	20
ATP5B	0.267503	0.197835	0.0388752	-0.204338	0.279361	0.0749688	14	13	12	12
ATP5C1	-0.0320111	0.109244	-0.134419	-0.165529	0.361619	-0.0556789	8	8	7	8
ATP5F1	0.14938	0.183359	0.0813771	0.0593857	1.57917	0.118376	6	6	6	6
ATP5H	0.0574018	0.191178	0.00362307	-0.120028	0.191327	0.0330437	7	8	6	7
ATP5O	-0.184215	0.027872	-0.0610487	0.0119645	0.436606	-0.0513567	3	5	4	4
ATP6V0A1	0.173248	0.161886	-0.250294	-0.371559	0.190607	-0.0716797	2	2	3	2
ATP6V0A2	-0.0139704	-0.262952	-0.188977	-0.0111208	0.804927	-0.119255	8	9	8	7
ATP6V1A	0.0805021	0.0459057	0.3163	0.233834	1.11353	0.169136	8	9	10	9
ATP6V1H	-0.175748	0.0322845	0.597647	-0.254691	0.0903365	0.049873	2	4	4	3
ATP9A	-0.885076	-1.05468	-0.307844	-0.329124	1.36184	-0.64418	12	12	11	12
ATP9B	-1.07015	-0.740736	-0.190986	-0.651325	1.45203	-0.663299	5	5	3	2
ATXN10	-0.871042	-0.898018	0.834276	-0.263392	0.289476	-0.299544	3	3	4	2
AUP1	-0.581057	-0.706058	-0.902001	-0.850916	2.72914	-0.760008	6	6	6	7
B3GNT1	-1.50778	-1.60464	-1.16905	-1.28919	3.10202	-1.39267	8	9	7	7
B4GALT1	-1.66575	-1.86027	-2.00115	-1.75441	3.86412	-1.82039	6	7	4	3
B4GALT7	-0.232454	-0.514079	-0.357737	-0.232387	1.81237	-0.334164	5	5	6	8
BASP1	-1.78866	NaN	-0.790456	-1.16074	1.29658	-1.24662	2	1	2	2
BAT5;ABHD16A	0.0682014	-0.187421	-0.344974	-0.331429	0.886893	-0.198906	4	2	3	5
BAX	0.221344	0.130396	0.356365	0.0862557	1.34949	0.19859	4	3	3	4
BCAM	-0.499322	-0.742628	-1.06665	-0.838604	2.16813	-0.7868	6	7	8	9
BCAP29	0.111082	0.239839	-0.0812556	-0.0786464	0.232904	0.0477548	4	4	5	4
BCAP31	0.308075	0.286377	0.118476	0.123191	1.57776	0.20903	7	7	7	8
BCLAF1	0.835247	0.767823	-0.383393	-0.7856	0.0926969	0.108519	12	10	9	5
BET1;DKFZp781C0425	-1.39887	-1.68061	-1.58122	-1.46052	3.81956	-1.53031	2	2	2	2
BET1L	-2.10937	-2.18693	-1.45628	-1.33726	2.40525	-1.77246	3	3	3	3
BROX;C1orf58	-0.0521082	-0.100285	0.0898243	-0.0750843	0.320595	-0.0344134	2	2	2	2
BSG	0.0342205	-0.0791844	0.38793	0.000536799	0.330335	0.0858757	2	3	2	2
BUB3	-0.604263	-0.450387	-0.457907	-0.243038	2.01416	-0.438898	3	3	2	2
BZW1	-0.028811	-0.0736765	0.118476	0.133987	0.280636	0.0374938	8	10	9	9
BZW2	-0.117808	-0.0419816	0.259117	0.163018	0.293682	0.0655864	4	4	4	5
C12orf23	-0.228315	-0.454854	-0.00601825	-0.0114403	0.701082	-0.175157	3	3	3	3
C16orf58	0.681437	0.391547	0.393924	0.156184	1.48747	0.405773	2	3	2	2
C19orf10	2.57468	2.29652	0.580555	NaN	0.99858	1.81725	2	2	2	0
C1QBP	0.543252	0.086957	0.0479492	-0.184922	0.321104	0.123309	3	3	2	2
C21orf33	-0.320403	-0.289415	0.414451	0.185547	0.00435466	-0.00245495	3	3	3	2
C22orf28	-0.0917268	0.270982	0.199398	0.564022	0.748647	0.235669	7	8	5	7
CA2D1	-2.05194	-2.40383	-2.35541	-2.22611	4.03331	-2.25932	27	29	27	24
CALD1	0.265998	-0.463142	0.11769	NaN	0.0380458	-0.0264844	5	2	3	1
CALR	0.184219	0.134328	0.223136	0.307908	1.99016	0.212398	8	7	7	8
CALU	0.608688	0.461296	0.444272	-0.0100552	1.17155	0.37605	3	4	5	5
CAMK2D	0.311801	0.293107	-0.0780596	NaN	0.521803	0.175616	2	2	2	1
CAND1	0.00359315	0.0850089	0.241271	0.14831	1.01037	0.119546	21	18	20	15
CANX	-0.68301	-0.814725	-1.01093	-1.07753	2.66099	-0.89655	29	28	28	26
CAP1	-0.0557463	-0.110189	0.36552	0.283924	0.413579	0.120877	11	10	13	11
CAPN1	-0.910679	-0.781833	0.130969	0.130222	0.529169	-0.35783	5	5	6	5
CAPN2	0.104685	0.208705	0.569665	0.704732	1.15965	0.396947	10	9	12	9
CAPN5	-0.148582	-0.400147	-0.822797	-0.854304	1.32545	-0.556458	8	11	9	8
CAPNS1	0.209971	0.128944	0.668498	0.572889	1.23077	0.395075	5	5	5	5
CAPZA1	-0.144933	-0.156938	0.540794	0.315635	0.316553	0.13864	4	4	3	2
CAPZB	0.0583161	0.0311987	0.546878	0.495062	0.876884	0.282864	7	7	7	4
CARS	-0.332422	-0.371706	0.988658	0.981061	0.325617	0.316398	3	5	6	3
CAT	-0.350153	-0.323981	0.127144	0.398813	0.0697122	-0.0370444	3	2	4	3
CAV1	-3.17142	-3.22922	-4.16026	-4.29702	2.95185	-3.71448	9	8	9	7
CAV2	-3.27451	-2.57769	-1.37853	-2.90832	2.06694	-2.53476	3	3	3	3
CBR1	0.227483	0.24409	0.748835	0.907414	1.25836	0.531956	6	5	5	7
CCNY	-0.570643	-0.856677	-0.188342	0.226406	0.626652	-0.347314	2	3	5	4
CCT2	0.212237	0.201076	0.230618	0.179213	3.50691	0.205786	13	12	14	15
CCT3	0.23401	0.0882679	0.355577	0.189704	1.52866	0.21689	20	20	21	21
CCT4	0.0641667	0.151204	0.330957	0.297976	1.36224	0.211076	18	16	17	18
CCT5	0.228038	0.32249	0.529381	0.486855	1.93984	0.391691	14	13	11	9
CCT6A	0.218694	0.134725	0.301092	0.209426	2.10171	0.215984	13	15	15	14
CCT7	0.00171655	0.102144	0.192766	0.013589	0.746051	0.0775538	11	11	12	14
CCT8	0.163893	0.12076	0.250425	0.255454	2.0254	0.197633	22	21	21	23
CD151	-1.24225	-1.27341	-1.75591	-1.65314	2.83059	-1.48118	6	6	6	6
CD276	-0.531704	-0.572598	-0.324122	-0.308382	2.09685	-0.434202	8	8	7	7
CD44	-1.02194	-1.07719	-0.823274	-0.832106	3.14155	-0.938626	10	10	9	10
CD46	0.732689	0.850662	-1.73892	NaN	0.0192664	-0.0518558	1	1	1	1
CD47	NaN	-0.153786	-0.216332	-0.164284	1.93628	-0.178134	1	2	2	2
CD58	-0.796666	-1.21071	-0.137822	0.190929	0.657127	-0.488567	2	2	2	2
CD59	-2.85417	-3.91931	-5.01167	-5.02517	2.40542	-4.20258	3	3	4	4
CD63	-1.5062	-1.46855	-1.80444	-1.75043	3.51396	-1.6324	2	2	2	2
CD70	-0.044524	-0.404203	-0.0938555	-0.672425	0.887128	-0.303752	3	3	3	2
CD81	-1.76868	-1.8949	-1.69724	-1.72944	4.49334	-1.77256	4	4	4	4
CD82	-2.4902	-2.3105	-2.35404	-2.01317	3.73357	-2.29198	5	5	6	6
CD9	-1.23671	-1.27578	-1.25561	-1.32797	5.09079	-1.27402	6	6	6	5
CD99	0.174236	NaN	-0.495523	-0.32167	0.400862	-0.214319	1	1	1	1
CDC37	0.154936	-0.00453448	0.302876	0.663751	0.837737	0.279257	3	4	4	4
CDC42	0.00421804	-0.105615	-0.109927	-0.177918	1.08842	-0.0973105	3	3	2	2
CDCP1	-0.611798	-0.753045	-0.664773	-0.632891	3.65104	-0.665627	15	16	18	16
CDK5RAP3	-0.250979	-0.224298	-0.0675088	NaN	1.05963	-0.180929	2	2	3	1
CDS2	-0.170488	-0.0892214	0.40007	0.239779	0.274121	0.095035	1	1	2	2
CERS2;LASS2	0.921838	0.84231	0.560653	0.530982	2.2649	0.713946	4	4	4	4
CERS5;LASS5	0.5076	0.335916	1.92121	2.26211	1.08493	1.25671	2	2	2	2
CERS6	-0.151415	0.0570372	0.243269	0.366209	0.472264	0.128775	2	2	2	2
CFL1	0.431905	0.451923	0.785725	0.653533	2.19737	0.580772	10	9	10	11
CHCHD3	-0.996893	-1.03015	-0.839879	-0.959781	3.7476	-0.956677	2	4	5	5
CHIC2	-1.5954	-1.8476	-2.08711	-1.07748	2.33211	-1.6519	3	4	3	2
CHP	-2.13728	-1.49451	NaN	-1.2732	1.61596	-1.63499	3	3	1	3
CKAP4	-0.00891703	-0.0312209	-0.0392643	0.0771678	0.00673252	-0.000558606	30	28	31	30
CKAP5	-0.313464	NaN	-0.0617422	0.496969	0.0550193	0.0405878	2	1	2	1
CLCC1	-0.0557463	-0.394328	-0.977083	-0.90649	1.12044	-0.583412	2	3	3	3
CLCN3	-0.182686	-0.224044	-0.334011	NaN	1.49681	-0.246914	3	2	2	1
CLCN6	-1.07983	-1.28286	-1.65993	-1.96064	2.33007	-1.49581	9	6	9	8
CLDND1	-1.34351	-1.54792	-2.19897	-1.98836	2.53968	-1.76969	4	4	3	5
CLGN	0.321733	-0.441344	-0.189717	-0.194241	0.31004	-0.125892	3	4	2	3
CLIC1	-0.0263743	-0.0226389	0.951423	0.84261	0.697408	0.436255	10	10	12	11
CLIC4	0.10934	0.194358	0.879849	0.722299	1.05516	0.476461	13	10	11	11
CLN3	-1.86659	-1.96472	-2.08379	-2.15064	4.17313	-2.01644	3	3	4	4
CLPTM1	-0.34587	-0.0928612	-0.371601	-0.683763	1.2686	-0.373524	2	2	2	5
CLTA	0.19468	0.182266	0.143971	0.108766	2.40237	0.157421	5	3	5	6
CLTC	0.0515462	-0.022882	0.103107	0.0671244	0.803364	0.0497239	50	41	51	47
CMPK1	0.55728	NaN	0.681284	0.473067	1.95671	0.570543	2	1	2	3
CMTM3	-0.139708	0.338019	-0.728036	-0.947922	0.531835	-0.369412	2	2	3	3
CMTM4	-1.51208	-1.61061	-1.42581	NaN	2.90742	-1.51616	1	1	1	1
CNN2	0.199944	0.303162	0.450983	0.522724	1.83273	0.369203	4	5	4	4
CNN3	0.125409	0.0701582	0.346577	0.53985	1.06025	0.270499	5	5	6	7
CNP	NaN	0.126593	0.0781901	0.067012	1.41567	0.0905985	1	3	2	2
COMT	0.230671	0.168485	0.488871	0.125765	1.27823	0.253448	4	3	4	6
COPA	-0.0359558	-0.191492	0.249851	0.234465	0.227248	0.0642171	16	17	21	20
COPB1	0.0173494	0.0369382	0.347789	0.22014	0.846236	0.155554	13	13	16	13
COPB2	-0.0320348	0.0360683	0.381851	0.238132	0.703657	0.156004	9	10	11	14
COPE	-0.190081	-0.16878	0.376971	0.140007	0.102708	0.0395291	4	4	3	3
COPG1	0.18199	0.00657994	0.391628	0.512887	1.03272	0.273271	16	18	16	17
COPS2	-0.0146031	0.112026	0.136659	0.0382885	0.842679	0.0680926	5	5	6	6
COPS3	-0.19374	-0.0631779	0.143038	0.214275	0.0935648	0.025099	5	5	7	7
COPS4	0.0168218	0.514939	0.134142	0.411464	0.984472	0.269342	4	3	1	3
COPS5	-0.0746874	-0.253061	0.184655	-0.0838212	0.240736	-0.0567287	3	3	3	4
CORO1C	-0.2698	0.00206625	0.27539	0.600113	0.323818	0.151942	3	4	6	4
COTL1	0.452337	0.18906	1.11075	0.881494	1.29743	0.658409	6	6	4	7
COX4I1	0.0553932	0.0340927	-0.101183	-0.000643879	0.0293215	-0.00308529	6	5	3	4
COX5A	0.615173	0.902116	-0.881459	NaN	0.131707	0.211943	3	2	2	1
CPD	-0.685024	-0.733951	-0.393529	-0.397624	2.04504	-0.552532	23	24	26	25
CPNE3	0.175901	0.306985	0.456782	0.346421	1.93709	0.321522	7	8	6	7
CPOX	-0.131701	-0.068372	-0.213942	-0.45129	1.08793	-0.216326	6	7	7	9
CPT1A	-0.326444	-0.480438	-0.379319	-0.338747	2.78301	-0.381237	8	9	9	10
CRTAP	-0.214488	-0.125351	-0.295809	-0.579011	1.27112	-0.303665	2	2	2	3
CS	-0.390475	-0.140266	-0.232951	-0.197146	1.68365	-0.24021	8	10	10	8
CSE1L	-0.198739	-0.132658	0.15199	0.0625212	0.127749	-0.0292216	19	18	18	16
CSNK1G3	-0.524608	-0.645596	0.0564532	0.260718	0.393587	-0.213258	7	6	6	7
CSNK2A1;hCG_21984	-0.00614059	-0.260759	0.141042	0.473454	0.214404	0.086899	3	3	3	4
CSRP1	-0.285047	-0.498743	0.62198	0.919058	0.207466	0.189312	2	3	3	2
CTDSP1	-0.33608	NaN	1.12002	0.396974	0.348828	0.393638	2	1	2	2
CTNNA1	-0.617342	-0.757896	-0.538343	-0.595231	3.05124	-0.627203	15	13	13	10
CTNNB1	NaN	-0.611942	-0.00168765	-0.450976	0.717994	-0.354868	1	3	5	3
CTNND1	-0.137536	-0.00257063	-0.0558364	0.129518	0.104367	-0.0166063	16	12	14	15
CTPS	0.560478	0.465385	0.806354	0.326767	1.8924	0.539746	3	7	4	4
CTSA	-0.298629	-0.402418	NaN	0.661355	0.0121629	-0.0132306	2	2	1	2
CTSB	-0.26829	-0.387763	0.341097	0.244477	0.0320047	-0.0176198	6	6	5	6
CTSC	-0.0119562	-0.0884576	0.258915	-0.0885738	0.0727736	0.0174819	4	3	3	3
CTSD	-0.283549	-0.350044	-0.288519	-0.338747	3.46288	-0.315215	10	8	9	10
CTTN	0.42021	0.508068	0.401408	-0.181708	0.777732	0.286994	2	3	2	3
CTXN1	-2.11238	NaN	-1.96484	-2.48299	2.30704	-2.18673	2	1	2	2
CUL2	0.143152	-0.041623	NaN	0.217392	0.520742	0.106307	3	2	1	3
CUL4B	0.0777557	-0.0704731	0.455574	0.303927	0.699997	0.191696	20	19	19	17
CUTA	0.222976	-0.100519	0.404039	0.28314	0.804188	0.202409	2	2	2	2
CXADR	-2.25621	-2.38597	-2.23372	-2.07218	4.28057	-2.23702	15	12	14	11
CYB5B	0.102698	0.0569954	-0.389943	-0.31668	0.445916	-0.136733	2	3	3	3
CYB5R3	-1.57575	-1.58127	-1.37505	-1.49388	4.14413	-1.50649	8	10	9	9
CYBRD1	0.372565	0.124578	-0.312999	-0.110017	0.0417689	0.0185317	3	3	3	3
CYC1	-0.0409138	0.427304	0.270682	0.115611	0.821496	0.193171	3	4	3	2
CYCS	-0.159066	-0.0357431	0.184518	-0.0280639	0.0450015	-0.00958878	4	3	2	3
CYFIP1	-0.342923	-0.443444	0.329835	0.0937966	0.185018	-0.0906838	3	5	3	5
CYP51A1	-0.0858522	-0.0319551	-1.36548	-1.32566	0.80896	-0.702237	3	3	4	3
DAG1	-1.25051	-1.15662	-1.95445	-2.10221	2.17074	-1.61595	3	3	3	2
DAGLB	-0.305669	-0.366955	-0.847139	-0.864009	1.54154	-0.595943	11	11	12	12
DAP3	-0.66086	-1.0994	NaN	-1.1591	1.60068	-0.97312	4	3	0	2
DARS;DKFZp781B11202	0.115224	-0.0371494	0.633198	0.495758	0.821059	0.301758	12	10	12	10
DCBLD2	-0.739165	-1.0153	-1.54253	-1.62156	1.99296	-1.22964	10	9	10	11
DCTN1;DKFZp686E0752	0.126494	-0.163066	-0.0221432	NaN	0.0774421	-0.0195718	3	2	2	1
DDB1	0.35949	0.310692	0.390268	0.285231	3.12315	0.33642	8	11	8	3
DDOST	0.297009	0.0273168	-0.243687	-0.358724	0.175484	-0.0695213	5	5	6	6
DDX1	-0.0640692	0.0774376	0.311802	0.392177	0.729567	0.179337	5	4	2	4
DDX17	0.427856	0.0439647	0.413904	0.312166	1.36092	0.299473	8	7	5	6
DDX21	0.547356	0.519122	-0.697867	-0.0620847	0.0908924	0.0766313	8	8	6	5
DDX39B;BAT1	0.500727	0.421563	0.145838	0.502114	1.7276	0.392561	11	12	13	14
DDX3X;DDX3Y	-0.22129	-0.0604745	-0.590861	-0.421303	1.16682	-0.323482	3	2	3	2
DDX46	-0.227609	-0.290878	-0.96965	-1.59388	1.0162	-0.770504	30	32	33	23
DDX5	0.515968	0.202288	-0.0887606	0.199162	0.716605	0.207164	2	3	3	5
DDX6	-0.459011	-0.628973	0.0602211	-0.228361	0.898868	-0.314031	5	4	5	6
DECR1	-0.0202177	-0.0638148	0.0381319	0.0210853	0.0952782	-0.0062038	4	4	5	5
DEGS1	-0.631942	-1.26852	-0.890401	NaN	1.42845	-0.930289	2	2	2	1
DEK	-0.545832	-0.590054	-0.234592	-0.32167	1.79323	-0.423037	9	8	8	6
DHCR24	-0.00516176	-0.00139362	-1.01554	-1.72195	0.697497	-0.686009	2	2	3	2
DHCR7	0.75514	0.871869	-0.820682	-1.24946	0.0701049	-0.110784	6	6	6	5
DHFR	NaN	0.673674	0.505795	0.194241	1.08303	0.457903	1	2	2	2
DHRS1	0.24149	NaN	-0.40751	-0.250637	0.258749	-0.138885	2	1	3	4
DHX15	-0.396664	0.0366413	0.222855	-0.00107306	0.0926243	-0.0345603	6	5	7	4
DHX9	0.172033	0.229814	0.0911085	0.0807961	1.57109	0.143438	21	19	19	22
DLD	0.381982	0.24952	0.285366	0.323808	2.78711	0.310169	6	6	5	5
DLST	0.40952	-0.0455038	0.0836759	0.165544	0.682149	0.153309	4	4	4	3
DNAJC5	-0.709409	-0.680542	-0.910817	-0.905459	3.00405	-0.801557	7	5	5	6
DNM1L	0.439952	0	0.49316	0.548082	1.22277	0.370299	4	5	7	6
DNM2	0.0646993	0.0708007	0.554812	0.544837	0.946175	0.308787	3	3	3	4
DPM3	-0.0487432	0.0631127	-0.216539	-0.0418938	0.433278	-0.0610159	2	2	2	2
DPP3	NaN	0.124139	0.713892	0.509904	0.914822	0.449312	1	2	2	2
DPY19L1	0.0325649	-0.146878	-0.295317	-0.256669	0.966041	-0.166575	2	2	3	3
DPY19L3	-0.0944501	0.145174	-0.734793	NaN	0.321626	-0.228023	2	2	2	1
DPYSL2	-0.124143	-0.105568	0.22892	0.146052	0.148393	0.0363153	11	11	13	14
DSG2	-0.61407	-1.26549	-0.915493	-1.16892	2.18708	-0.990993	3	6	5	6
DSTN	0.532429	0.689146	0.755519	1.00529	2.32177	0.745596	5	4	4	4
DTYMK	0.146301	0.374557	0.135732	-0.143833	0.503745	0.128189	6	6	4	5
DYNC1H1	-0.0312283	-0.128441	0.178772	0.0226111	0.0548555	0.0104286	12	17	19	17
DYNLL1	-1.58952	-1.56218	-1.31441	-1.2828	3.41681	-1.43723	3	3	1	1
EBF2	-0.841503	-0.628973	-0.868767	-0.776229	3.15069	-0.778868	1	1	1	1
ECE1	-0.660237	-0.699822	-0.523987	-0.495055	2.88777	-0.594775	17	16	15	16
ECHS1	-0.132311	0.0315394	0.165048	0.0257767	0.133226	0.0225132	7	5	5	5
ECI2	0.0936344	0.12106	0.194697	0.0667871	1.64154	0.119045	13	10	14	11
ECM29	-0.142267	0.0289391	0.164237	-0.235672	0.194072	-0.0461908	7	8	6	8
EEF1A1;EEF1A1P5	0.62732	0.555149	0.87294	0.792869	2.63768	0.71207	16	15	16	14
EEF1B2	0.451081	0.418098	0.449698	0.475945	4.39219	0.448706	3	4	4	4
EEF1D	0.364709	0.476112	0.305572	0.201135	2.00539	0.336882	5	5	5	4
EEF1E1	0.00759292	0.21365	NaN	0.441791	0.657497	0.221011	3	2	1	3
EEF1G	0.438086	0.409635	0.445076	0.311633	3.01007	0.401107	14	15	15	13
EEF2	0.462715	0.430829	0.848301	0.764236	2.02152	0.62652	34	31	33	34
EFR3A	-1.03977	-1.05034	-0.768816	-0.807784	2.93564	-0.916678	15	17	15	15
EFTUD2	NaN	-1.07159	0.329835	0.606456	0.0274649	-0.0451009	1	2	3	2
EGFR	0.415971	0.0073598	0.797354	-0.265894	0.418993	0.238698	3	2	2	3
EHD1	-0.371824	NaN	-0.107131	0.0851167	0.370496	-0.131279	2	1	3	2
EIF2S1	-0.0172551	0.137082	0.724735	0.351754	0.796333	0.299079	3	3	2	3
EIF2S2	0.052285	-0.128036	NaN	0.301146	0.21659	0.0751318	2	2	1	2
EIF2S3;EIF2S3L	-0.0322723	0.176462	0.179728	0.222893	1.01255	0.136703	5	2	5	4
EIF3A	-0.112052	-0.172553	-0.300028	-0.271152	1.79125	-0.213946	19	15	17	15
EIF3B	0.0406208	0.0566605	0.170061	-0.0448104	0.527396	0.0556329	4	3	5	4
EIF3C;EIF3CL	-0.102476	-0.0777135	-0.164003	-0.20238	1.76516	-0.136643	10	11	11	8
EIF3D	-0.0413676	-0.190001	0.188223	0.239272	0.181344	0.0490317	4	4	4	4
EIF3E	-0.139197	0.0663176	-0.174087	-0.19349	0.787328	-0.110114	10	9	14	12
EIF3EIP;EIF3L	-0.183635	-0.131584	0.0725983	-0.173166	0.741959	-0.103947	16	17	19	17
EIF3F	0.266674	0.405023	0.217516	0.116891	1.60801	0.251526	8	6	7	5
EIF3I	NaN	-0.441226	0.174546	0.495773	0.0929862	0.0763644	1	2	3	3
EIF3J	-0.13473	-0.207287	0.243269	0.258918	0.115904	0.0400425	3	2	2	4
EIF3M	-0.0118391	-0.154053	-0.0195277	-0.0704915	0.83699	-0.0639778	7	7	7	7
EIF3S3;EIF3H	0.274524	0.291383	0.0862345	-0.136137	0.542192	0.129001	4	4	5	3
EIF4A1	-0.22148	-0.196297	0.0495711	-0.0980321	0.812195	-0.11656	18	19	17	17
EIF4A2	-0.206431	0.0107124	0.108688	NaN	0.105214	-0.0290101	3	2	3	0
EIF4A3	0.896128	1.27352	0.79878	0.770412	2.39766	0.934711	8	5	3	5
EIF4B	0.703625	0.353451	0.725792	-0.0726367	0.972119	0.427558	2	2	2	2
EIF4E	0.245157	0.37548	0.530513	NaN	1.36424	0.383717	2	2	3	1
EIF4G1	-0.0238943	0.0968618	-0.126927	-0.0263786	0.160826	-0.0200846	20	20	22	26
EIF4G2	-0.115543	-0.360066	-0.143183	-0.174973	1.43253	-0.198441	7	9	9	10
EIF5	-0.424056	-0.230056	0.123066	0.116542	0.30238	-0.103626	3	3	2	2
EIF5A;EIF5AL1	0.516519	-0.0202751	0.672068	0.770888	1.15021	0.4848	4	3	4	3
ELOVL1	0.750871	0.752273	0.089311	-0.0838212	0.736201	0.377158	2	3	3	2
ENDOD1	-0.21686	-0.232969	-0.10343	-0.0949197	1.67308	-0.162045	9	12	8	10
ENO1	0.46017	0.383227	0.706354	0.645316	2.26059	0.548767	14	12	14	13
ENO2	0.0562192	0.266882	1.35755	NaN	0.523978	0.560218	3	3	3	1
ENTPD4	-0.758078	-1.0334	-0.751582	-0.882177	3.0004	-0.85631	4	6	4	5
EPHA2	-0.0591036	-0.0231033	-0.44733	-0.581236	0.852041	-0.277693	11	11	13	11
EPHB2	-1.39764	-1.59396	-1.89741	-1.93745	3.036	-1.70662	13	14	15	12
EPHB4	-1.35754	-1.99156	-1.10623	-1.87013	2.3159	-1.58137	3	2	2	2
EPHX1	0.103174	0.0647577	-0.235514	-0.064345	0.157887	-0.032982	10	9	8	4
EPRS	0.257966	0.146709	0.638559	0.439809	1.38469	0.370761	8	10	8	12
ERAP1	-0.698897	-0.20588	0.359673	0.0798882	0.192316	-0.116304	2	2	4	5
ERGIC1	-0.0299718	-0.373172	0.0397428	-0.0149504	0.41039	-0.0945877	5	4	5	6
ERGIC2	-1.3464	-1.82321	-1.89968	-1.53591	2.99471	-1.6513	12	12	9	10
ERGIC3	-1.81709	-1.80439	-2.16346	-2.20501	3.46005	-1.99749	9	8	6	7
ERO1L	-0.440341	-0.12035	0.136129	0.427601	0.00131479	0.000759872	8	8	11	7
ESD	0.489447	0.382576	0.862924	0.734499	1.95022	0.617361	4	4	4	4
ESYT1	-0.0433755	0.638732	-0.233156	NaN	0.159217	0.120734	2	2	3	1
ESYT2	0.0252623	-0.040548	0.427028	0.438776	0.709928	0.21263	4	4	9	7
ETFA	-0.330699	-0.223942	0.111031	0.138116	0.248617	-0.0763736	5	5	5	5
ETFB	0.291918	NaN	0.540584	1.04758	0.973867	0.626693	2	1	2	3
ETHE1	0.373604	0.149929	0.641453	0.57032	1.53371	0.433827	4	4	4	3
EXTL2	-0.655257	-0.830005	-0.149722	-0.318059	1.29028	-0.48826	7	7	8	7
EZR	0.276959	0.154395	0.516297	-0.0190876	0.882425	0.232141	7	6	7	7
F2R	-2.28884	-2.52939	-3.09936	-2.78935	3.224	-2.67673	3	3	2	2
F3	0.994815	0.811388	-0.0357386	-0.0976308	0.627752	0.418208	8	8	8	8
FADS2	NaN	-2.43904	-1.33482	-1.5205	1.45053	-1.76479	1	2	3	4
FAH;DKFZp686F13224	-0.0236585	-0.075877	1.23663	0.903413	0.656781	0.510127	5	5	3	3
FAM108B1	-0.471572	-0.636736	-0.519955	-0.645984	3.02288	-0.568562	9	8	10	8
FAM114A1;DKFZp686F20250	0.196869	0.254929	0.659306	0.442856	1.47108	0.38849	5	4	5	4
FAM120A	0.0248745	0.303427	-0.245011	0.0285111	0.0867321	0.0279504	5	5	5	3
FAM129B	-1.2679	-1.22031	-0.609005	-0.823701	2.06736	-0.980229	16	17	18	17
FAM162A	-0.107244	-0.0391385	-0.141981	0.29692	0.00684473	0.0021392	4	3	2	4
FAM171A1	-1.1518	-1.07494	-1.1758	-1.2704	4.04574	-1.16823	10	11	13	10
FAM213A	-0.0018813	-0.158224	0.967182	0.89303	0.613126	0.425027	10	10	10	11
FAM219B	-1.23819	-1.05431	-0.232232	NaN	0.948183	-0.841579	3	4	2	1
FAM26E	-1.40463	-1.31423	-1.85383	-2.09876	2.53442	-1.66786	6	7	3	4
FAM49B	-0.195014	-0.430714	0.0376366	0.519089	0.0280053	-0.0172507	6	5	3	3
FAP	-0.122702	-0.0945801	-0.00721896	-0.280638	0.94458	-0.126285	11	14	13	13
FARSB	0.192326	0.234521	0.444961	0.421492	1.82106	0.323325	10	10	9	9
FAS	-0.451787	-0.549988	-0.566552	-0.695477	2.82863	-0.565951	5	6	4	6
FASN	0.835377	0.55774	-0.0529326	-0.442707	0.305455	0.224369	6	10	8	5
FDFT1	-1.07034	-1.10444	-1.7152	-1.74211	2.32498	-1.40802	4	3	8	6
FDPS	0.512604	0.538223	-0.141107	-0.451604	0.172141	0.114529	5	4	4	4
FEN1	-0.0524691	0.175614	0.0224884	-0.107329	0.0525748	0.00957602	2	3	2	3
FH	0.111318	0.0619246	0.0812494	-0.0331084	0.759331	0.055346	10	9	10	8
FHL2	-0.0437821	-0.424274	-0.0539787	0.103221	0.376393	-0.104703	4	3	3	3
FKBP10	0.263313	0.184049	0.0272743	-0.139844	0.379536	0.0836982	2	2	3	3
FKBP3	NaN	0.216988	-0.830685	-0.587608	0.4771	-0.400435	3	3	2	2
FKBP4	0.0670499	0.204745	0.692273	0.314968	1.01204	0.319759	6	4	4	5
FKRP	0.294192	0.305929	0.194559	0.0999958	1.72435	0.223669	7	6	2	3
FLNA	-0.0371699	0.00803089	0.143704	0.00365427	0.294543	0.0295549	55	57	56	51
FLNB	-0.331458	0.0929285	0.423659	0.446991	0.347439	0.15803	4	3	8	5
FLNC	0.0125024	0.10878	0.25488	0.116891	1.04615	0.123263	8	14	15	7
FLOT1	-1.77565	-2.29504	-1.4951	-1.81936	2.80807	-1.84629	22	24	23	22
FLOT2	-1.88336	-2.43822	-1.89702	-2.09411	3.28071	-2.07818	20	18	19	20
FSCN1	0.433556	0.19567	0.759107	0.775144	1.51821	0.540869	6	8	7	5
FTH1	0.157019	0.124079	1.01977	0.858812	0.985706	0.53992	3	4	3	5
FUBP1	-0.137128	0.0176309	0.00555912	0.180064	0.0886947	0.0165317	6	7	4	5
FUS	0.944929	0.913023	0.0104105	0.416469	1.08183	0.571208	2	2	2	4
G6PD	0.421164	0.229573	0.850779	0.744409	1.52794	0.561481	22	20	22	23
GALE	0.204926	0.192207	0.807198	NaN	0.729389	0.401444	3	2	3	1
GALNT1	-0.825497	-0.928143	-1.21092	-1.27368	2.64381	-1.05956	18	18	16	15
GALNT10	-0.415084	NaN	-0.319586	-0.669189	1.33461	-0.467953	2	1	2	2
GALNT2	-1.2968	-1.45125	-2.0368	-2.02054	2.52107	-1.70135	17	15	17	18
GANAB	0.229959	0.151224	0.281153	0.290604	2.30287	0.238235	21	21	23	24
GAPDH	-0.032106	-0.102247	0.628678	0.522369	0.571971	0.254174	15	14	15	15
GARS	1.13595	0.753048	1.0985	0.776265	2.56733	0.94094	4	5	4	4
GART	0.480973	0.5289	0.951073	0.676561	2.07974	0.659377	7	7	5	7
GBA	-0.385342	-0.494352	-0.498002	-0.618421	2.73183	-0.499029	6	4	4	4
GBE1	0.0263566	0.051293	1.06493	0.732179	0.779551	0.46869	11	9	11	11
GBF1	-0.472248	0.220952	-0.0452382	0.0112071	0.182212	-0.0713318	5	6	5	4
GBP1	-0.111425	0.281389	0.843661	NaN	0.459574	0.337875	2	3	2	1
GCN1L1	0.0200756	0.0889435	0.116905	-0.110017	0.216822	0.0289768	11	13	10	11
GDI1	0.262578	NaN	1.17351	1.13842	0.989798	0.858171	2	2	3	2
GDI2	0.263719	0.207556	0.732269	0.632945	1.40414	0.459122	19	19	19	20
GFPT1	0.528782	0.338156	0.595604	0.919586	1.79388	0.595532	5	6	7	7
GHITM	-0.418741	-0.658318	-0.528844	-0.549097	2.79085	-0.53875	4	5	5	5
GLB1	0.158497	0.116309	-0.0998332	-0.0528009	0.1797	0.0305429	2	4	4	3
GLG1	-2.24659	-2.18237	-2.19246	-2.43356	4.42432	-2.26375	25	26	23	20
GLO1	0.501645	0.361842	0.765572	0.530998	2.12113	0.540014	5	4	4	4
GLOD4	0.480957	0.477239	NaN	0.746029	1.62583	0.568075	3	2	1	5
GLUD1;GLUD2	0.165446	0.113395	0.0538216	0.243459	1.42852	0.14403	10	11	11	9
GMPS	-0.0928401	-0.261907	0.259074	0.676424	0.271794	0.145188	3	5	2	3
GNA11	0.387049	0.442904	0.688283	0.645316	2.27491	0.540888	9	10	9	10
GNA13	NaN	-0.181707	-0.356607	0.338663	0.107826	-0.0665506	1	2	3	2
GNAI2	-0.537992	-0.835937	-0.447861	-0.265358	1.65742	-0.521787	11	10	12	12
GNAI3	-0.77454	-1.01235	NaN	-0.275858	1.06132	-0.687583	2	3	2	3
GNAQ	0.206395	NaN	0.797816	0.894785	1.00568	0.632999	2	1	3	3
GNAS	0.367266	0.238493	0.26399	0.170006	2.10308	0.259939	6	6	5	5
GNB1	-0.292845	-0.349822	-0.184526	-0.193115	2.1069	-0.255077	6	5	6	6
GNB2L1	-0.0103189	-0.0233245	0.110901	0.0361955	0.378049	0.0283633	14	13	14	15
GNPAT	0.195491	0.108033	0.701658	NaN	0.673937	0.335061	1	2	3	1
GOLGA7	-2.55419	-2.72533	-2.86911	-2.83366	4.42438	-2.74557	3	5	5	5
GOLIM4	-0.571954	-0.630455	-0.533601	-0.653579	3.67842	-0.597397	15	14	15	13
GORASP2	-1.32659	-1.71428	-1.00163	-0.840763	2.0973	-1.22082	4	2	3	2
GOT1	0.328385	0.170711	0.508452	-0.0048224	0.973723	0.250681	8	12	8	8
GOT2	-0.139785	-0.103368	-0.208315	-0.199579	2.13422	-0.162762	16	12	16	14
GPD2	-0.263127	-0.314909	-0.228016	-0.345437	2.79183	-0.287872	4	3	4	3
GPI	0.161177	0.18334	0.737227	0.611253	1.19508	0.423249	11	10	11	11
GPR108	-0.37908	-0.347494	-0.108138	-0.122002	1.3469	-0.239179	3	7	4	4
GPR39	NaN	-1.68649	-1.52403	-1.81817	2.59083	-1.67623	1	2	3	3
GPRC5A	-0.554055	-0.70755	-0.336115	-0.297681	1.79488	-0.47385	3	4	2	3
GPS1	-0.168869	0.144072	-0.182508	-0.194804	0.513945	-0.100527	4	3	6	6
GPX8	-1.03458	-0.874204	-0.955476	-0.901729	3.93617	-0.941496	2	4	2	4
GSPT1;GSPT2	0.0786571	0.208103	0.581746	0.531913	1.18784	0.350105	4	4	3	2
GSTK1	0.0228656	NaN	0.120966	0.263679	0.71784	0.135837	4	1	3	2
GSTO1	-0.339776	-0.217778	0.949674	0.844093	0.364963	0.309053	10	9	12	11
GSTP1	0.50135	0.368331	0.939576	0.701342	1.82275	0.62765	7	7	6	7
HADHA	-0.166263	-0.138109	-0.108809	-0.13095	2.84804	-0.136033	16	16	18	17
HADHB	0.290249	0.282571	0.11599	0.0348754	1.19194	0.180921	12	13	11	12
HARS	-0.0442128	-0.122197	0.72326	0.861833	0.587872	0.354671	9	10	7	10
HDGFRP2	0.211255	0.181288	-0.236743	NaN	0.122715	0.0519333	2	2	2	0
HDLBP	-0.47315	-0.999891	-0.332288	-0.16064	1.13708	-0.491492	7	3	4	3
HEG1	-0.680665	-0.551263	-0.925942	-0.84232	2.53491	-0.750048	3	3	3	4
HEXA	-0.637167	NaN	0.223418	0.0347654	0.169817	-0.126328	4	1	3	4
HEXB	-0.377723	-0.495548	-0.661879	0.161216	0.825993	-0.343483	3	4	4	3
HGSNAT	-0.399938	-1.47477	-0.458697	-0.742879	1.27852	-0.769071	3	3	3	3
HIBADH	-0.188757	-0.0670488	0.306586	0.324883	0.280871	0.0939157	4	3	4	3
HINT1	0.504528	0.535537	0.734435	0.581553	2.85603	0.589013	5	5	3	2
HIST1H1E;HIST1H1D;HIST1H1A	0.0766336	0.00540948	-0.986184	-0.415681	0.569359	-0.329956	5	6	4	5
HIST1H2BD;HIST1H2BC;HIST2H2BF;HIST1H2BH;HIST1H2BN;HIST1H2BM;HIST1H2BL;HIST1H2BK;H2BFS	0.48119	-0.0433266	-0.123278	0.196576	0.380165	0.12779	3	4	4	4
HIST1H4A	0.263178	-0.105053	0.239704	0.683751	0.715384	0.270395	6	7	10	6
HIST2H2AA3;HIST2H2AC;HIST1H2AA	0.250356	-0.102807	-0.174301	0.0343257	0.00651694	0.00189352	2	2	2	2
HIST2H3A	0	-0.207186	-0.136725	0.466229	0.0691002	0.0305795	2	2	2	3
HK1	0.138815	0.114641	0.101812	0.172907	2.4581	0.132044	20	21	21	23
HK2	0.414196	NaN	0.765572	0.841224	1.44266	0.673664	2	1	2	2
HLA-A	-1.01296	-0.919718	-0.355665	-0.441521	1.58452	-0.682467	7	9	10	12
HLA-B	-0.783702	-1.04692	-0.471106	-0.445705	1.76907	-0.686858	4	4	4	4
HLA-C	-1.90354	-1.69633	-0.339646	-1.50182	1.52024	-1.36033	2	3	1	1
HM13	-0.0206885	0.140265	-0.0639364	0.0119645	0.138901	0.0169012	4	5	3	4
HMGB1	0.0254902	-0.0514239	0.664516	0.463	0.681773	0.275395	6	7	4	5
HMGB2	NaN	0.0625292	0.240559	1.16781	0.539495	0.490299	1	3	3	2
HMOX2	0.599404	0.731317	0.303725	0.363582	1.80894	0.499507	3	3	4	5
HNRNPA0	1.18138	1.24139	0.11769	0.410037	1.10693	0.737622	2	2	2	2
HNRNPA1;HNRNPA1L2	0.896501	0.684549	-0.211861	0.35917	0.765924	0.43209	8	6	8	6
HNRNPA2B1	1.07489	1.06078	0.333326	0.62058	1.63071	0.772394	8	8	8	8
HNRNPA3	0.793006	0.679665	NaN	0.679808	2.55945	0.717493	3	2	1	4
HNRNPAB	0.23324	1.13471	-1.08802	-0.810296	0.0907511	-0.132593	3	3	2	2
HNRNPC	1.74652	1.82509	0.812548	1.08936	1.93064	1.36838	5	3	2	5
HNRNPD	0.437417	0.608787	0.0452086	0.430463	1.30489	0.380469	5	5	3	4
HNRNPF	0.323941	0.105243	-0.420725	-0.112502	0.0553315	-0.0260107	2	3	2	3
HNRNPH1	0.147223	0.121741	-0.194995	-0.077833	0.00378047	-0.000966141	4	4	5	6
HNRNPK	0.321455	0.226748	0.168704	0.201999	2.22327	0.229726	12	15	12	13
HNRNPL	0.413569	0.329452	-0.363936	0.059274	0.239896	0.10959	4	4	4	4
HNRNPM	-0.526981	-0.510354	-0.420545	-0.506586	3.59656	-0.491116	17	15	19	18
HNRNPR	NaN	0.861484	-0.583877	0.108419	0.104027	0.128675	0	2	3	2
HNRNPU	0.446814	0.533163	-0.128032	0.204965	0.76369	0.264227	12	13	13	12
HNRNPUL1	0.24639	0.451604	-1.05931	NaN	0.0846755	-0.12044	3	2	2	0
HP1BP3	-0.316351	-0.123145	-1.12676	-0.762374	1.0878	-0.582158	7	7	6	6
HPCAL1;HPCA	-1.58262	-1.71	-0.790735	-1.21958	2.1165	-1.32574	6	6	4	5
HPRT1	0.486617	0.0326039	0.453409	0.545291	1.31964	0.37948	3	4	2	2
HRAS	0.736316	0.251606	0.872013	1.47769	1.34165	0.834407	5	6	6	6
HSD17B10	0.0371414	-0.16292	0.0237141	0.0530241	0.0840252	-0.0122601	6	5	8	8
HSD17B12	0.482719	0.586058	-0.0726792	-0.0913976	0.528456	0.226175	7	6	7	8
HSD17B4	0.283762	0.0405827	-0.0732525	0.318578	0.638051	0.142417	8	7	5	5
HSDL1	0.0856294	0.199921	-0.229148	-0.0213105	0.0317581	0.00877288	3	4	4	3
HSDL2	1.19907	0.546115	-0.610349	-0.190295	0.22429	0.236136	3	3	2	3
HSP90AA1	0.0499103	0.0239598	0.378476	0.228794	0.877599	0.170285	17	18	17	19
HSP90AB1	0.126217	0.118877	0.508641	0.276103	1.1764	0.25746	30	30	31	29
HSP90B1	-0.0368843	-0.0204516	-0.0306701	0.142611	0.112211	0.0136514	27	24	26	30
HSPA1A	0.18289	0.073244	0.303025	0.333649	1.47772	0.223202	9	9	9	10
HSPA4	0.255421	0.192436	0.730687	0.525518	1.37783	0.426015	14	18	15	21
HSPA5	0.301461	0.267515	0.21066	0.186891	2.57164	0.241632	21	20	19	22
HSPA8	0.463187	0.318987	0.27077	0.236234	2.12237	0.322294	25	23	23	22
HSPA9	0.172939	0.232836	-0.182083	-0.164189	0.0455856	0.014876	16	14	18	17
HSPB1	0.122235	-0.260681	0.566965	0.317641	0.439125	0.18654	5	4	5	5
HSPD1	0.0532696	0.122101	-0.127259	-0.15255	0.140109	-0.0261097	19	17	19	21
HSPH1	0.463052	0.338139	0.455094	0.421061	3.16431	0.419337	9	10	9	11
HYOU1	0.400282	0.367522	0.297218	0.212284	2.33616	0.319327	13	12	13	13
IARS	0.0234136	-0.287766	0.133481	-0.0883718	0.232761	-0.054811	6	10	6	8
IARS2	0.16894	-0.0232802	0.14051	0.0989608	0.967955	0.0962825	4	8	5	4
IDH1	0.270412	-0.153205	0.326292	0.107493	0.53732	0.137748	2	3	5	3
IDH2	-0.275295	-0.23095	-0.0672787	-0.0529044	1.15771	-0.156607	14	15	15	12
IDH3A	0.117215	0.0770662	-0.154715	-0.179909	0.167867	-0.0350856	7	6	5	5
IFITM3;IFITM2;IFITM1	-2.53227	-3.5504	-3.38575	-3.28826	3.11561	-3.18917	4	4	4	4
IGF2R	-0.796021	-0.195325	0.441271	0.15738	0.132463	-0.0981735	2	6	3	6
IKBIP	-0.39957	-0.0983266	-0.575159	-0.506888	1.48046	-0.394986	4	4	5	4
IL6ST	-2.16387	-2.70035	-2.46367	-1.76988	2.8307	-2.27444	6	6	6	6
ILF2	0.31008	0.316437	-0.370482	0.0694879	0.188127	0.0813805	8	7	6	7
ILF3	0.324757	0.390385	-0.442279	-0.0820984	0.0853533	0.0476911	10	14	10	13
ILK	-0.188863	-0.157885	0.169111	-0.0541457	0.279065	-0.0579456	5	5	3	3
IMMT	0.142437	0.0396936	0.0467028	0.0449174	1.15741	0.0684376	13	11	12	10
IMPA1	0.493293	0.363907	1.35762	0.701377	1.34061	0.729048	3	2	3	4
IMPDH2	0.463961	0.796177	0.373467	0.0932239	1.23212	0.431707	3	5	4	4
INPP5A	0.124898	-0.0714791	0.783045	0.607683	0.771191	0.361037	2	3	4	7
IPO5	0.282904	0.414624	0.158706	-0.0154814	0.976847	0.210188	21	19	19	19
IPO7	0.385078	0.392476	0.501349	-0.0300628	1.11916	0.31221	10	9	11	10
IQGAP1	-0.185613	-0.284581	-0.0112937	-0.0457467	0.889612	-0.131809	31	34	35	37
IST1	0.157873	0.151655	0.334999	0.0873958	1.38625	0.18298	3	4	2	2
ITFG3	-1.32502	-1.6278	-1.3966	-1.33938	3.57919	-1.4222	10	7	7	8
ITGA2	-0.270136	-0.571886	0.504939	0.303662	0.0108229	-0.00835539	12	10	8	9
ITGA3	-0.36598	-0.610445	-1.02706	-1.03787	1.71721	-0.760341	13	14	11	12
ITGA6	-1.64564	-1.49377	-0.89618	-1.09044	2.28731	-1.28151	2	2	2	2
ITGB1	-0.382526	-0.328593	-0.268232	-0.147035	1.94213	-0.281596	5	6	7	8
ITM2B	-1.40586	-1.7685	-2.30162	-1.84821	2.66549	-1.83105	8	7	4	4
IVD	-0.129338	0.0517761	-0.0757725	-0.0482404	0.558114	-0.0503937	3	4	4	3
JAG1	NaN	-1.92566	-0.427288	-0.572312	0.750339	-0.975087	2	3	2	2
JAM2	-1.58854	-1.7435	-2.65397	-2.27233	2.45517	-2.06459	2	2	4	3
JAM3	-1.75639	-2.30136	-2.28166	-2.30272	3.2772	-2.16053	5	5	4	5
JUP	-0.967049	-1.20297	0.334314	0.514987	0.294561	-0.33018	4	5	6	6
KARS	0.122427	0.211377	0.421073	0.469213	1.46199	0.306023	7	9	9	6
KCNMA1	NaN	-0.53263	-0.912164	-0.643513	1.59838	-0.696102	1	3	2	3
KDELR2	0.111791	0.186366	-0.198048	-0.20713	0.0908362	-0.0267554	1	1	1	1
KHSRP	-0.15304	-0.126919	-0.230486	-0.248741	2.11895	-0.189796	13	11	13	12
KIAA0319L	-1.28527	-1.13864	-0.764563	-0.418495	1.7213	-0.901742	3	3	3	4
KIAA0494	-0.489318	-0.719148	-1.44019	-1.42982	1.6009	-1.01962	3	2	3	3
KIAA2013	-0.912076	-1.13888	-0.433911	-0.366572	1.49932	-0.712858	8	7	7	9
KIF5B	-0.100435	NaN	0.451016	-0.68082	0.114481	-0.110079	3	1	3	2
KLC1	-0.728319	-0.307644	0.156957	-0.034157	0.494852	-0.228291	9	7	4	7
KPNA2	0.650734	0.738901	-0.692728	NaN	0.176671	0.232303	4	5	2	1
KPNA6;KPNA5	0.174709	0.217568	0.46317	NaN	1.06241	0.285149	2	2	3	0
KPNB1	0.147139	0.102549	0.00120673	-0.107628	0.242121	0.0358168	22	20	17	17
KRT18	0.455658	0.16101	-0.0684294	0.00483862	0.49573	0.138269	7	6	7	6
KRTCAP2	-0.259205	-0.319818	-0.258081	-0.288306	3.51488	-0.281352	1	1	1	1
LAMP1	0.712434	0.801432	0.39543	0.7037	2.28567	0.653249	4	4	3	3
LAMP2	0.706899	0.812256	1.27812	1.31294	2.14459	1.02755	5	5	4	5
LAMTOR1	-0.662476	-0.593498	-0.135737	-0.0199348	0.934404	-0.352911	3	6	4	4
LANCL1	-0.630253	-0.90987	0.108949	0.393163	0.338711	-0.259503	4	5	4	6
LARS	-0.10567	0.0290884	0.437918	0.147478	0.453311	0.127204	12	13	10	11
LAYN	-0.741491	-1.24584	-0.789061	-1.77297	1.74694	-1.13734	3	2	3	2
LBR	0.373192	0.258045	-0.173232	0.184327	0.574601	0.160583	3	3	3	5
LDHA	0.27692	0.173666	0.860951	0.614898	1.25769	0.481609	13	14	14	18
LDHB	0.459782	0.474327	0.68638	0.412321	2.44383	0.508202	13	12	13	14
LEMD2	-0.27162	0.335244	0.393877	0.295998	0.508298	0.188374	3	3	3	3
LEPROTL1	-0.450613	-0.38171	-0.31649	-0.340698	2.97642	-0.372378	1	1	1	2
LETM1	0.075731	0.339241	-0.327009	-0.175353	0.0502633	-0.0218477	5	5	5	7
LGALS1	0.390824	0.408225	0.248418	0.361926	2.64692	0.352348	6	6	6	6
LMAN1	0.179615	0.326748	0.500018	0.4742	1.81164	0.370145	4	4	5	4
LMAN2	-0.0639965	0.0165123	0.395764	0.335002	0.63526	0.17082	6	9	5	7
LMBRD1	-2.07699	-2.10402	-1.54592	-1.66993	3.01251	-1.84922	3	2	3	4
LMNA	1.09513	0.778521	1.08816	0.684975	2.48516	0.911697	18	21	23	17
LMNB1	1.0655	NaN	1.18342	1.6387	1.75189	1.29587	3	0	3	2
LMO7	0.22389	0.296106	-0.00985688	0.340973	1.14186	0.212778	4	8	7	4
LNPEP	-0.837889	-0.943842	-0.407419	-0.49536	1.85141	-0.671128	24	29	31	27
LONP1	0.142058	-0.433533	0.304842	0.189581	0.108698	0.050737	4	4	2	3
LPAR1	0.102763	0.0825238	-0.15146	-0.0938136	0.0818631	-0.0149968	3	3	3	4
LPCAT2	0.0578702	0.139159	-0.299048	-0.508323	0.409458	-0.152585	9	8	8	8
LRP8	-0.42166	-0.483996	-0.0833062	-0.567395	1.45394	-0.389089	4	3	4	2
LRPPRC	-1.84525	-1.73008	-1.72297	-1.81674	4.94385	-1.77876	17	21	18	17
LRRC47	-0.179029	-0.119309	0.624024	0.335138	0.345645	0.165206	3	3	3	4
LRRC59	0.217157	-0.0401451	-0.00853846	-0.0622904	0.149818	0.0265458	3	5	6	3
LTA4H	0.467658	0.28677	0.84867	0.599901	1.72887	0.55075	14	12	15	15
LUC7L2	-0.838553	-1.16275	-1.53751	-1.61197	2.25616	-1.2877	7	7	6	5
LUC7L3	-0.0844734	-0.315099	-1.14007	-2.04421	0.862014	-0.895963	8	8	7	6
LXN	0.395878	0.264166	1.19208	0.86318	1.2977	0.678825	3	3	3	3
M6PR	-0.0108333	-0.074593	0.59249	0.806397	0.63679	0.328365	2	3	3	4
MAGT1	-0.197195	1.09389	NaN	-0.385924	0.125303	0.170256	2	2	1	2
MAN1B1	-0.022432	-0.10248	0.297248	0.323808	0.471156	0.124036	10	13	10	10
MAN2A2	-1.18303	-1.10576	-1.59194	NaN	1.87529	-1.29357	2	3	2	2
MANEA	-2.00218	-2.28027	-3.12059	-2.36613	2.69915	-2.44229	4	5	3	3
MAP2K2	0.448243	0.486915	0.952846	0.776412	1.93411	0.666104	4	5	5	4
MAPK1	-0.0559393	0.0794578	0.0827815	0.110387	0.61464	0.0541718	4	3	5	5
MAPRE1	0.208888	0.363907	0.182463	0.257121	2.0967	0.253095	5	4	4	4
MARCKS	-2.64098	-2.86104	-2.11562	-2.23419	3.1173	-2.46296	8	8	7	6
MARS	0.12934	-0.0565757	0.300542	0.126468	0.732493	0.124944	11	12	10	9
MAT2A	0.226888	0.285591	0.608732	0.33907	1.64262	0.36507	3	3	4	4
MAT2B	0.385771	NaN	0.318434	0.41075	2.26301	0.371652	2	1	2	2
MATR3	0.0529116	0.406568	0.191388	0.357106	1.28029	0.251993	4	4	4	3
MAVS	0.0775358	0.0804668	0.0184512	0.00537717	0.988469	0.0454577	2	2	2	2
MBLAC2	-0.183951	-0.361352	-0.969588	-1.0822	1.21449	-0.649273	11	9	11	13
MBOAT7	0.0332455	-0.0868847	-0.136396	-0.0978315	0.840774	-0.0719666	6	6	6	6
MCCC1	0.472835	0.275917	-0.24175	-0.225701	0.141293	0.0703252	11	12	13	12
MCM5	0.457654	0.370505	0.265338	-0.175163	0.697185	0.229583	2	2	3	4
MCM6	0.530807	0.677081	NaN	-0.0106946	0.706275	0.399065	3	4	2	2
MCM7	0.472534	0.0312839	NaN	0.659607	0.762503	0.387808	3	2	2	4
MCOLN1	-0.506525	-0.534142	-0.311833	-0.536867	2.50359	-0.472342	6	5	5	5
MDH1	0.260603	0.229034	0.836966	0.583402	1.34414	0.477501	9	8	8	8
MDH2	0.193138	0.205519	0.154001	0.0487986	1.61528	0.150364	12	11	11	11
MFSD12	-0.880882	-0.937075	-0.705506	-0.773846	3.26044	-0.824327	2	2	2	2
MFSD5	-0.829616	-0.772917	-0.896764	-0.935853	3.78977	-0.858787	5	4	5	5
MFSD6	0.189723	-0.152068	-0.0653203	-0.273374	0.302079	-0.0752598	2	3	3	3
MGST1	0.141006	0.101251	-0.298165	-0.171165	0.200542	-0.0567681	4	4	4	4
MGST3	-0.00502211	-0.0830064	-0.0496733	NaN	0.746558	-0.0459006	2	3	2	1
MLEC	0.129955	-0.173215	0.197737	0.159057	0.37213	0.0783836	6	8	7	7
MMP14	-0.431424	-0.652114	-0.629031	-1.09643	1.81299	-0.702249	2	3	4	4
MOGS	0.569624	0.156604	-0.301594	-0.199953	0.099939	0.0561702	5	6	4	3
MPDU1	0.289262	NaN	-0.152763	-0.280285	0.0929701	-0.0479285	2	2	2	2
MPRIP	-0.0783829	-0.0470323	0.576322	NaN	0.256596	0.150302	1	2	2	1
MRC2	0.296405	0.531447	0.601576	0.888949	1.7518	0.579594	3	2	4	5
MRPS23	NaN	-0.203472	-0.771362	-0.641931	1.05358	-0.538922	1	2	3	4
MRPS27	-0.557604	-0.410264	-0.414495	-0.42858	2.99474	-0.452735	5	6	7	6
MRPS34	-0.515555	-0.185118	-0.688393	-0.666216	1.66905	-0.51382	2	1	2	3
MRPS7	-0.66031	-0.418735	-0.608768	-0.797322	2.37835	-0.621284	3	3	3	3
MSMO1	NaN	0.209873	-2.01881	-2.16639	0.644225	-1.32511	0	2	3	3
MSN	0.194193	0.19755	0.424371	0.487848	1.62918	0.325991	24	21	20	22
MT-ATP8	0.125047	0.0365139	NaN	-0.226619	0.0673718	-0.0216858	1	1	1	1
MTCH1	0.00597578	0.0176954	-0.403503	-0.513671	0.692203	-0.223376	3	3	2	3
MTCH2	0.228137	0.2669	-0.0554883	-0.0482404	0.466324	0.0978271	6	7	7	6
MT-CO2	-0.113231	0.0952531	-0.0238052	-0.277011	0.415336	-0.0796985	3	4	3	4
MTDH	0.301913	0.194834	0.177135	0.434606	1.73289	0.277122	7	8	9	8
MTHFD1	0.452982	0.367235	0.726949	0.363721	1.94467	0.477722	11	12	9	12
MT-ND5	-0.0675917	-0.248788	-0.327105	-0.0905913	1.21604	-0.183519	3	3	3	3
MTX2	NaN	0.107649	-0.53992	-0.132224	0.372235	-0.188165	1	3	2	2
MVP	-0.0806884	0.690765	0.378507	1.02117	0.915186	0.502439	16	14	13	11
MYADM	0.831731	0.779409	1.30291	1.18716	2.37682	1.0253	5	5	5	5
MYBBP1A	-0.682079	-0.593991	-0.116507	-0.809562	1.44649	-0.550534	5	4	5	3
MYH9	0.176928	-0.116334	0.556496	0.680031	0.763554	0.32428	56	55	58	58
MYL12B;MYL12A	-0.0535044	-0.12509	0.579851	0.606048	0.53433	0.251826	6	6	7	7
MYL6	-0.14938	-0.0864226	0.323935	0.338256	0.324969	0.106597	7	7	7	7
MYO1C	-0.147554	-0.063883	-0.315134	-0.499846	1.11746	-0.256604	10	12	14	16
MYOF	-1.76291	-1.76361	-2.03438	-2.14728	3.55046	-1.92705	74	76	74	70
NAA15	-0.268905	-0.116357	0.351971	0.122139	0.0551037	0.0222119	9	9	10	9
NAALADL2	-0.296746	-0.376587	-0.157096	-0.158237	1.70438	-0.247166	5	6	5	5
NACA	0.474974	NaN	-0.523399	-0.342562	0.147158	-0.130329	2	1	1	1
NAGK	-0.140731	-0.0778514	0.373217	0.248169	0.320578	0.100701	4	4	3	4
NAMPT;RP11-92J19.4	-0.175905	-0.297096	0.879715	0.819447	0.395865	0.30654	8	9	6	10
NANS	0.448192	0.225688	0.820705	0.600422	1.60237	0.523752	3	2	2	4
NAP1L1	0.0858919	0.181499	0.409844	0.184815	1.28554	0.215513	6	6	7	5
NAP1L4b;NAP1L4	-0.181527	-0.0161972	0.690715	0.397257	0.465194	0.222562	3	2	2	2
NAPA	-0.461725	-0.28673	-0.103318	0.100111	0.66275	-0.187916	10	8	9	5
NARS	-0.025122	-0.0339815	0.629145	0.972189	0.657082	0.385557	4	4	4	4
NASP	0.456876	0.167807	0.281828	-0.0904906	0.760641	0.204005	2	4	4	3
NAT14	0.666701	0.652367	0.879183	0.726129	3.11125	0.731095	6	6	6	6
NCBP1	0.157893	-0.142427	-0.183039	0.0965485	0.0716147	-0.017756	7	5	4	5
NCEH1	0.3657	0.3092	-0.359148	-0.374377	0.0235796	-0.0146564	13	14	15	13
NCKAP1	-0.330174	-0.454646	NaN	-0.0309036	0.787564	-0.271908	3	3	2	2
NCL	0.364457	0.478645	-0.488663	-0.165146	0.0714531	0.0473231	9	6	9	11
NCLN	NaN	0.103218	-0.220064	0.296657	0.137086	0.0599368	0	2	3	2
NCSTN	-2.59694	-3.05916	-2.11645	-2.69743	3.05347	-2.6175	4	5	6	4
NDUFA4	-0.0197001	NaN	-0.717879	-0.6442	0.761763	-0.460593	3	1	2	2
NDUFA9	-0.0487912	-0.552795	-0.621525	-0.120226	0.975779	-0.335834	2	5	2	2
NDUFB10	-0.470478	-0.221453	-0.316974	-0.389288	2.14969	-0.349548	2	2	2	3
NDUFB4	-0.0435188	-0.237581	0.309842	-0.180951	0.109505	-0.0380523	3	3	3	2
NDUFB8	0.0329959	0.0308792	0.15763	-0.0857443	0.264694	0.0339401	2	3	3	2
NDUFS1	-0.437414	-0.415016	-0.277516	-0.217877	2.10035	-0.336956	7	7	11	10
NDUFS2	-0.219019	-0.368443	-0.0955498	0.0989608	0.626506	-0.146013	5	4	6	7
NDUFV1	-0.678583	-0.34318	-0.00901806	0.0923081	0.565322	-0.234618	5	4	6	8
NHP2L1	-0.276531	-0.203021	-0.067624	-0.144901	1.52652	-0.173019	3	2	2	2
NME1	0.630996	0.388092	0.788619	NaN	1.45097	0.602569	1	1	1	1
NME1-NME2;NME2	0.495666	0.357397	0.6544	0.445382	2.36317	0.488211	8	6	7	7
NMT2	0.0367567	0.313918	0.804099	0.518658	1.08758	0.418358	4	3	3	3
NNT	-0.0134314	0.0229319	-0.0492071	-0.201821	0.510316	-0.0603818	10	12	9	11
NOC2L	-0.125358	-0.146252	-0.4086	-0.731739	1.05325	-0.352987	5	3	4	3
NOP56;NOL5A	-0.263378	-0.155943	0.0725983	0.124946	0.228808	-0.0554444	8	7	7	7
NOP58	-0.248881	-0.169465	0.103496	-0.1616	0.660359	-0.119113	8	7	6	6
NPC1	-0.492318	-0.54474	-0.910753	-0.897413	2.1042	-0.711306	13	14	12	13
NPEPPS	0.190578	0.0651738	0.651763	0.445967	1.08768	0.33837	11	14	13	12
NPM1	0.628176	0.692248	-0.353967	0.0395015	0.411275	0.251489	8	6	7	8
NQO1	0.202548	0.0996271	0.812717	0.661117	1.08113	0.444002	5	6	6	7
NRM	NaN	0.466409	-0.181445	-0.501742	0.084394	-0.0722593	1	2	3	3
NRP1	-0.887479	-1.10356	-1.25146	-1.27195	2.97998	-1.12861	23	24	22	23
NSF	0.116123	0.13411	0.420798	0.039281	0.907224	0.177578	5	5	6	4
NSUN2	0.151095	0.150949	0.234302	-0.0119727	1.07299	0.131093	2	2	3	2
NT5E	-2.73167	-3.07635	-3.09202	-2.39705	3.36285	-2.82427	11	12	12	11
NUP155	0.144643	-0.408183	0.434002	-0.115874	0.0248802	0.0136471	2	2	1	2
NUP205	-0.167331	-0.0464027	0.0210191	-0.165242	0.825262	-0.0894891	3	2	2	3
NUP93	-0.198552	0.515396	0.102977	-0.0220507	0.252427	0.0994424	4	6	4	5
OAT	-0.999026	-0.933953	-1.81949	-2.10646	1.80897	-1.46473	6	9	7	9
OCIAD1	NaN	-0.438096	-0.84935	-0.533459	1.40386	-0.606969	1	3	3	3
OCIAD2	-0.925018	-0.529673	-0.48151	-0.21418	1.45504	-0.537595	2	3	3	2
OGDH	NaN	0.312043	-0.2211	0.0466904	0.100317	0.045878	1	3	3	3
OGFR	-1.27856	-0.99368	-0.12095	NaN	0.826546	-0.797729	1	1	1	1
OLA1	0.196768	0.242472	0.772952	0.57487	1.32274	0.446766	4	4	6	5
OSBP	-0.0370508	0.0631752	0.254736	-0.00278831	0.438678	0.0695179	1	1	1	1
OTUB1	0.244275	0.00273985	0.86036	0.676939	0.968053	0.446078	3	4	4	3
OXA1L	0.324145	-0.0778514	-0.59054	-0.474575	0.401288	-0.204705	3	3	3	3
OXSR1	0.270508	0.185926	0.730987	0.621753	1.37707	0.452293	8	10	7	7
P4HA1	NaN	1.17324	-1.31465	0.727301	0.0848386	0.195298	0	3	2	3
P4HB	0.199741	0.190529	0.147173	0.163258	3.1429	0.175176	18	15	18	18
PA2G4	0.339892	0.379919	0.254304	0.38095	2.83846	0.338766	10	9	8	8
PABPC1;PABPC3	0.487196	0.510117	-0.178996	0.0996507	0.585465	0.229492	10	9	8	7
PACSIN3	-0.322462	-0.472323	-1.16481	-0.418495	1.26881	-0.594522	2	3	2	3
PAFAH1B3	0.175613	0.175537	-0.194679	0.00850517	0.173226	0.041244	2	2	2	2
PAICS	0.362544	0.374708	0.418104	0.306181	3.26257	0.365384	5	7	7	8
PAIP1	0.107015	0.296035	0.530182	NaN	0.899087	0.311078	2	2	2	1
PAK2	0.262675	0.335882	0.959023	0.176178	1.03083	0.433439	3	3	3	3
PALM2;AKAP2	-0.0345764	0.451334	0.562237	0.820982	1.06161	0.449994	4	3	4	4
PAPSS2	0.415467	0.335416	0.45665	0.288898	2.65378	0.374108	5	6	8	7
PARK7	0.55821	0.271578	0.612378	0.642833	2.05887	0.52125	6	5	6	6
PBXIP1	-0.813332	-0.712249	-0.388378	-0.464419	2.01587	-0.594595	6	10	7	6
PC	0.513498	0.388657	-0.225026	-0.319435	0.154554	0.0894234	18	19	21	18
PCBP1	0.241529	0.0725198	0.323723	0.0811368	1.20771	0.179727	7	8	7	6
PCBP2	0.0278828	-0.129488	0.0539469	0.204099	0.216781	0.0391103	4	4	4	5
PCCA	0.258645	0.148241	0.521084	0.438965	1.56335	0.341734	22	19	22	23
PCDH10	-1.69814	-1.78423	-1.56374	-1.38399	3.45751	-1.60753	13	13	18	15
PCNA	0.333054	0.332325	-0.229766	-0.228086	0.113536	0.0518819	7	8	5	4
PCYOX1	0.372565	0.19681	-0.168517	-0.228269	0.105269	0.0431472	9	6	8	7
PDCD1LG2	-2.63191	-2.91932	NaN	-2.82308	3.0389	-2.79144	2	3	1	3
PDCD6IP	-0.0588134	0.0747122	0.761436	0.425668	0.695799	0.300751	20	16	16	16
PDHA1	0.00750047	0.151381	-0.10343	-0.17288	0.151091	-0.0293573	7	5	6	7
PDHB	0.0304302	0.0106044	-0.0864905	0.00947732	0.122228	-0.00899465	6	9	5	6
PDIA3	-0.00861347	-0.0182899	0.21066	0.243332	0.650978	0.106772	16	15	17	17
PDIA4	-0.254795	0.326748	0.0125989	NaN	0.0544128	0.0281838	5	7	4	1
PDIA6	-0.383524	-0.183783	-0.195417	0.522261	0.106357	-0.0601157	4	7	5	4
PDLIM1	0.104599	0.295078	NaN	0.536359	0.886671	0.312012	1	2	1	2
PDLIM5	0.351181	0.245799	0.966334	0.909449	1.34633	0.61819	4	7	7	5
PDLIM7	0.131418	0.0178673	0.226096	0.250721	1.22496	0.156526	5	6	4	5
PEBP1	0.797286	0.434586	0.862683	0.662306	2.27296	0.689215	6	6	3	6
PELP1	-0.491469	-0.110165	-0.208315	-0.321413	1.38971	-0.282841	2	6	3	5
PEX11B	0.0847762	-0.0460432	0.0579591	0.185059	0.629531	0.0704378	7	8	6	7
PFKL	0.208888	-0.192785	0.465016	0.599462	0.659746	0.270145	5	6	4	3
PFKP	0.160014	0.00811744	1.07133	0.909691	0.865735	0.537288	20	21	17	20
PFN1	0.386889	0.304097	0.665644	0.50995	2.01888	0.466645	6	6	6	6
PGAM1	-0.0153772	0.128347	0.939183	0.673476	0.820676	0.431407	11	11	11	11
PGD	0.370089	0.325758	0.622092	0.447693	2.17977	0.441408	11	12	10	10
PGK1	-0.02874	-0.0466499	1.14589	1.19196	0.692471	0.565615	13	14	12	15
PGLS	0.654381	0.169105	1.02374	0.995028	1.42543	0.710563	4	4	1	5
PGM1	0.304791	-0.0839981	0.837635	0.705064	0.904042	0.440873	9	10	11	7
PGM2	-0.291907	-0.302025	0.720356	0.649267	0.264844	0.193923	5	6	5	7
PGRMC1	0.173783	0.145273	0.0650079	0.0289492	1.25737	0.103253	5	3	4	2
PGRMC2	0.39854	0.384978	-0.00469646	-0.201074	0.395755	0.144437	5	4	4	3
PHB	-0.26994	0.318166	-0.112942	0.194855	0.0831153	0.0325349	5	6	6	8
PHB2	-0.0562531	0.305383	-0.0229744	0.0410468	0.323142	0.0668006	5	5	3	4
PHGDH	-0.0429449	-0.111152	1.07519	0.798852	0.610306	0.429986	11	10	10	11
PI4K2A	-0.914436	-1.03652	-1.04524	-1.13115	3.75289	-1.03184	24	27	29	28
PI4K2B	-0.402205	-0.362471	-0.276321	-0.498251	2.44471	-0.384812	10	13	10	12
PICALM	-0.494998	-0.18549	-0.576211	-0.768058	1.60146	-0.506189	2	2	2	4
PITRM1	-0.176849	-0.392555	-0.498002	-0.474034	1.87637	-0.38536	7	4	9	8
PKM2	0.208245	0.187513	0.488515	0.447913	1.61878	0.333046	25	30	28	29
PLAUR	-1.5615	-2.715	-2.15623	-1.26986	2.03138	-1.92565	3	3	3	3
PLD1	-0.81423	-0.8647	-0.22513	-0.241223	1.25918	-0.536321	9	13	11	12
PLIN3	0.219133	0.279041	0.451758	0.441557	2.02463	0.347872	11	12	11	11
PLOD2	-0.183029	-0.267896	0.199814	-0.00525022	0.236611	-0.0640903	11	10	13	10
PLS3	0.204725	0.134328	0.715099	0.574742	1.20042	0.407224	15	19	20	19
PLSCR1	-0.215431	-0.233072	-0.294137	-0.40218	2.18433	-0.286205	7	6	7	7
PLSCR3	-1.5779	-1.60617	-1.53805	-1.54631	5.66293	-1.56711	6	6	5	6
PLSCR4	-0.0924442	0.195062	-1.1654	-1.45101	0.667302	-0.62845	3	3	3	2
PLXNB2	-0.960169	-0.908358	-1.14504	-1.15848	3.30419	-1.04301	10	9	7	6
PNP	0.178303	0.536933	1.0259	0.404343	1.23677	0.536369	4	5	2	4
POFUT1	0.296971	0.32087	0.00701278	-0.247656	0.272769	0.0942994	2	2	2	2
POMGNT1	-1.71344	-2.06871	-2.00434	-2.43208	3.09504	-2.05464	11	14	8	9
PPA2	0.608856	NaN	0.111422	0.55663	0.941637	0.425636	2	1	2	3
PPIA	0.485639	0.390668	0.550266	0.491994	3.14987	0.479641	8	8	8	8
PPIB	0.31794	0.272461	-0.0129681	-0.0455386	0.595982	0.132973	9	9	9	10
PPM1G	-1.72222	-1.88168	-1.18781	-0.905516	2.08299	-1.42431	6	4	4	3
PPP1CA	-0.264716	-0.0986529	-0.0844443	0.0612885	0.614205	-0.0966311	9	8	9	11
PPP1CB	-0.245795	NaN	-0.0997206	0.235223	0.0859811	-0.0367642	2	2	2	2
PPP2R1A	-0.0132673	-0.0157571	0.603188	0.269101	0.607805	0.210816	18	14	16	13
PPP2R4	0.385095	-0.0409958	1.08818	0.547769	0.906091	0.495013	3	3	3	3
PPP3CA;PPP3CB	-0.279937	-0.089592	0.580537	0.383889	0.290744	0.148724	3	5	4	4
PPP4R2	-0.937188	-0.426612	-0.130568	-0.00984192	0.779448	-0.376053	2	2	2	2
PRAF2;WDR45	0.563277	0.467858	0.143172	0.113984	1.18145	0.322073	3	4	4	4
PRDX1	0.219432	0.027872	0.502528	0.371199	1.14856	0.280257	7	8	7	7
PRDX2	0.301329	0.202155	0.430129	0.608386	1.66066	0.3855	5	6	5	6
PRDX3	0.319447	0.309147	0.246985	-0.0349954	1.06605	0.210146	5	4	4	4
PRDX5	0.123855	0.170885	0.49593	0.468945	1.31831	0.314904	4	3	3	4
PRDX6	0.917666	0.531823	1.53426	1.03233	1.77869	1.00402	11	11	12	11
PRKAR1A	NaN	-0.551295	0.175772	-0.341715	0.415909	-0.239079	1	2	2	2
PRKCSH	0.735619	0.0947845	0.156419	NaN	0.604891	0.328941	4	3	6	1
PRKDC	-1.02001	-2.17931	-1.35146	-1.23344	1.9695	-1.44606	18	17	20	29
PRMT1	0.0627007	0.100703	0.11599	0.0358655	1.64519	0.0788148	7	6	7	5
PRNP	-3.04273	-3.56679	-2.99247	-4.32445	2.82209	-3.48161	3	4	2	3
PROCR	-1.5743	-1.70936	-1.39495	-1.5739	3.81267	-1.56313	4	4	4	4
PRPF19	0.649995	0.388674	NaN	0.212533	1.08813	0.417067	2	2	1	1
PRPF38B	0.250571	0.484693	-0.508978	-0.46613	0.0825003	-0.0599609	7	7	6	4
PRPF4B	0.253144	0.361673	-0.874634	-0.750492	0.306462	-0.252577	14	13	10	9
PRPF6	-0.346991	NaN	-0.167658	-0.282757	1.434	-0.265802	2	1	4	4
PRPS1	0.561972	0.41464	0.479473	0.477858	3.27554	0.483486	5	4	3	5
PRR14L	-0.148454	-0.0230812	-0.275624	-0.0243745	0.837742	-0.117883	1	1	1	1
PSAP	-0.557501	-0.661895	-0.348199	-0.571518	2.39898	-0.534778	4	4	4	3
PSAT1	-0.0180774	-0.212271	1.71558	1.53577	0.634574	0.755248	6	5	6	6
PSEN1	-1.11188	-1.20985	-1.40058	-1.17858	3.54965	-1.22522	4	4	2	3
PSMA1	-0.0976502	-0.0448527	0.301389	0.329597	0.448019	0.122121	7	5	5	4
PSMA2	0.235076	0.145037	-1.47185	0.000322014	0.2624	-0.272853	2	4	3	2
PSMA3	0.15502	0.0837566	0.242127	0.323808	1.51176	0.201178	5	6	6	8
PSMA4	0.0838348	0.0541052	0.373014	0.191909	1.03244	0.175716	4	5	5	8
PSMA5	0.01425	0.189824	0.466916	0.450903	1.08366	0.280473	6	4	4	5
PSMA6	0.211335	0.156662	0.225391	0.490892	1.44254	0.27107	4	3	5	5
PSMA7	-0.0662303	-0.0950682	0.2012	0.306845	0.35031	0.0866865	5	5	3	3
PSMB2	0.207421	-0.0819694	0.367634	0.290604	0.853605	0.195923	3	3	4	3
PSMB5	0.312493	0.0131517	0.335973	0.330811	1.294	0.248107	4	2	2	2
PSMB6	NaN	-0.0950216	0.579689	0.642213	0.597777	0.375627	1	1	2	2
PSMC1	-1.32287	-1.34117	-0.543483	-0.684031	1.72612	-0.972887	7	8	9	9
PSMC2	-0.139376	-0.165334	0.537604	0.21303	0.259336	0.111481	11	10	9	8
PSMC3	NaN	-0.0310429	-0.111045	0.0464687	0.254989	-0.0318729	1	2	4	4
PSMC4	-0.198819	0.194777	-0.0628974	-0.216769	0.292882	-0.0709272	2	3	4	4
PSMC5	-0.0356942	-0.198493	0.349479	0.012939	0.0976488	0.0320577	7	5	5	3
PSMC6	0.0792504	0.195784	0.222996	-0.0512479	0.763219	0.111696	7	4	7	7
PSMD1	-0.222454	-0.214516	0.0560769	0.278185	0.0733766	-0.0256773	7	10	15	7
PSMD11	-0.0745161	-0.0506798	0.0166198	-0.0367754	0.806315	-0.0363379	13	9	8	10
PSMD12	-0.141268	-0.221834	0.0377604	-0.0237412	0.63657	-0.0872708	11	9	8	9
PSMD13	-0.0509295	0.195898	-0.01798	-0.040642	0.132725	0.0215866	12	12	13	12
PSMD14	-0.0052551	-0.0512884	0.0790817	-0.0061056	0.050827	0.00410815	3	3	3	4
PSMD2	-0.197621	-0.248425	0.0694308	0	0.51452	-0.0941538	12	15	15	17
PSMD3	0.287076	0.212618	0.15615	0.0918504	1.68926	0.186924	12	13	10	11
PSMD6	-0.118538	0.0392277	0.130177	-0.0403289	0.0160528	0.00263427	10	12	13	12
PSMD8	-0.0853102	0.255331	0.0459555	0.0927659	0.452672	0.0771854	5	5	4	5
PSME1	0.111018	0.115646	0.935003	0.656271	0.945455	0.454484	10	11	8	8
PSME2	-0.186881	-0.189579	0.531995	0.437147	0.298456	0.148171	6	7	7	7
PSME3	-0.171219	0.154161	-0.0382074	-0.118051	0.23196	-0.0433294	3	6	3	4
PTBP1	0.415919	0.637054	0.165184	0.386693	1.5968	0.401212	2	2	2	2
PTDSS2	0.19464	0.140107	NaN	-0.09321	0.339117	0.0805123	2	2	1	2
PTGES3	0.442414	0.232484	0.382196	-0.368569	0.374671	0.172131	3	3	1	3
PTK7	-0.954761	-1.16002	-0.703063	-0.893721	2.65372	-0.927892	27	28	25	27
PTPLAD1	0.104966	0.0114899	-0.503373	-0.61513	0.585461	-0.250512	5	4	6	6
PTPN1	-0.10285	0.171716	-0.00841853	0.111083	0.271903	0.0428825	5	5	5	6
PTRH2	0.563214	0.295255	0.226096	0.177755	1.45587	0.31558	5	5	5	5
PTTG1IP	-1.47128	-1.63664	-1.71325	-1.60522	4.16621	-1.6066	1	1	1	1
PVR	-0.349562	-0.524248	-0.529763	-0.392154	2.64317	-0.448932	5	5	5	7
PYCR1	0.0933515	0.179117	0.205227	0.265613	1.85898	0.185827	3	3	4	4
PYCR2	0.225261	0.12092	-0.437211	NaN	0.0475795	-0.0303431	2	3	3	0
PYGB	0.0999286	-0.0252058	0.680433	0.583064	0.820362	0.334555	15	19	18	16
QARS	0.399209	0.241313	0.2108	0.235476	2.09581	0.271699	7	12	14	12
RAB10	0.192123	0.0864242	0.586773	0.553823	1.1704	0.354786	2	2	2	1
RAB11B;RAB11A	0.441303	0.208818	-0.0566484	0.48115	0.9254	0.268656	3	4	3	2
RAB14	0.139595	-0.144759	NaN	-0.0164369	0.0277081	-0.00720018	2	2	1	2
RAB1B;RAB1C	0.169641	0.273487	0.341067	0.293364	2.30093	0.26939	4	4	4	4
RAB21	0.340699	0.386011	0.132422	0.193381	1.66024	0.263128	3	3	2	3
RAB2A;RAB2B	0.293207	0.428922	0.160862	-0.0718199	0.814186	0.202793	4	3	5	5
RAB34	NaN	0.381841	-0.0148795	0.0273074	0.39166	0.131423	0	2	3	2
RAB5C	-0.323885	-0.290586	-0.0277152	-0.19133	1.28501	-0.208379	2	3	2	4
RAB7A	0.0991272	0.182458	0.10596	-0.0982326	0.503318	0.0723282	6	5	8	8
RAB8A	0.365069	0.416973	0.0140598	-0.205828	0.406699	0.147569	2	2	2	3
RAC1;RAC2;RAC3	0.352599	0.320643	0.364168	0.439897	3.15875	0.369327	6	7	7	5
RAD23B	-0.0896506	-0.151706	0.459616	NaN	0.128426	0.0727531	2	3	2	1
RAI14	0.106627	-0.923635	NaN	0.539928	0.0699621	-0.0923601	3	4	1	2
RAN	0.196464	0.224067	0.371218	0.255454	2.18974	0.261801	6	6	6	6
RANBP1	0.255926	0.344222	0.59462	0.450096	1.95783	0.411216	3	4	5	5
RANBP2	-0.678583	-0.559227	0.0174742	NaN	0.701356	-0.406778	3	2	2	0
RANGAP1	0.348266	0.183398	0.231892	-0.0775279	0.81656	0.171507	9	11	7	7
RAP1B	0.144874	0.2055	-0.0608174	-0.105834	0.229746	0.0459307	2	4	3	3
RAP1GDS1	-0.0076797	0.103481	0.456666	0.133398	0.734589	0.171467	7	6	2	5
RAP2B	-0.496078	-0.690413	0.0667754	0.0832959	0.553026	-0.259105	4	4	4	4
RAP2C	-0.206913	-0.133875	0.324146	0.31617	0.196961	0.0748818	6	8	7	8
RARS	0.342457	0.0618413	0.324811	0.393304	1.48709	0.280603	15	15	16	16
RBBP4	-0.238083	-0.126111	0.118345	NaN	0.285968	-0.0819495	1	1	1	1
RBBP7	0.049417	0.0414923	0.111944	0.0357554	1.36527	0.059652	3	5	3	2
RBM39	-0.635615	-0.582701	-2.07589	-1.53498	1.34901	-1.2073	4	4	3	4
RDH11	0.492287	0.331236	-0.0727939	-0.195741	0.339983	0.138747	4	4	4	5
RECQL	-0.186035	-0.293117	0.360277	0.194855	0.0409637	0.0189948	6	7	10	8
REEP5	0.654278	0.610641	0.236574	0.0710657	1.15341	0.39314	3	3	3	4
RELL1	-0.586658	-1.19323	-1.12256	-1.29964	2.15245	-1.05052	5	4	4	4
RER1	-0.298457	-0.500929	0.0362754	NaN	0.609289	-0.25437	2	3	3	1
RETSAT	-0.00383467	-0.0511306	-0.493126	-0.605638	0.808728	-0.288432	6	6	6	4
RFC3	-0.0870349	-0.137845	-0.547285	NaN	0.658933	-0.257388	4	4	4	1
RFT1	NaN	0.471426	-0.0503724	-0.388222	0.0136463	0.0109438	1	2	2	3
RFTN1	NaN	-1.00355	0.190975	0.401504	0.105808	-0.137024	1	3	2	2
RFX1	-0.423931	-0.64121	-0.745048	-0.194053	1.58038	-0.501061	3	4	3	3
RGS19	0.198387	-0.136792	-0.309499	-0.253791	0.454936	-0.125424	2	2	2	2
RGS20	0.0546781	-0.122931	-0.351701	-0.348812	0.837879	-0.192191	7	8	7	8
RHBDD2	-0.980588	-1.09623	-0.901937	-0.855966	3.44388	-0.958681	2	2	3	2
RHBDF1	-0.665086	-0.52826	-1.02825	-1.08053	2.05177	-0.82553	4	4	4	3
RHOA	0.153643	0.117754	0.0372653	-0.337048	0.0205749	-0.00709648	6	5	6	6
RHOB	-0.0559153	-0.111975	0.80838	0.767284	0.590045	0.351944	3	4	2	3
RNF167	-1.04675	-0.991818	-1.62274	-1.40786	2.45691	-1.26729	2	3	2	2
RNH1	0.257422	0.331737	1.0259	1.06816	1.26594	0.670804	6	4	4	6
RNPEP	0.28067	0.560487	0.683064	0.600894	2.04955	0.531279	3	4	3	4
RPL10	NaN	0.576967	-0.0686595	-0.177158	0.164146	0.110383	1	1	1	1
RPL10;RPL10L	0.184872	0.196316	0.117298	0.196822	2.55606	0.173827	6	4	6	7
RPL10A	0.298444	0.26518	-0.811089	-0.0971292	0.119087	-0.0861484	9	9	8	8
RPL11	0.0217686	0.435439	-0.0197657	0.0900212	0.532973	0.131866	3	2	2	2
RPL12	-0.131625	0.0687061	-0.89631	-0.278073	0.630807	-0.309325	5	5	5	5
RPL13	0.25291	0.24157	-0.0696942	0.152838	0.82667	0.144406	11	13	13	13
RPL13A	0.328717	0.256807	0.113248	0.0326777	1.14022	0.182862	6	6	6	8
RPL14	0.0815335	0.0356011	-0.380246	-0.0726367	0.320236	-0.0839369	4	5	4	4
RPL15	0.140038	0.252008	-0.773904	-0.0936125	0.19325	-0.118868	9	10	9	10
RPL17	-0.162205	0.0144236	0.269591	0.207566	0.335073	0.082344	6	4	5	5
RPL18	0.10919	0.23733	-0.994199	-0.325616	0.351133	-0.243324	10	9	6	7
RPL18A	0.434003	0.451668	-0.505753	-0.0252187	0.141499	0.0886747	5	5	4	4
RPL19	0.34013	0.288891	-0.0391469	0.00354666	0.651233	0.148355	5	5	5	6
RPL21	0.199175	0.267515	-0.48522	-0.374708	0.189701	-0.0983095	3	3	3	3
RPL22	-0.322288	-0.315722	0.902645	0.869599	0.323492	0.283558	2	2	2	2
RPL23	0.279887	0.14722	0.119654	0.0883084	1.48551	0.158767	2	3	3	3
RPL24	0.169187	0.286234	-0.566878	-0.230284	0.160681	-0.085435	4	4	3	3
RPL27	-0.0563013	0.0835307	-0.605363	-0.51795	0.689808	-0.274021	2	4	2	3
RPL27A	0.169786	0.276563	-0.498002	-0.278604	0.165494	-0.0825644	6	6	4	5
RPL28	0.398909	0.411682	-0.238993	-0.2007	0.191678	0.0927245	5	6	5	4
RPL29	0.358404	0.398301	-0.990197	-0.238314	0.130275	-0.117951	2	3	3	2
RPL3	0.113186	0.36791	-0.807648	-0.11726	0.161109	-0.110953	12	12	11	11
RPL30	0.24899	0.284233	-0.123056	0.0278544	0.472259	0.109505	5	5	4	4
RPL31	0.596337	0.449709	-0.587894	0.177027	0.229576	0.158795	4	3	6	6
RPL32	0.321436	0.308972	-0.648399	-0.0488631	0.0240935	-0.0167135	10	9	9	10
RPL34	0.137677	0.0995052	-0.420816	0.0166263	0.115092	-0.0417519	3	3	3	3
RPL35	0.185913	0.329019	-0.7021	-0.357552	0.214898	-0.13618	5	4	5	3
RPL35A	0.0915666	NaN	-1.42482	-1.3257	0.673523	-0.886318	2	1	2	2
RPL36	0.345291	0.367421	-0.630279	0.222017	0.11365	0.0761126	6	4	3	5
RPL38	0.134508	0.179155	0.221588	0.160856	2.60728	0.174027	3	2	4	5
RPL4	-0.00653684	0.106355	-0.467708	-0.248741	0.501522	-0.154158	18	18	16	19
RPL5	0.0327917	0.0852758	0.0154002	0.152122	0.988018	0.0713975	9	8	9	8
RPL6	0.274888	0.394183	-0.892741	-0.274617	0.15437	-0.124572	17	17	16	16
RPL7	0.152119	0.127988	-0.515152	-0.185206	0.259002	-0.105063	11	12	12	11
RPL7A	0.0358515	0.0868136	-1.07709	-0.206945	0.442548	-0.290342	14	12	11	10
RPL8	0.277955	0.469384	NaN	-0.309162	0.224362	0.146059	3	3	1	3
RPL9	-0.0732948	-0.0173422	-0.0582711	-0.0529044	1.62416	-0.0504531	5	6	6	4
RPLP0;RPLP0P6	0.122235	0.0749188	0.187811	0.187013	1.8637	0.142995	9	9	8	10
RPLP2	0.207602	0.233096	0.252866	0.429364	1.94228	0.280732	4	4	5	2
RPN1	0.268794	0.39012	0.0648817	-0.0632153	0.694409	0.165145	10	10	10	9
RPN2	-0.122626	-0.0366135	-0.0982566	-0.0792561	1.72245	-0.0841881	5	4	7	5
RPS10	0.16352	2.61449	-0.276421	NaN	0.345147	0.833861	4	2	3	2
RPS11	-0.116021	-0.0113628	-0.087399	-0.162847	1.22986	-0.0944074	8	9	10	10
RPS12	0.213359	0.179232	0.251573	0.279617	2.7371	0.230945	7	7	7	7
RPS13	0.0989321	-0.0461106	0.0119907	-0.103138	0.076508	-0.00958143	4	4	5	4
RPS14	0.0464085	-0.0505219	0.203837	0.124243	0.632672	0.0809917	4	4	4	4
RPS15A	-0.0582575	-0.00222188	-0.531516	-0.251268	0.754945	-0.210816	5	4	5	5
RPS16	-0.173312	-0.230082	-0.30911	-0.256579	2.47728	-0.242271	8	8	8	9
RPS17;RPS17L	-0.107169	-0.163749	-0.271333	-0.348981	1.58579	-0.222808	2	2	3	3
RPS18	-0.0503285	0.0866291	-0.0601234	-0.290677	0.410207	-0.078625	5	5	5	6
RPS19	0.125558	0.0753114	-0.407055	-0.203872	0.326668	-0.102514	4	5	5	4
RPS2	-0.191406	-0.206608	0.10026	0.0544726	0.297321	-0.0608204	7	8	8	8
RPS20	-0.0366936	-0.01369	-0.136396	0.0511322	0.349286	-0.0339117	3	3	3	3
RPS23	0.125686	0.12745	NaN	-0.0139939	0.636376	0.079714	3	3	1	2
RPS25	0.0631896	0.217381	0.0304737	0.0777342	1.00084	0.0971946	3	2	3	4
RPS27	0.169208	0.052385	0.0802289	0.15451	1.56065	0.114083	3	4	4	3
RPS27A;UBC;UBB;UBA52	-1.37597	-1.33067	-1.51177	-1.45681	4.291	-1.41881	5	5	5	5
RPS27L	-0.509	-0.570884	0.154404	-0.146066	0.675086	-0.267886	1	1	1	1
RPS29	-0.137791	0.229146	-0.431766	0.0275261	0.21139	-0.0782214	3	2	3	4
RPS3	-0.160518	-0.226741	-0.297282	-0.154191	2.08489	-0.209683	14	13	15	15
RPS3A	0.124558	0.141884	0.0795916	-0.0100552	1.04598	0.0839944	12	12	12	11
RPS4X	0.102893	0.167187	-0.0278335	0.102644	0.900225	0.0862227	12	13	13	13
RPS5	0.121553	0.0522591	-0.288717	-0.180193	0.301139	-0.0737746	7	6	8	5
RPS6	0.0873564	0.287251	-0.846468	-0.341122	0.320733	-0.203246	5	5	5	6
RPS7	0.138626	0.109103	NaN	-0.224507	0.0208865	0.00774037	3	3	1	3
RPS8	-0.00544149	0.18219	-0.71531	-0.240223	0.409807	-0.194696	8	8	7	9
RPS9	0.1125	0.0819687	0.208289	0.113287	1.74097	0.129011	12	13	13	13
RPSA;RPSAP58	0.714699	0.383594	0.190011	0.0714041	1.02575	0.339927	4	4	7	7
RRAS	-0.789186	-0.999369	0.128593	0.262391	0.452187	-0.349393	8	8	8	8
RRAS2	0.649891	0.405944	0.393686	0.439387	2.36913	0.472227	10	9	7	11
RRBP1	-0.184531	-0.300068	-0.952363	-0.594094	1.22572	-0.507764	12	14	10	13
RRM1	0.155207	0.597898	-0.29738	-0.686167	0.0710359	-0.0576104	2	4	3	3
RRP12	-0.784661	-0.523528	-0.765769	-0.945862	2.4909	-0.754955	3	6	5	4
RSL1D1	0.271412	0.545369	-0.81829	0.00634724	0.00131342	0.00120974	5	3	3	3
RTN3	0.344524	0.223471	-0.036562	-0.260169	0.186827	0.067816	2	2	2	2
RTN4	0.736733	0.665464	0.195525	0.313499	1.44104	0.477805	8	7	7	9
RUVBL1	0.0423573	0.0675435	0.483583	0.362892	0.933954	0.239094	7	10	11	8
RUVBL2	0.205188	0.083962	0.0996132	0.276103	1.45187	0.166217	6	6	6	6
S100A11	0.187076	NaN	0.8592	0.514757	0.937523	0.520344	2	1	2	2
S100A16	0.0451493	-0.0363679	0.06766	0.00828919	0.376181	0.0211827	3	4	4	3
SACM1L	0.344944	0.317695	-0.247553	-0.335348	0.0366151	0.0199347	6	3	5	5
SAE1	0.081709	0.139673	0.638409	0.34847	1.01801	0.302065	7	6	6	7
SAMM50	0.166191	-0.0475945	-0.140997	-0.125746	0.195923	-0.0370365	2	2	3	4
SAR1A;SAR1B	0.789922	NaN	0.311697	0.274804	0.959967	0.458808	2	1	2	3
SARS	-0.327638	-0.255605	0.56759	0.651508	0.232341	0.158964	3	4	2	2
SCAF1	-0.0593454	0.227325	-0.45439	-0.41737	0.449744	-0.175945	7	9	8	4
SCAMP1	-1.02156	-1.19657	-1.12295	-0.884272	3.24351	-1.05634	6	7	6	5
SCAMP2	-0.825744	-0.87736	-0.951303	-0.85952	4.21803	-0.878481	4	4	3	4
SCAMP3	-1.86152	-2.19717	-1.66774	-1.79491	3.32559	-1.88034	9	9	9	8
SCARB1	0.0777996	-0.0654993	-0.487889	-0.482818	0.706143	-0.239601	6	4	2	2
SCARB2	-1.34163	-1.40711	-1.16271	-1.19888	3.69019	-1.27758	10	12	11	9
SCARF2	0.292279	0.322211	1.01936	1.03173	1.3109	0.666395	3	3	3	3
SCCPDH	0.530229	0.536903	-0.110598	0.0701639	0.666187	0.256675	5	5	3	2
SCP2	0.648026	0.564217	-0.0128486	-0.0857443	0.619528	0.278412	3	2	3	2
SCRIB	-0.97629	-1.06516	-0.322193	-0.0206757	0.999495	-0.596079	4	6	6	6
SDC1	-1.46858	-1.81637	-0.926894	-1.95707	2.17293	-1.54223	4	3	4	5
SDHA	-0.0381944	-0.200393	-0.208942	-0.114089	1.4001	-0.140404	8	7	6	7
SDHC	0.121083	0.209816	NaN	-0.48512	0.0779008	-0.0514069	2	2	1	2
SEC22B	0.194721	0.132066	0.261096	0.248169	2.24219	0.209013	4	5	5	6
SEC23A	0.0867227	0.274352	0.515142	-0.473339	0.177184	0.100719	3	3	2	2
SEC24D	NaN	-0.68145	0.506891	0.725277	0.145508	0.183573	1	3	2	2
SEC31A	0.0532472	0.153241	0.332172	0.44379	1.1686	0.245612	11	10	9	8
SEC61A1	0.290667	0.216088	-0.0704985	-0.124564	0.297201	0.077923	5	5	6	6
SEC61B	-0.147451	-0.138612	-0.14045	-0.119534	3.73689	-0.136512	3	3	3	3
SEC62	0.164432	0.434022	NaN	-0.240132	0.218881	0.11944	2	2	1	3
SEMA7A	-1.89298	-2.75975	-2.98118	-1.19939	1.90133	-2.20833	2	3	7	5
SEPT11	-0.0108098	0.00065273	0.173866	0.241047	0.68591	0.101189	7	7	6	7
SEPT2	-0.271424	-0.152794	0.163561	0.0682493	0.178912	-0.0481017	4	6	6	7
SEPT5	-1.26472	-1.06379	NaN	-0.359143	1.08368	-0.895884	2	2	1	2
SEPT7	-0.0502564	0.0206165	0.338426	0.445996	0.667425	0.188695	6	4	5	6
SEPT9	0.100686	0.0808991	0.490293	0.479712	1.0676	0.287898	11	11	12	12
SERINC1	-1.19813	-1.12942	-1.32816	-1.40283	3.59304	-1.26463	5	5	5	5
SERINC3	-2.23125	-2.10459	-2.63619	-2.6358	3.38773	-2.40196	4	5	5	7
SERPINB2;SERPINB10	0.459377	0.483666	1.46653	1.32201	1.39744	0.932896	14	15	14	14
SERPINB6	-0.105944	-0.23095	0.588422	0.423075	0.33788	0.168651	6	7	7	7
SERPINB8	-0.0127756	0.208781	NaN	1.45739	0.453895	0.551131	3	3	1	2
SERPINH1	-0.194669	-0.0802885	-0.10242	-0.0998362	1.72931	-0.119303	10	11	11	11
SET	0.0188849	0.0627792	NaN	0.158219	0.718232	0.0799609	3	3	1	2
SF3A1	-0.55174	-0.292904	-0.336497	-0.0631125	1.27524	-0.311063	4	3	3	1
SF3A3	-0.105245	-0.165481	-0.235719	-0.269461	1.88047	-0.193976	3	2	4	4
SF3B1	-0.41227	0.00551784	-0.484013	-0.318833	1.16782	-0.3024	10	8	9	11
SF3B2	-0.289238	0.0104315	-0.441569	NaN	0.67316	-0.240125	4	2	2	1
SF3B3	-0.0734656	NaN	-0.473019	-0.341715	0.892448	-0.296066	4	1	3	2
SFPQ	0.177359	0.749168	NaN	0.487532	0.982589	0.471353	7	5	1	2
SFT2D3	-0.567132	-0.939035	-1.39073	-1.44263	1.87284	-1.08488	3	3	2	3
SFXN1	0.0199154	-0.0740887	0.0934231	-0.0921027	0.10806	-0.0132132	7	5	6	6
SFXN3	-0.267339	0.0397783	-0.143838	-0.0228961	0.614864	-0.0985739	5	8	9	10
SGCE	-0.277178	-2.11718	-2.20988	-1.21381	1.31237	-1.45451	5	7	4	2
SHISA2	-1.52291	-1.39831	-0.644083	-0.734	1.75896	-1.07482	2	2	2	2
SHMT2	0.150217	0.0403287	0.015766	0.143678	1.06482	0.0874975	14	14	13	15
SIDT2	NaN	-1.56972	-1.45804	-1.16174	2.12423	-1.3965	1	2	3	4
SKP1	0.0404401	-0.233379	-0.0748567	0.0853443	0.24654	-0.0456127	3	2	3	4
SLC11A2	-0.638829	-1.02536	-0.580331	-0.782109	2.33133	-0.756657	3	3	3	2
SLC14A1	0.0138592	0.0316246	0.174274	0.177755	0.954121	0.0993783	4	2	4	4
SLC16A1	-0.533954	-0.591102	-0.215812	NaN	1.20795	-0.446956	2	3	3	1
SLC16A3	-1.52271	-1.73008	-1.20722	-1.26218	2.88305	-1.43055	10	10	10	12
SLC17A5	-1.80374	-1.67762	-1.87874	-1.8277	4.52848	-1.79695	5	4	4	4
SLC19A1	-0.641288	-0.553913	-0.507875	-0.416405	2.82873	-0.52987	4	4	5	2
SLC1A5	-0.614105	-0.778581	-0.503458	-0.49977	2.5588	-0.598979	10	10	9	11
SLC25A1	0.0359647	0.12128	-0.25919	-0.338238	0.401894	-0.110046	4	6	4	3
SLC25A10	-0.0479991	NaN	-0.332767	-0.491853	0.811414	-0.290873	2	1	2	2
SLC25A11	-0.147014	-0.175696	-0.142965	-0.111409	2.78963	-0.144271	5	5	6	5
SLC25A22	-0.283916	-0.212901	-0.155364	-0.346957	2.03029	-0.249785	4	4	6	6
SLC25A24	0.157914	-0.276755	-0.294924	0.00451547	0.373679	-0.102312	3	4	5	6
SLC25A3	0.0677587	-0.0111215	-0.173552	-0.289272	0.53011	-0.101547	8	7	9	10
SLC25A4	0.0995387	0.0730784	-0.338406	-0.411329	0.442863	-0.14428	4	4	4	3
SLC25A5	0.252014	0.215264	-0.318716	-0.372554	0.118907	-0.0559982	12	12	12	12
SLC25A6	0.350179	0.264093	-0.148416	-0.198176	0.176734	0.0669201	4	5	5	4
SLC26A2	-2.03738	-2.04212	-2.14667	-1.31634	2.65273	-1.88563	3	2	3	3
SLC29A1	-0.348202	-0.306352	-1.43939	-1.40064	1.15674	-0.873645	3	4	3	2
SLC2A1	-0.122475	-0.0792304	-0.179316	-0.27293	1.52611	-0.163488	7	7	7	7
SLC30A1	-0.143497	-0.182275	-0.730292	-0.75164	1.13356	-0.451926	14	14	14	14
SLC30A6	-2.29009	-2.56772	-1.59757	NaN	1.75693	-2.15179	2	3	2	1
SLC30A7	0.403146	0.143776	0.255167	0.142019	1.50276	0.236027	3	3	3	4
SLC35B2	-1.7066	-1.89539	-1.75327	-1.72935	4.51724	-1.77115	8	9	9	10
SLC35C1	-1.5734	-1.60491	-0.91958	-0.191424	1.31222	-1.07233	2	3	3	2
SLC35E2B;SLC35E2	-1.2122	-1.60975	-0.619249	NaN	1.23986	-1.14707	4	3	2	1
SLC38A1	NaN	0.13821	-2.25745	-2.59621	0.679197	-1.57182	1	2	3	3
SLC38A2	-0.371824	-0.570528	-2.32118	-2.37651	1.09244	-1.41001	5	5	5	6
SLC39A10	-1.95211	-1.8143	-2.21532	-2.3447	3.37001	-2.08161	5	7	6	6
SLC39A6	-1.50989	NaN	-0.782765	-1.442	1.48161	-1.24488	3	1	1	2
SLC3A2	0.296235	0.119178	0.254304	0.136109	1.71928	0.201456	9	6	11	7
SLC41A1	-1.22712	-0.940413	-1.24007	NaN	2.13479	-1.13587	1	1	1	1
SLC41A3	-1.43914	-1.46849	-1.50218	-0.781547	2.31221	-1.29784	3	2	3	3
SLC44A1	-3.25333	-3.54379	-3.72789	-2.70202	3.17114	-3.30676	11	10	7	9
SLC44A2	-1.76757	-1.95262	-2.40985	-2.57424	2.84983	-2.17607	12	9	10	10
SLC5A6	-0.43688	-0.404462	-0.63805	-0.81878	2.02436	-0.574543	5	6	5	5
SLC6A6	-2.44349	-2.05626	-1.40081	-1.39942	2.23717	-1.82499	3	5	5	6
SLC6A8	-0.210481	-0.713284	-1.0552	-1.28756	1.40068	-0.81663	3	3	4	3
SLC7A1	-0.153169	-0.317864	-0.344499	-0.203313	1.94453	-0.254711	6	6	5	5
SLC7A5	-0.256763	-0.51825	0.214854	0.156901	0.219256	-0.100814	3	3	4	4
SLC9A6	-0.130329	-0.824714	-0.738846	-0.602743	1.46742	-0.574158	3	2	3	3
SLC9A7	NaN	-1.37515	-0.433285	-0.375122	0.813069	-0.727851	1	3	4	5
SLIRP	-0.587216	-0.456347	NaN	-1.50178	0.909775	-0.848447	3	2	1	2
SNAP23	-0.719846	-0.780786	-0.180061	-0.279047	1.31324	-0.489935	7	9	10	7
SND1	0.166812	0.0557604	0.0354099	0.224397	1.12317	0.120595	12	12	16	17
SNRNP70	0.363771	0.311061	-0.766903	-0.909407	0.287573	-0.25037	11	10	8	9
SNRPD2	0.241981	0.420312	0.301806	0.453943	2.24591	0.35451	2	2	2	2
SNRPN;SNRPB	0.280193	0.401007	-0.225336	-0.170307	0.166444	0.0713891	3	2	2	2
SNX2	0.307719	-0.248917	0.40538	0.0800017	0.378628	0.136046	5	2	2	3
SNX6	-0.268317	-0.143749	0.613743	0.101031	0.140293	0.0756772	5	4	5	5
SOAT1	0.28854	0.0941321	-0.718612	-0.966224	0.438384	-0.325541	3	3	2	4
SOD2	NaN	0.377693	0.389462	0.251615	1.7835	0.33959	1	2	2	2
SON	-0.529927	-0.107841	-0.315715	-1.99729	0.735859	-0.737693	2	2	2	2
SORT1	-0.807634	-1.09553	-0.847407	-1.10354	2.92631	-0.963528	12	11	12	10
SPCS1	0.289186	0.1236	NaN	-0.366655	0.0246303	0.0153767	2	2	1	2
SPCS2	-0.0251928	-0.0355422	0.00253516	-0.042415	1.07399	-0.0251537	4	3	4	3
SPCS3	-0.079805	NaN	-0.314843	-0.55678	0.830261	-0.317142	1	1	1	2
SPG20	0.280326	0.00265294	0.881959	0.768344	0.994313	0.483321	4	2	4	3
SPPL2A	NaN	-0.808117	-1.15748	-1.28099	1.77746	-1.08219	2	2	2	2
SPRED1	-1.60137	-1.95667	-1.26723	-1.35361	2.67173	-1.54472	9	8	7	6
SPRY2	-1.79767	-1.73023	-1.144	-1.40125	2.67162	-1.51829	5	4	5	6
SPRY4	-0.949148	-0.959502	-0.0515366	0.124946	0.678174	-0.45881	5	5	5	4
SPRYD7	-0.293556	-0.419113	0.407331	0.600634	0.102772	0.0738237	4	5	4	6
SPTAN1	-0.445831	-0.335772	-0.469452	-0.695145	2.12236	-0.48655	12	7	10	6
SPTBN1	-0.549971	-0.717394	-0.254748	-0.23795	1.48347	-0.440016	8	3	9	8
SQRDL	-0.0282429	-0.222469	-0.0681993	0.0829547	0.377409	-0.0589891	6	7	6	6
SRI	-0.246318	-0.145168	0.429414	0.16916	0.119959	0.0517721	6	7	6	7
SRP54	0.018633	-0.180597	-0.106682	NaN	0.579309	-0.0895488	4	2	3	1
SRP68	0.174441	0.274298	0.517557	0.279357	1.62903	0.311413	7	5	5	6
SRP72	0.52406	0.286359	0.393892	-0.0923041	0.89589	0.278002	5	6	5	4
SRPR	0.369136	0.430248	-0.121061	0.1797	0.740212	0.214506	5	3	5	3
SRPRB	0.572874	0.28668	0.0355334	0.446493	1.20245	0.335395	5	3	3	3
SRRM1	-0.218263	-0.0873934	-0.868635	-0.613097	1.05246	-0.446847	5	4	5	5
SRRM2	0.339342	0.350705	-0.0141631	0.651811	1.0329	0.331924	45	44	51	45
SRRT	-0.224568	0.0218819	0.0775536	-0.119732	0.359307	-0.0612161	7	9	9	8
SRSF11;SFRS11	-0.0540345	0.0202087	-0.692429	-1.00968	0.742948	-0.433984	6	9	9	8
SRSF7	0.517249	-0.143316	-1.4912	-1.7285	0.556103	-0.711442	6	4	6	4
SSB	0.331542	0.295787	0.181368	0.379833	2.22848	0.297133	6	7	8	4
SSPN	-1.72974	-2.03318	-1.71259	-1.61471	3.53653	-1.77256	2	2	2	2
SSR4	0.759397	0.801557	0.353896	NaN	1.33226	0.638283	3	3	3	1
ST13;ST13P5;ST13P4	-0.1877	-0.206382	0.235012	0.105413	0.0409063	-0.0134143	5	6	6	3
STAM	-0.251725	-0.441521	0.225109	NaN	0.289236	-0.156046	3	3	2	1
STARD3NL	-1.79437	-1.7769	-1.88597	-2.03667	4.15418	-1.87348	3	3	3	3
STAT1	0.033971	-0.0870929	-0.327298	NaN	0.450081	-0.126806	3	4	3	1
STEAP3	-1.95265	NaN	-2.7041	-2.14655	2.0123	-2.26777	2	2	4	2
STIP1	0.187585	0.247193	0.491972	0.457226	1.7086	0.345994	10	9	9	8
STK16	NaN	-0.855298	0.323784	0.346012	0.0503814	-0.0618341	0	3	3	3
STK24;MST4;STK25	-0.18852	0.0651738	NaN	0.341788	0.166657	0.0728143	2	3	1	2
STOM	-2.49398	-2.46188	-2.56842	-2.65047	5.00332	-2.54369	11	11	11	10
STRAP	-0.10867	0.0290671	0.339173	0.490184	0.574157	0.187439	5	5	6	4
STT3A	0.0173951	-0.0232802	-0.393988	-0.51825	0.734988	-0.229531	11	11	11	13
STT3B	-0.0436865	0.114682	-0.0649744	-0.076612	0.143277	-0.0176478	6	7	8	5
STX10	-1.26004	-1.40717	-0.902389	-0.962758	2.59657	-1.13309	3	4	5	4
STX12	-1.07073	-1.17749	-1.09747	-1.14359	4.67997	-1.12232	6	6	6	7
STX1B	-1.61809	NaN	-0.858027	-1.07773	1.46253	-1.18462	1	1	4	4
STX4	-1.32997	-1.30302	-1.58456	-1.83174	2.92631	-1.51232	4	5	5	6
STX6	-1.65899	-1.97546	-2.13379	-2.16369	3.36465	-1.98298	4	4	6	7
STX7	-1.31893	-1.52256	-1.05438	-1.08367	2.83129	-1.24488	6	5	6	8
STX8	-1.27047	-1.16876	-0.965826	-1.08777	3.38613	-1.1232	7	8	7	7
SUCLA2	0.211476	-0.189033	NaN	0.0726453	0.0901739	0.0316959	3	2	1	3
SUCLG2	0.219631	0.0209597	0.111292	0.210917	1.23969	0.1407	6	5	7	5
SUGT1	-0.0421561	0.26623	0.846283	NaN	0.51681	0.356786	2	3	2	0
SURF4	-0.0610152	-0.0879948	-0.00421539	-0.229094	0.855674	-0.0955797	5	6	3	4
SVIP	-0.16166	-0.246281	0.362834	NaN	0.0248999	-0.0150357	2	2	2	1
SYNCRIP	0.709314	0.551932	-0.359337	0.257249	0.513329	0.28979	8	8	4	5
SYNGR2	0.22216	0.33602	0.321431	0.110271	1.74823	0.247471	3	3	3	3
SYPL1	NaN	-0.162652	-0.327105	-0.346704	1.38589	-0.27882	1	2	2	2
SYT1	-1.59379	-1.63447	-2.03644	-1.95569	3.28678	-1.8051	12	12	13	10
TAGLN	0.676289	0.491459	-0.0355034	-0.144416	0.517725	0.246957	12	12	13	11
TAGLN2	0.0860012	0.102671	0.761047	0.735946	0.950966	0.421416	12	11	13	9
TALDO1	0.159494	0.129442	0.90454	0.719344	1.03161	0.478205	12	12	11	11
TARS	0.235943	0.308058	0.393433	0.341245	2.63231	0.31967	9	13	8	11
TBCD	-0.0894531	-0.361911	0.271075	NaN	0.111159	-0.0600962	2	1	3	0
TCEB1	0.231561	-0.379387	NaN	0.228039	0.0422512	0.0267377	2	1	1	2
TCP1	0.20057	0.165597	0.290387	0.132457	1.99117	0.197253	13	15	15	12
TEAD1;TEAD3	-0.0988428	-0.182028	NaN	0.306978	0.0180461	0.00870216	2	3	0	2
TECR	0.349761	0.483697	-0.666674	-0.573972	0.120524	-0.101797	9	8	9	7
TFRC	-0.342334	-0.484391	-0.839205	-0.877569	1.76911	-0.635875	31	31	30	31
TGM2	0.466517	0.344222	0.91099	0.744176	1.75916	0.616476	23	25	25	23
THEM6	0.740072	0.341424	-0.0915934	-0.177158	0.38892	0.203186	4	2	5	6
THRAP3	0.127429	0.294599	-0.771221	-0.666757	0.378311	-0.253987	3	5	4	2
THY1	-2.34139	-2.69965	NaN	-2.13994	2.33321	-2.39366	2	2	1	3
TKT	0.11428	0.0823182	0.82256	0.618766	0.946374	0.409481	17	15	16	19
TLN1	-0.237097	-0.201994	0.207314	0.102875	0.102647	-0.0322257	55	55	51	49
TM4SF1	-0.621799	-0.7268	-1.20753	NaN	1.37692	-0.852044	1	1	1	1
TM9SF2	-0.0399591	-0.126705	-0.0893277	-0.414152	0.852616	-0.167536	5	5	6	5
TM9SF3;RP11-34E5.1	0.00696933	-0.050229	0.0943242	0.0259951	0.24866	0.0192649	8	8	9	9
TM9SF4	0.218195	0.464486	-0.108586	-0.178677	0.255271	0.0988548	7	7	6	8
TMBIM1	-1.72	-1.88136	-1.84439	-1.7924	4.79831	-1.80954	2	2	2	2
TMED1	-0.706073	-0.736052	-0.511941	-0.773657	2.8715	-0.681931	6	6	4	5
TMED10	0.0114434	0.149498	0.181095	0.20893	1.28807	0.137742	3	3	3	3
TMED7	0.0105452	0.275647	0.149981	0.281443	1.17059	0.179404	3	3	2	3
TMEM106B	-1.3557	-1.54024	-0.776793	-1.12072	2.27123	-1.19836	3	3	3	4
TMEM11	0.599006	0.407339	0.20481	NaN	1.14814	0.403718	2	2	2	1
TMEM115	0.282064	-0.370665	0.13229	0.210544	0.157109	0.0635585	3	4	4	3
TMEM120B;TMEM120A	0.616672	0.908044	0.552864	NaN	1.61934	0.692527	2	2	2	1
TMEM14C	0.181704	-0.042385	-0.15688	-0.0630099	0.0984587	-0.0201428	1	1	1	1
TMEM168;FLJ13576	-0.642918	-0.711572	-1.01231	-1.02554	2.46745	-0.848084	6	5	8	6
TMEM179B	-1.05194	-1.35007	NaN	-0.888163	1.82795	-1.09673	3	3	1	2
TMEM181	-1.81268	-1.78723	-1.24654	-1.30356	2.686	-1.5375	8	8	6	6
TMEM184B	-0.771328	-2.09907	-1.92203	NaN	1.2099	-1.59748	2	2	2	1
TMEM184C	-1.05464	-1.16168	-0.289408	-0.0622904	0.996041	-0.642003	2	2	3	4
TMEM189;UBE2V1	0.712859	0.701379	NaN	0.592777	2.48754	0.669005	3	3	1	4
TMEM192	-1.80422	-2.0019	-2.25141	-2.12582	3.65537	-2.04584	4	4	6	6
TMEM2	-0.644441	-0.999587	-2.23761	-1.63576	1.52947	-1.37935	9	11	9	9
TMEM205	-0.093905	0.154513	NaN	-0.134475	0.0911196	-0.0246225	1	2	1	3
TMEM206	-0.793243	-0.753633	-0.220478	-0.476582	1.60839	-0.560984	5	6	5	5
TMEM214	0.239879	0.319022	-0.109257	-0.202474	0.178754	0.0617926	10	10	12	10
TMEM222	-0.599015	-0.802943	-0.409054	-0.600692	2.30833	-0.602926	3	3	3	4
TMEM231	0.171951	0.670942	0.204254	0.313633	1.23048	0.340195	4	4	4	3
TMEM245	0.281893	0.358705	0.268371	-0.00930878	1.1654	0.224915	5	5	6	5
TMEM33	-0.0497758	0.0320504	-0.323254	-0.67101	0.679543	-0.252998	5	5	5	6
TMEM41B	0.216698	0.0706143	-0.463428	-0.593809	0.394711	-0.192481	1	1	1	1
TMEM43	0.301517	0.220859	-0.138808	-0.188977	0.141751	0.0486477	8	7	8	8
TMEM47	-0.502114	-0.631871	-0.697049	-0.772652	2.83377	-0.650922	2	2	2	2
TMEM50A	-1.13927	-1.20337	-1.63351	-0.765977	2.16287	-1.18553	4	4	3	3
TMEM50B	-0.962881	-1.30479	-0.826202	-0.885667	2.57921	-0.994886	2	2	2	2
TMEM55A	-2.6397	-2.74159	-2.40862	-2.63899	4.36253	-2.60723	7	5	5	7
TMEM55B	-2.18176	-1.33748	-1.96669	-2.03369	2.68339	-1.8799	3	4	6	5
TMEM59	-3.39608	-3.32694	-2.80618	-1.81421	2.35264	-2.83585	6	7	9	7
TMEM63A	-0.674576	-0.786106	-0.863672	-0.745378	3.52611	-0.767433	8	6	7	8
TMEM63B	-0.88967	-1.06493	-0.721468	-0.784791	2.85325	-0.865215	11	11	11	9
TMEM87A	-0.830771	-0.96612	-1.08279	-1.00134	3.4607	-0.970257	10	10	10	12
TMEM87B	-0.43346	-0.747078	-1.76229	-1.64073	1.40142	-1.14589	3	3	3	3
TMPPE	-1.39703	-1.93129	-0.335924	-1.15968	1.44494	-1.20598	4	4	3	4
TMX1	-0.0379323	-0.24463	-0.724245	-0.676394	1.064	-0.4208	11	12	10	12
TMX3	-0.334762	-0.605403	-1.08257	-1.09331	1.60076	-0.779011	9	11	11	12
TMX4	-0.473956	-0.213381	0.50251	0.644091	0.154347	0.114816	5	4	5	4
TNFRSF10A	-0.0399591	-0.272595	0.0190622	-0.19827	0.776428	-0.12294	3	2	4	1
TNFRSF10B	-1.04321	-1.08645	-1.38806	-1.51002	2.79631	-1.25693	10	7	8	8
TNFRSF10D	-1.64818	-1.69041	-1.81322	-1.49388	3.86356	-1.66142	3	2	2	2
TNFRSF12A	0.017441	-0.044875	-0.310667	-0.433357	0.770149	-0.192864	3	4	4	3
TNPO1	-0.319852	-0.334866	-0.178677	-0.495208	1.84338	-0.332151	11	9	12	12
TNPO3	-0.411992	-0.165408	-0.0452382	NaN	0.711188	-0.207546	3	3	2	1
TOMM34	0.501039	0.161964	-0.789968	-0.224691	0.112507	-0.0879142	2	6	2	2
TOMM40	0.0702589	0.162372	0.434849	0.226908	1.20009	0.223597	4	3	4	4
TOMM70A	-0.18556	-0.135907	-0.100283	-0.052594	1.61399	-0.118586	10	9	10	9
TPBG	0.0295436	-0.64335	0.140909	-0.0535251	0.294962	-0.131606	3	3	3	3
TPD52L2	0.0617225	0.125516	0.435828	0.373283	1.13918	0.249087	7	6	8	6
TPI1	0.217596	0.110958	0.857713	0.791067	1.08393	0.494333	14	13	13	10
TPM1	-0.279176	-0.285032	0.582089	0.466348	0.193415	0.121057	4	5	5	2
TPM3	0.160512	-0.161434	0.610535	0.58456	0.689088	0.298543	2	3	3	6
TPM4	-0.612543	-0.440162	0.698112	0.591029	0.05886	0.0591091	2	3	5	5
TPP1	-0.29666	-0.0851059	0.382055	0.442768	0.235399	0.110764	4	3	4	4
TPT1	0.686277	0.825336	0.8909	NaN	2.24975	0.800837	2	2	2	1
TRAM1	0.436629	0.521838	0.106609	0.0338859	0.972713	0.27474	3	3	3	2
TRAM2	-0.0724646	0.0484757	-0.436765	-0.35772	0.760974	-0.204618	3	4	3	5
TRAP1	-0.175984	-0.0179592	-0.162818	-0.103138	1.30441	-0.114975	9	10	5	5
TRAPPC3	-1.05334	-1.28048	-1.1922	-1.2307	3.8209	-1.18918	6	5	6	5
TRIM28	0.0713639	0.115204	-0.0501393	-0.170211	0.0439431	-0.00844559	6	6	7	6
TRIM4	0.512164	0.682245	NaN	0.660591	2.13136	0.618333	1	1	1	1
TROVE2	0.00983077	0.0224177	0.695903	0.358069	0.712327	0.271555	4	2	4	4
TSPAN10	-2.25112	-2.9038	-2.99559	-3.00843	3.22641	-2.78973	3	2	3	5
TSPAN13	-2.09571	-2.23213	-1.30384	-1.46419	2.3482	-1.77397	2	3	2	2
TSPAN14	-1.79606	-1.8882	-1.56773	-1.57743	3.64641	-1.70735	9	9	8	9
TSPAN5	-1.94494	-2.15575	-1.74195	-2.0197	3.73084	-1.96558	4	3	2	3
TSPAN6	-1.52658	-1.54214	-1.83258	-1.79559	3.60353	-1.67422	5	5	4	4
TSPAN9	-2.63363	-2.8753	-3.25338	-3.40858	3.37168	-3.04272	3	3	3	2
TSPO	0.127981	-0.0120211	-0.0558364	-0.247747	0.230554	-0.0469057	2	2	2	2
TSTA3	0.0669833	-0.00630409	0.624247	NaN	0.431591	0.228309	3	3	4	0
TTYH3	-2.74756	-3.02013	-2.71184	-2.82802	4.4978	-2.82688	5	6	6	4
TUBA1A;TUBA3C;TUBA3E	0.196525	-0.350766	0.835739	0.505676	0.489188	0.296794	2	2	2	2
TUBB	0.380057	0.362113	0.777928	0.512367	1.8811	0.508116	4	4	4	4
TUBB3	0.0639447	0.233966	0.815623	0.445016	1.02045	0.389637	4	4	3	4
TUBB4B	0.446609	0.385961	0.717438	0.46408	2.20041	0.503522	19	19	19	19
TUBB6	-0.152292	0.0864856	NaN	0.328383	0.227195	0.0875256	2	2	1	3
TUBB8;RP11-631M21.2	0.331782	0.579139	0.700345	0.399238	2.02836	0.502626	2	2	2	2
TUFM	0.251839	0.326418	0.338136	0.231312	2.76731	0.286926	16	13	16	16
TWF2	0.598546	NaN	0.47216	1.33354	1.0162	0.801416	2	2	2	2
TXN	0.0555494	NaN	1.00099	0.983393	0.792266	0.679977	3	2	3	3
TXNDC5	0.154832	0.135161	0.104792	0.329057	1.43109	0.18096	8	9	9	9
TXNRD1	0.348102	-0.032378	1.34316	1.04403	0.916593	0.675729	6	7	6	8
UBA1	0.104599	0.119218	0.421137	0.338527	1.27459	0.24587	20	20	19	20
UBA2	-0.0234932	0.201114	0.355485	0.417043	1.02616	0.237537	9	9	10	7
UBE2I	NaN	0.0247518	-0.0126094	-0.344592	0.35184	-0.110816	0	2	2	2
UBE2L3	0.0815554	0.227213	0.57832	NaN	0.738159	0.295696	2	2	2	1
UBE2N;UBE2NL	0.468682	0.554913	1.0978	0.836252	1.85333	0.739413	4	4	3	3
UCHL1	0.611274	0.439201	1.08782	1.06272	1.79317	0.800255	9	9	10	9
UGCG	-2.20619	-2.27057	-1.4525	NaN	1.76442	-1.97642	2	2	2	1
UGDH	0.121723	0.138131	0.280201	0.230682	1.83681	0.192684	11	9	10	7
UGGT1	NaN	0.308515	0.233451	-0.0542489	0.554037	0.162572	1	2	2	2
UGP2	1.46436	0.181422	0.00144806	-0.0158001	0.476423	0.407859	2	3	3	2
UNC45A	-0.234801	-0.159221	-0.0126094	NaN	0.761259	-0.135544	4	3	2	1
UQCR10	0.129298	NaN	-0.112384	-0.261513	0.260994	-0.0815332	2	1	2	2
UQCRC1	-0.152137	0.00820404	-0.00913781	0.0660003	0.173595	-0.0217677	9	8	8	8
UQCRC2	-0.263406	-0.345944	0.17809	0.0652139	0.282969	-0.0915115	3	3	4	4
UQCRQ	0.0986069	0.146492	-0.0610487	-0.278516	0.0855079	-0.0236163	4	5	5	4
USMG5	-0.219046	0.171639	NaN	-0.862416	0.376397	-0.303275	2	2	1	1
USO1	0.0600537	0.159666	0.311847	0.241809	1.42388	0.193344	6	9	8	9
USP14	0.0598533	0.0455682	0.538865	0.342197	0.886483	0.246621	6	6	6	6
USP5	-0.166263	-0.271701	0.673318	0.103451	0.145313	0.0847013	4	6	4	4
VAC14	-0.216185	NaN	0.58777	0.338392	0.372467	0.236659	2	1	2	4
VAMP3	-0.628637	-0.714283	-0.677273	-0.727467	4.13326	-0.686915	4	2	4	3
VAMP4	-1.75906	-1.8283	-1.04255	-1.0124	2.10463	-1.41058	2	2	3	4
VAMP5	-1.81007	-1.96523	-2.20975	-2.36136	3.34944	-2.0866	3	2	3	3
VAMP7	-0.509694	-0.606198	-0.621525	-0.610779	3.72148	-0.587049	8	8	8	8
VANGL1	-1.9805	-1.64866	-1.6702	-2.19389	3.13	-1.87331	9	7	7	6
VAPA	0.497327	0.372473	0.103496	0.110156	1.1545	0.270863	5	3	3	4
VAPB	NaN	0.460079	0.288839	0.0708402	0.866237	0.273253	1	2	2	3
VARS	0.0346736	-0.0417127	0.369519	0.119688	0.568839	0.120542	11	14	13	17
VASN	-1.49046	-1.29381	-2.77955	-1.70054	1.92149	-1.81609	4	6	4	3
VAT1	0.22395	0.0915606	0.406531	0.380391	1.48131	0.275608	10	8	8	8
VCL	0.260371	0.148929	0.682251	0.521367	1.34665	0.403229	35	34	37	38
VCP	-0.10507	-0.0247408	0.012964	0.184815	0.097426	0.016992	22	19	19	21
VDAC1	0.10792	0.103036	-0.0230932	-0.138577	0.0719784	0.0123214	7	8	8	9
VDAC2	0.15756	0.128208	-0.00925767	-0.0546625	0.441627	0.055462	12	12	12	13
VDAC3	0.0304757	0.140344	-0.515574	-0.384033	0.476962	-0.182197	4	5	5	6
VIM	0.618488	0.55666	0.315309	0.748497	2.06653	0.559739	14	13	12	12
VKORC1	0.263003	0.172218	0.655748	0.510255	1.43519	0.400306	1	2	2	2
VKORC1L1	0.0440916	0.0197794	-0.246028	0.102068	0.0902594	-0.0200223	2	2	2	2
VPS26A	-0.272853	-0.139954	NaN	0.4288	0.00767397	0.0053308	2	2	1	2
VPS35	-0.190531	-0.26486	0.252435	0.019126	0.143289	-0.0459574	14	11	15	14
VTA1	0.125005	0.281192	0.473968	-0.697001	0.0603437	0.045791	3	2	2	2
VTI1B	-0.977477	-0.958994	-0.740002	-0.604862	2.55688	-0.820334	3	2	3	4
WDR1	0.476943	0.375782	0.780474	0.681511	2.08316	0.578678	14	14	13	12
WFS1	-0.236878	-0.166238	-0.35849	NaN	1.34111	-0.253869	3	3	4	1
XPO1	-0.298143	-0.281986	-0.0631284	-0.276922	1.58671	-0.230045	21	22	19	18
XPO7	-0.428609	-0.318515	0.168704	0.665537	0.0286015	0.0217793	1	2	3	2
XRCC5	-0.230901	-0.163505	-0.182933	-0.302911	2.23883	-0.220062	20	17	18	17
XRCC6	-0.15658	-0.0949985	-0.212901	-0.235125	1.94442	-0.174901	15	14	15	15
YARS	0.0572234	0.019307	0.907456	0.853508	0.807756	0.459374	13	15	12	11
YBX1	-0.594311	-0.579607	-0.942166	-0.894009	2.36233	-0.752524	6	7	5	4
YES1	-1.25167	-2.06007	-1.16809	-1.16361	2.12943	-1.41086	4	5	2	3
YIPF3	NaN	-0.292717	-0.270433	-0.207595	2.01336	-0.256915	1	3	2	2
YWHAB	0.101574	0.0224177	0.539304	0.311233	0.89878	0.243632	5	6	5	5
YWHAE	0.207762	0.108234	0.500768	0.411178	1.37241	0.306986	13	11	12	11
YWHAH	0.345803	0.148123	0.220464	-0.0233188	0.955538	0.172768	5	5	4	5
YWHAQ	0.0409365	-0.00741935	0.374264	0.311633	0.806032	0.179853	10	9	9	9
YWHAZ	0.267117	0.170131	0.623373	0.490862	1.48134	0.387871	7	8	7	10
ZC3H4	0.650704	0.0365776	0.0251862	-0.07539	0.389934	0.15927	2	2	2	2
ZDHHC13	-1.35736	-1.53878	-0.906577	-0.827698	2.17055	-1.1576	3	4	4	5
ZDHHC14	-0.411807	-1.23745	-0.406873	-0.58181	1.35575	-0.659486	3	3	3	2
ZDHHC16	-0.296831	-0.851248	-0.634636	-0.48443	1.77186	-0.566786	4	3	3	2
ZDHHC17	-0.562086	-0.67664	-0.826883	-0.891408	2.66655	-0.739254	7	9	6	7
ZDHHC18	-0.341569	-0.608486	-0.295612	-0.494979	2.04521	-0.435162	6	5	4	4
ZDHHC2	-0.482005	NaN	-0.629889	-0.505301	2.14421	-0.539065	3	1	3	2
ZDHHC20	-1.47592	-1.61607	-1.41594	-1.37702	4.00389	-1.47124	5	6	6	5
ZDHHC21	-0.670617	-0.2195	0.0178406	0.191909	0.366575	-0.170092	3	4	4	3
ZDHHC3	-0.728973	-0.793405	-0.328259	-0.154191	1.31932	-0.501207	2	2	3	2
ZDHHC5	-0.575824	-0.65691	-0.688243	-0.37388	2.40766	-0.573714	12	12	10	12
ZDHHC6	0.148501	0.0644246	-0.452628	0.243078	0.00173622	0.000843981	3	4	2	4
ZMPSTE24	0.318591	0.311675	-0.161201	-0.264733	0.118157	0.0510831	4	3	4	5
ZYX	0.433693	0.0669826	0.332247	0.571692	1.33707	0.351154	3	3	2	4
