# Supplementary material for: Systems Analysis of Protein Fatty Acylation in Herpes Simplex Virus-Infected Cells Using Chemical Proteomics
Source: Chem Biol. 2015 Aug 20;22(8):1008–17. doi: 10.1016/j.chembiol.2015.06.024 (PMC4543063; doi:10.1016/j.chembiol.2015.06.024)
Supplement: Table S2. HSV-Induced Changes to Protein Myristoylation [file mmc3.xlsx]

## Sheet: SI Table 2
SI Table 2: HSV induced changes to protein myristoylation
Listed below are 208 protein groups containing N-terminal glycine (myristoylation motif) quantified in lysates obtained from metabolic tagging with YnMyr in HSV-infected HSV-1[17] (MOI = 5, metabolic tagging 1-19 hpi) and mock infected cells (MOI = 0, metabolic tagging 1-19 hpi) , ligation to AzTB, and affinity enrichent. Raw MS data from MaxQuant were processed using Perseus software: protein ab…
Gene names	Log2 protein myristoylation HSV/Mock. Sample names given below.				One sample test outcome		Number of peptides used for quantification.
	YnMyr1	YnMyr2	YnMyr3	YnMyr4	Significance (-Log10 p value)	Test difference	YnMyr1	YnMyr2	YnMyr3	YnMyr4
ABL2;ABL1	-2.3766	NaN	NaN	-2.56107	1.62391	-2.46883	2	1	3	3
AIFM2	-1.62348	-1.69775	-2.26247	-2.06289	2.97084	-1.91165	8	7	11	11
AKAP12	-2.36448	-2.40772	-1.37164	-1.4916	2.20446	-1.90886	20	19	22	23
ALDH9A1	0.492801	0.362131	0.533577	0.427752	2.91288	0.454065	6	5	3	3
ANKIB1	-1.24696	-1.76536	-2.39125	-1.8506	2.34858	-1.81354	4	3	5	3
ANXA11	0.0228373	0.0131483	0.577097	0.570197	0.789445	0.29582	7	6	9	6
ANXA2;ANXA2P2	0.381837	0.210981	0.68623	0.563415	1.66901	0.460616	21	22	23	23
AP1AR	-0.669887	-0.853097	0.10274	NaN	0.606596	-0.473415	1	2	2	2
APH1A	-0.952824	-0.230616	NaN	-0.589394	0.978019	-0.590944	2	1	2	2
ARF3;ARF1	-2.49357	-2.74724	-2.30666	-2.71485	3.84706	-2.56558	4	5	6	6
ARF4	-2.4268	-2.61808	-2.15596	-2.4145	3.87041	-2.40384	6	6	6	6
ARF5	-2.43101	-2.80432	-1.76606	-2.55046	2.76818	-2.38796	3	3	2	3
ARF6	-2.70343	-2.78094	-2.79224	-3.08272	4.25529	-2.83983	6	7	7	7
ARL1	-3.34411	-3.34	-2.80762	-2.96295	3.74234	-3.11367	8	9	7	9
ARL5A	-2.09934	-1.15886	NaN	NaN	0.747395	-1.6291	2	2	2	3
ARL5B	-1.33853	-1.15591	NaN	NaN	1.33232	-1.24722	1	0	2	2
ARL7;ARL4C	-1.95572	-2.41272	-1.85095	-0.765884	1.81419	-1.74632	3	4	6	6
ATP1A1	-0.00075835	0.0952326	-0.412518	-0.497385	0.584383	-0.203857	15	17	14	14
ATP6V0A1	-0.0755038	NaN	-0.0384309	-0.268249	0.666311	-0.127394	2	2	2	2
ATP6V0A2	-0.377377	-0.339731	0.029589	-0.175683	0.989191	-0.2158	4	4	4	1
BASP1	-2.61854	-3.1001	-2.8138	-3.1379	3.78287	-2.91758	7	7	7	6
BCAP31	0.331514	0.319387	0.298889	0.192091	2.53316	0.28547	6	6	6	6
BCLAF1	-0.117983	0.368746	-0.357193	-0.753874	0.369605	-0.215076	9	11	9	12
C12orf75;OCC1	-3.01222	-3.59595	-1.58647	-2.50542	2.08919	-2.67501	2	2	2	2
CAV2	-2.99215	-1.64982	-1.42152	2.4588	0.302729	-0.901174	3	4	3	2
CBX5	NaN	0.369215	-0.840602	0.750903	0.0635166	0.0931719	2	2	1	1
CCNY	-2.02829	-2.05788	-1.89533	-1.98769	4.90881	-1.9923	7	7	6	4
CCNYL1	-0.751049	-1.33152	-1.66696	-1.79058	2.02396	-1.38503	3	2	2	2
CD151	-1.79934	-1.62332	-2.18174	-2.34519	2.89601	-1.9874	4	5	5	4
CD59	-2.02529	-1.37611	-4.73564	-4.73054	1.44484	-3.2169	3	3	2	3
CD81	-2.08849	-2.1063	-2.01884	-2.19857	4.9205	-2.10305	4	4	4	4
CD82	-2.99859	-3.07294	-2.7961	-2.97562	4.76543	-2.96081	6	6	3	4
CDCA3	-0.549404	-0.642517	NaN	-1.15085	1.27746	-0.780925	2	2	4	3
CDK1	0.347503	0.0342153	-1.88999	-2.36037	0.603377	-0.967159	1	0	0	1
CHCHD3	-2.20614	-2.44252	-2.63613	-3.20581	2.93576	-2.62265	8	9	9	10
CHCHD6	-2.07602	-2.30751	-1.49581	-2.60772	2.54048	-2.12177	4	3	2	4
CHMP6	-2.61526	-2.72124	-3.33288	-3.1295	3.38643	-2.94972	4	4	5	4
CHP	-2.67469	-2.7084	-2.33671	-2.73425	4.00377	-2.61351	9	11	10	11
CLN3	-2.10778	-1.87329	-2.11553	-1.70143	3.53057	-1.94951	4	4	4	4
COMT	0.0721728	0.0830899	0.333043	0.217113	1.18839	0.176355	3	3	2	4
CTSC	0.077277	NaN	-0.0467122	0.181578	0.402276	0.0707143	2	2	0	2
CYB5R3	-2.64676	-2.56842	-2.75577	-3.00933	4.02596	-2.74507	17	17	17	18
CYCS	-0.421595	0.261673	NaN	0.0595242	0.0535404	-0.0334659	4	1	3	2
DCAF11	-0.264373	-1.13473	-0.302832	-2.79545	0.81304	-1.12435	4	4	5	6
DCUN1D3	-1.8757	-1.89664	-1.63439	-1.56406	3.60826	-1.7427	5	6	6	7
DDOST	0.17343	0.152604	-0.18502	-0.259	0.091657	-0.0294966	5	4	4	4
DDX19B;DDX19A	NaN	-0.0244932	0.490032	0.198052	0.559239	0.221197	2	2	2	1
DDX3X;DDX3Y	-0.240592	NaN	NaN	-0.361975	0.897742	-0.301284	2	1	1	2
DDX46	-0.331383	-0.130379	-1.15548	-2.02597	0.899431	-0.910803	30	30	27	39
DEGS1	-2.83555	-2.82642	-3.00728	-2.84689	5.13565	-2.87903	4	5	4	4
DHX9	0.232718	0.122907	0	-0.0227616	0.594131	0.0832158	18	18	18	21
DIRC2	-2.09381	-2.43863	-2.052	-1.7251	3.12438	-2.07738	3	3	2	2
DNM2	0.185504	-0.0972326	0.118049	0.193775	0.624958	0.100024	3	3	3	4
DYM	-2.74035	-3.21066	-2.6953	-1.96114	2.70668	-2.65186	5	5	5	6
EEF1A1;EEF1A1P5	0.492135	0.344931	0.65224	0.581033	2.3606	0.517585	16	15	12	14
EEF1B2	0.648524	0.629869	0.530828	0.574141	3.69976	0.59584	4	4	4	4
ENDOD1	-0.00265664	-0.171636	0.00731468	-0.256782	0.696434	-0.10594	9	9	9	11
ENTPD4	-0.778028	-1.05611	NaN	-1.27958	1.72165	-1.03791	3	2	5	5
EPHA2	-0.24958	0.0230915	-0.598837	-0.646748	0.992947	-0.368018	10	9	9	10
ERGIC1	-0.0667635	0.000493228	-0.154878	0.0620863	0.341482	-0.0397654	4	3	4	5
ERO1L	0.0399264	0.308328	0.331362	0.588947	1.17818	0.317141	7	8	2	4
F2R	-3.28081	-3.18335	-2.78234	-2.92633	3.93033	-3.04321	2	2	3	2
FADS2	NaN	NaN	-1.39731	-1.54483	1.49628	-1.47107	3	4	1	1
FAM120A	0.0368857	-0.0902926	-0.585339	-0.048356	0.510886	-0.171776	3	3	3	4
FAM129A	-2.3374	-2.43413	-2.29956	-2.32298	5.35596	-2.34852	10	11	16	14
FAM129B	-3.26893	-3.41705	-2.76937	-3.03233	3.68865	-3.12192	23	23	25	24
FAM162A	1.35649	0.473628	0.265894	0.146028	0.875671	0.560509	4	4	3	4
FAM213A	0.151046	0.350975	0.452128	0.295014	1.80591	0.312291	6	7	6	6
FAM49B	-2.5867	-2.82603	-2.50202	-2.27746	3.71529	-2.54805	8	10	12	12
FAM84B	-3.2206	-3.31803	-1.85317	-3.53352	2.35967	-2.98133	3	2	4	4
FBXO17	-3.05806	-3.77264	-2.3606	-2.2961	2.43499	-2.87185	1	1	2	1
FEN1	-0.0249507	0.264346	-0.088484	0.242577	0.447383	0.0983719	2	3	2	2
FLOT2	-2.87575	-2.8828	-2.6359	-2.74964	4.68738	-2.78602	18	19	20	19
FMN2	-1.68426	NaN	-0.838764	-0.457371	0.953302	-0.993465	3	5	1	2
FMNL2	-1.92906	-2.21257	-1.10286	-1.54156	2.22996	-1.69651	2	4	2	5
FMNL3	-3.01006	-2.96883	-2.25032	-2.30396	2.98537	-2.63329	8	8	8	11
FYN	-1.22312	NaN	-2.37077	-2.09994	1.49859	-1.89794	2	2	1	7
G6PD	0.47699	0.32007	0.748625	0.693972	1.95891	0.559914	8	7	6	6
GAPDH	0.0460318	-0.0314895	0.474799	0.499	0.758128	0.247085	1	1	1	1
GLIPR2	-3.13028	-2.14605	-2.97927	-3.35702	2.79294	-2.90315	3	4	5	6
GNAI1	-2.62995	-2.44057	-2.61258	-2.45565	4.76666	-2.53469	5	4	4	4
GNAI2	-2.98808	-2.76904	-3.0267	-3.22412	4.18092	-3.00198	10	10	11	10
GNAI3	-2.67654	-2.69988	-3.0355	-3.2969	3.54892	-2.9272	7	7	7	6
GNAS	0.0390365	NaN	0.0323187	-0.0527201	0.0691147	0.00621173	3	4	1	3
GNB1	-0.381381	-0.213354	-0.407025	-0.261871	2.18384	-0.315908	2	2	3	2
GOLIM4	-0.974969	-0.979603	-1.0106	-1.0503	4.94176	-1.00387	14	14	14	15
GORASP1	-2.23179	-2.02283	-1.91623	NaN	2.6938	-2.05695	2	3	3	3
GORASP2	-2.51687	-2.52595	-2.2731	-2.02351	3.53695	-2.33486	6	8	9	10
GSTK1	0.503146	0.483606	-0.15497	NaN	0.483818	0.277261	1	2	3	3
HCCS	-3.09113	-2.96907	-3.39125	-3.62643	3.68882	-3.26947	10	10	7	10
HK1	0.191376	0.185829	0.0557329	0.0557407	1.3015	0.12217	14	18	13	15
HMGB1	0.0511	0.213884	0.631268	0.546139	1.10738	0.360598	4	4	4	4
HMGB2	-0.043865	NaN	0.634328	0.19535	0.497655	0.261937	2	2	1	1
HPCAL1;HPCA	-2.68655	-2.77362	-2.51503	-2.82223	4.46241	-2.69936	10	11	12	11
HSD17B4	0.84497	0.225918	0.149961	0.335229	1.05048	0.38902	6	6	7	7
HSP90AA1	0.255412	0.0908175	0.282797	0.230653	1.82014	0.21492	14	17	17	18
IGF2R	NaN	NaN	-0.193043	-0.148639	1.08474	-0.170841	3	2	0	0
ITGA2	-0.439572	-0.514983	0.499952	0.425639	0.00857448	-0.00724112	2	3	2	2
ITGA3	-0.272541	-0.370798	-1.19681	-1.1701	1.24408	-0.752564	10	12	12	11
KIAA1609	-2.99405	-3.24955	-2.48036	-2.59993	3.2708	-2.83097	9	10	10	10
LAMTOR1	-2.74303	-2.87847	-2.56805	-2.44053	3.98148	-2.65752	7	8	8	8
LDHA	-0.0440491	-0.229722	0.400485	0.361875	0.312591	0.122147	4	4	4	4
LDLR	NaN	NaN	-1.37001	-0.546244	0.587593	-0.958128	1	1	0	0
LNP;KIAA1715	-2.85304	-2.82507	-2.8487	-3.24344	4.05828	-2.94256	12	12	10	11
LOH12CR1	-2.47659	-2.54978	-2.20207	-2.0293	3.50607	-2.31443	5	5	8	6
LRRC57	-2.53395	-2.94209	-2.70517	-3.33722	3.31871	-2.87961	3	6	4	5
LYN	-1.86209	-2.93282	-2.33734	-2.2417	2.74303	-2.34349	1	1	0	1
MARC2	-2.1003	-2.05043	-2.64675	-2.54394	3.22344	-2.33535	4	4	4	5
MARCKS	-3.12297	-2.72058	-2.54996	-2.6578	3.69191	-2.76283	10	11	11	10
MARCKSL1	-3.14216	-3.20053	-2.39914	-2.69066	3.19029	-2.85812	3	4	5	2
MBOAT7	-0.111053	0.128784	-0.109306	-0.0939014	0.313392	-0.0463689	6	6	6	5
MFSD12	-1.22562	-1.24118	-1.28936	-1.57096	3.31216	-1.33178	2	3	2	2
MGRN1	-2.63868	-2.90923	-2.05059	-2.26494	2.99646	-2.46586	7	9	4	9
MICA	-1.83454	NaN	-1.615	-1.58681	2.66384	-1.67878	3	3	2	2
MMP14	-0.706326	NaN	-0.431463	-0.745811	1.62148	-0.627867	2	2	0	2
MRC2	NaN	NaN	0.796281	0.583975	1.01251	0.690128	2	3	1	1
MSRA	-1.69925	-2.95461	-0.672254	-0.949255	1.26455	-1.56884	3	3	4	4
MTCH1	0.0338167	-0.0123643	-0.363517	-0.355462	0.693377	-0.174382	3	3	2	3
MYH9	0.136834	-0.0845268	0.522345	0.738916	0.757034	0.328392	42	43	50	46
NAALADL2	-0.135199	-0.123571	-0.0133996	-0.187465	1.28731	-0.114909	5	4	5	6
NCS1	-2.85723	-2.98987	-2.40702	-2.05981	2.91495	-2.57848	5	6	6	7
NDUFAF4	-2.21512	-2.18386	-2.59384	-2.59313	3.62904	-2.39649	7	7	8	6
NDUFB7	-2.5678	-2.58487	-4.08315	-3.74644	2.43142	-3.24556	4	4	4	4
NOL3	-2.84842	-2.98619	-1.80022	-1.97232	2.38639	-2.40179	7	6	8	7
NSUN2	NaN	NaN	-0.0157393	0.00309831	0.204998	-0.00632051	2	2	1	1
OGFRL1	-2.05622	-2.86686	-2.2365	NaN	1.98142	-2.38653	2	4	5	7
PABPC1;PABPC3	0.263165	0.402543	-0.011056	0.401169	1.13647	0.263955	4	5	3	4
PCBP2	-0.278291	-0.113686	0.0103131	-0.0511088	0.745234	-0.108193	4	4	4	4
PCMTD1	-3.55291	-3.6433	-3.1797	-3.60398	4.20373	-3.49497	5	6	8	5
PCMTD2	-2.60017	-1.63965	-0.774616	-2.60021	1.64485	-1.90366	3	4	7	6
PCYOX1	0.16265	0.337337	0.141208	-0.1815	0.436725	0.114924	6	7	5	3
PEX11B	0.00549907	0.190611	0.0006167	-0.0416896	0.294154	0.0387594	7	6	4	4
PHACTR2	-3.44846	NaN	NaN	-1.77765	0.705552	-2.61305	3	2	2	2
PIK3R4	-1.87602	-2.12438	-1.8593	-2.80603	2.64292	-2.16643	8	10	11	11
PLGRKT	-2.58778	-2.86575	-1.98167	-1.79709	2.56472	-2.30807	3	2	3	3
PLOD2	-0.260173	-0.0794945	0.213599	0.304204	0.121855	0.0445339	8	8	10	10
POFUT1	NaN	NaN	0.0324238	-0.0738778	0.117311	-0.020727	2	2	1	0
PPM1A	-2.92568	-3.37315	-2.61952	-2.7686	3.42225	-2.92174	8	9	8	10
PPM1B	-1.42638	-3.22911	-3.02038	-2.80659	2.11849	-2.62062	6	5	7	8
PPM1G	-2.32987	-2.38845	-2.52377	-2.76506	3.8974	-2.50179	16	15	16	14
PPP3R1	-1.82163	-2.25637	-2.07379	-1.53679	2.93594	-1.92215	2	2	6	4
PRDX5	0.0271778	0.0177408	0.701874	0.604937	0.789615	0.337933	3	4	4	3
PRKAB1	-2.15428	-2.15052	-1.81729	-1.72881	3.4042	-1.96273	5	5	6	7
PRKAB2	-1.77807	-1.76476	-1.27639	NaN	1.98329	-1.6064	1	2	3	4
PRKACA;KIN27	-3.04074	-3.13134	-2.88268	-2.94112	4.86982	-2.99897	4	4	4	4
PRKACB	-2.86295	-2.89835	-2.98318	-2.99953	5.50706	-2.936	4	5	6	6
PRMT1	0.342691	0.348423	0.275564	0.427619	2.81707	0.348574	3	6	3	5
PSMC1	-2.43546	-2.57897	-2.45772	-2.66743	4.66529	-2.5349	21	20	19	19
PTK7	-1.05924	-0.936347	-0.758123	-1.0426	3.07588	-0.949076	28	26	27	23
RAB11B;RAB11A	0.283905	NaN	0.0880282	0.348678	1.03641	0.240204	3	4	1	1
RFTN1	-3.47378	-3.42226	-3.44451	-3.55517	5.88916	-3.47393	13	12	10	12
RNF141	-2.6673	-2.47183	-1.6049	-1.08721	1.87778	-1.95781	2	2	2	2
RP2	-2.29639	-2.41583	-3.07701	-3.27454	2.84636	-2.76594	9	10	9	11
RPL10;RPL10L	-0.151161	0.0310364	-0.240178	0.183139	0.173091	-0.0442908	0	1	0	1
RPL15	0.102406	0.21487	-0.21985	0.233653	0.311669	0.0827697	9	9	8	10
RPL18	0.266358	0.179981	-0.323099	0.0395939	0.110916	0.0407085	8	7	11	10
RPL27	0.292181	0.313589	-0.453543	-0.146421	0.00251114	0.00145122	2	2	2	3
RPL5	0.237607	0.166617	0.365509	0.337462	2.04035	0.276799	7	7	7	7
RPL8	0.30363	0.562483	-0.640239	-0.0683597	0.0507982	0.0393785	4	4	4	3
RPS13	0.360991	-0.15304	0.293211	0.151474	0.605518	0.163159	5	4	5	6
RPS17;RPS17L	0.140987	-0.0849311	-0.101569	-0.178117	0.323003	-0.0559074	2	3	2	2
RPS23	-0.384609	NaN	0.00288025	0.216542	0.105723	-0.0550623	2	2	1	2
RPS29	NaN	-0.388302	-0.592854	-0.287053	1.37256	-0.422736	1	1	2	1
RPS8	0.140886	0.00322551	-0.429404	0.105506	0.122095	-0.0449465	9	8	8	8
RRP12	-0.375003	NaN	-0.442999	-0.276222	1.76527	-0.364741	4	4	1	2
SAMM50	-1.25999	-1.35393	-1.31964	-1.24244	4.75184	-1.294	10	8	6	7
SCARB1	-0.109825	-0.568185	-0.928642	-0.801159	1.35279	-0.601953	3	3	4	4
SCARB2	-1.41219	-1.33435	-1.28321	-1.41238	4.55734	-1.36053	10	12	11	12
SCP2	NaN	NaN	0.103844	-0.000147402	0.300246	0.0518481	2	2	1	1
SCYL3	-1.11917	NaN	NaN	-0.857935	1.07763	-0.988552	3	2	2	3
SEC61A1	0.16279	0.20054	-0.10635	-0.216675	0.032705	0.010076	5	6	5	5
SEPT9	-0.0962175	0.0461884	0.259237	0.237239	0.557791	0.111612	12	11	12	11
SERINC1	-1.65327	-1.73235	-1.76657	-1.85614	4.5176	-1.75209	5	5	5	5
SERINC3	-2.67184	-2.72805	-2.97784	-3.16159	3.87179	-2.88483	5	4	4	3
SLC16A3	-2.03504	-1.92941	-1.22232	-1.52789	2.53311	-1.67867	10	10	10	10
SLC25A4	-0.000780702	0.0199763	-0.568322	-0.480513	0.707971	-0.25741	4	3	3	3
SLC30A1	-0.313172	-0.255992	-0.950023	-1.10152	1.2481	-0.655177	14	14	13	13
SLC30A6	-2.21347	-2.21143	-1.76742	-2.07798	3.54395	-2.06757	2	2	2	2
SLC44A1	-2.56212	-2.30596	-3.69833	-2.2168	2.37078	-2.6958	10	9	10	12
SLC44A2	-1.99581	-1.58205	-2.3925	-2.50289	2.68727	-2.11831	9	8	9	12
SLC7A1	-0.295024	-0.234727	-0.477359	-0.635597	1.69181	-0.410677	4	5	5	4
SPECC1	-1.42177	-1.03257	-1.91647	-2.08014	2.17885	-1.61274	6	3	13	7
SPPL2A	NaN	NaN	-1.42662	-1.03374	0.99652	-1.23018	2	2	1	1
SRC	-2.83548	-3.6105	-3.05307	-1.72352	2.23814	-2.80564	7	4	5	7
SRRT	-0.17491	-0.0311	-0.196545	-0.0420715	1.08166	-0.111157	6	6	4	6
SSPN	-2.04992	-2.03656	NaN	-1.09413	1.49529	-1.72687	1	1	2	2
STBD1	-1.71498	NaN	NaN	-1.59747	1.64638	-1.65622	4	2	1	2
STK16	-0.979844	-1.0502	-0.70168	-1.198	2.59911	-0.98243	2	4	3	3
SURF4	-0.17481	0.0773839	-0.0738155	0.0683569	0.15509	-0.0257211	3	4	5	6
SVIP	-2.08669	-1.75564	-1.58958	-1.65816	3.28263	-1.77252	2	2	1	1
TMEM106B	-1.74248	-1.83638	-2.10301	-2.28053	3.28794	-1.9906	7	7	7	7
TMEM181	-1.96614	-2.15551	-1.76929	-1.60181	3.24316	-1.87319	5	5	5	4
TMEM2	-1.40313	-1.91767	-1.93247	-1.46959	2.88935	-1.68072	10	8	4	4
TNFRSF10D	-2.44746	-2.43717	-2.03643	-2.38661	3.78943	-2.32692	2	2	2	2
TOMM40	-0.357979	-0.215982	-0.196993	0.0273259	0.992525	-0.185907	4	4	4	2
TPP1	-0.352672	-0.248753	0.365642	0.243856	0.00363848	0.00201808	4	4	3	3
TXNRD1	0.247073	-0.0893141	1.53145	1.22545	0.807285	0.728665	7	4	5	5
UBTD1	-3.57959	-3.09751	-3.20299	-3.31192	4.16716	-3.298	2	2	2	1
UGGT1	1.07878	NaN	0.0860634	0.183027	0.536124	0.449289	3	2	0	1
UQCRQ	0.249702	0.221444	0.256288	-0.0529095	0.967542	0.168631	4	5	5	5
USP32	NaN	-0.338539	NaN	-1.03197	0.525495	-0.685254	2	1	4	1
VKORC1	NaN	NaN	0.174454	-0.023245	0.233342	0.0756044	2	2	1	1
YARS	0.127493	0.087571	0.802505	0.864074	0.954663	0.470411	14	16	14	16
YES1	-3.1452	-2.83481	-3.2151	-3.0848	4.36522	-3.06998	7	7	7	7
YWHAH	0.390592	0.146377	0.194893	0.355325	1.70255	0.271796	5	5	5	4
ZDHHC21	-0.113126	0.350641	0.527284	0.108469	0.664405	0.218317	3	3	3	3
ZDHHC6	-0.63927	-0.546079	-0.434812	-0.654509	2.81972	-0.568667	4	5	5	5
ZMPSTE24	0.243309	-0.091009	-0.649178	-0.623531	0.542365	-0.280102	3	5	4	5
Average value for proteins containig N-terminal glycine						-0.89841
Standard deviation for proteins containing N-terninal glycine						1.17813
Average value for validated myristoylated proteins						-2.32583
Standard deviation for validated myristoylated proteins						0.692151
