# Supplementary material for: Systems Analysis of Protein Fatty Acylation in Herpes Simplex Virus-Infected Cells Using Chemical Proteomics
Source: Chem Biol. 2015 Aug 20;22(8):1008–17. doi: 10.1016/j.chembiol.2015.06.024 (PMC4543063; doi:10.1016/j.chembiol.2015.06.024)
Supplement: Table S3. HSV-Induced Changes to Total Protein Abundances [file mmc4.xlsx]

## Sheet: SI Table 3
SI Table 3: HSV induced changes to total protein abundances
Listed below are 1428 protein groups quantified in lysates obtained from metabolic tagging experiments (with YnMyr and YnPal) prior to affinity enrichent. Raw MS data from MaxQuant were processed using Perseus software: protein abundance ratios logarithmised and median values for each sample set to 0.00; contaminants and decoy identifications were removed; proteins with quantification in less tha…
Gene names	Log2 total protein abundance HSV/Mock. Sample names given below.								One sample test outcome		Number of peptides used for quantification.
	YnMyr1	YnMyr2	YnMyr3	YnMyr4	YnPal1	YnPal2	YnPal3	YnPal4	Significance (-Log10 p value)	Test difference	YnMyr1	YnMyr2	YnMyr3	YnMyr4	YnPal1	YnPal2	YnPal3	YnPal4
AARS	-0.0597286	-0.170436	0.611396	0.428034	0.0749781	0.46993	0.674892	0.313563	1.48212	0.292829	9	8	3	13	16	2	8	3
ABCC1	0.193382	NaN	-0.325574	-0.21901	-0.0831405	-0.114044	-0.113986	-0.509462	1.04794	-0.167405	2	1	3	6	5	4	3	3
ABCD3	NaN	1.86762	NaN	-0.180726	-0.163292	NaN	-0.262416	NaN	0.232357	0.315295	1	2	0	7	6	1	5	0
ABCE1	0.049447	0.102904	-0.205741	0.310254	0.105336	-0.0305241	0.30682	NaN	0.63093	0.0912138	5	3	2	5	5	4	4	0
ABCF1	-0.241681	NaN	NaN	0.192594	-0.211253	-0.293677	-0.503204	0.225212	0.535496	-0.138668	4	1	1	4	6	2	3	2
ACAD9	-0.10453	NaN	-0.098355	-0.363468	-0.0522416	-0.0470928	-0.525813	-0.0839584	1.38165	-0.182208	2	1	3	8	6	3	3	3
ACADM	0.228007	0.31614	-0.648804	-0.267504	0.0792565	0.273447	-0.323879	-0.174727	0.214185	-0.064758	8	4	3	9	8	5	8	3
ACADSB	0.0591206	-0.0938666	-0.212202	-0.323757	-0.0439997	0.459305	-0.42408	NaN	0.319073	-0.0827829	3	2	2	8	7	2	7	1
ACADVL	-0.0564431	-0.155831	-0.359601	-0.363468	-0.0623455	-0.00464758	-0.274284	-0.378656	2.15445	-0.206909	17	16	14	24	23	15	15	12
ACAT1	-0.104647	0.197776	-0.127132	-0.162153	0.00688055	0.0594079	-0.140537	-0.290119	0.634018	-0.0700653	8	7	8	11	9	8	7	7
ACIN1	NaN	NaN	0.0425241	0.0408628	0.237375	0.445487	-0.505626	NaN	0.120172	0.0521245	0	1	2	4	4	2	3	1
ACLY	0.385542	0.243407	0.127881	0.0792707	0.324458	0.219207	0.181235	-0.00783768	2.43714	0.194145	22	14	15	33	33	19	21	10
ACO1;IRP1	0.183205	-0.0340126	0.233294	0.247549	0.158014	0.149603	0.289986	0.039071	2.34916	0.158339	6	4	6	11	11	5	10	4
ACO2	-0.0767637	-0.0667022	-0.248859	-0.250022	-0.0871612	-0.106526	-0.261499	-0.0860753	2.67959	-0.147951	11	10	11	16	19	12	15	5
ACOT13	NaN	0.0678604	0.362371	-0.351594	NaN	0.254892	-0.11969	NaN	0.121603	0.0427679	1	1	1	2	1	1	1	1
ACOT2;ACOT1	-0.13061	NaN	-0.224445	-0.0574336	0.060662	-0.0834266	0.0163094	-0.134268	1.13353	-0.0790302	7	1	3	8	10	2	6	4
ACOT7	-0.0467431	0.0991941	0.763907	0.570129	-0.115816	-0.038864	0.952973	0.543154	1.27327	0.340992	5	3	3	8	8	2	3	4
ACOT9	-0.189707	0.222615	-0.197925	-0.124163	-0.0755438	-0.138831	-0.156902	-0.167192	1.15101	-0.103456	4	3	3	9	7	4	7	3
ACSL1	NaN	NaN	NaN	-0.359397	-0.12063	0.0751519	NaN	-0.462343	0.768085	-0.216805	1	1	1	6	7	3	1	2
ACSL3	0.133619	0.173068	-0.376319	-0.291785	-0.0801837	0.267112	-0.285378	NaN	0.277634	-0.065695	6	5	6	9	9	4	7	1
ACSL4	-0.0150731	NaN	NaN	-0.519438	0.319613	-0.269429	-0.815363	NaN	0.591215	-0.259938	2	0	1	6	5	2	2	0
ACTC1;ACTA1	0.0423547	0.153493	0.0330125	0.158501	0.20701	0.0860986	0.13787	0.0747559	2.85891	0.111637	4	3	4	3	4	4	4	5
ACTN1	-0.0841046	9.37283e-05	0.238343	0.263153	-0.140909	-0.173051	0.127188	0.0320387	0.227766	0.032844	28	22	24	36	33	27	30	25
ACTN4	-0.0235717	0.0656025	-0.002349	0.0805269	-0.0435164	-0.0639348	-0.105452	-0.0788887	0.406432	-0.0214479	53	56	55	61	58	54	58	47
ACTR1A	0.034717	-0.0757136	0.210168	0.0773885	0.0723231	-0.0417209	0.176506	-0.316304	0.108826	0.0171706	6	4	5	9	9	7	5	2
ACTR2	-0.0136526	-0.0256393	0.227761	0.182848	0.0571545	0.0689853	0.433007	0.147782	1.41012	0.134781	4	3	2	10	10	3	5	2
ACTR3	0.0574752	0.0821503	0.249315	0.25945	0.0586748	0.0140443	0.403766	0.245966	2.01914	0.171355	13	7	9	14	18	10	9	7
ADAR	-0.812702	NaN	-0.634711	-0.418213	-0.202549	-0.518969	-0.336342	NaN	2.5589	-0.487248	3	1	2	9	10	2	5	1
ADH5	0.223226	0.177706	0.483208	0.510064	0.229548	0.170856	0.610923	0.5155	3.13588	0.365129	9	7	5	12	12	9	7	5
ADK	0.122712	0.33309	0.0635572	0.0682636	0.509151	0.277607	0.561791	0.349923	2.40932	0.285762	3	6	4	12	11	5	8	3
ADSL	0.250055	NaN	NaN	0.450872	0.189726	-0.117619	1.07001	NaN	0.867743	0.368608	2	1	1	3	6	2	2	1
ADSS	0.307023	NaN	0.535268	0.638677	0.268527	0.513695	0.886624	0.513611	3.26551	0.523346	3	1	2	6	6	4	4	2
AFG3L2	0.0659933	0.0477373	-0.383545	-0.276265	0.157751	0.0165261	-0.29482	-0.18957	0.749084	-0.107024	3	2	3	6	5	5	4	2
AGK	0.0128097	NaN	0.0303266	-0.139566	-0.255186	0.611392	-0.322451	NaN	0.0258723	-0.0104457	3	1	2	3	4	2	2	1
AGPS	-0.112716	0.378337	0.13071	0.0220354	0.0577929	0.16739	0.0984166	0.42133	1.26306	0.145412	2	2	2	9	10	2	9	1
AHCY	0.380287	0.267791	0.228377	0.226538	0.432322	0.29501	0.39259	0.369145	5.07826	0.324008	11	8	8	13	15	9	9	6
AHNAK	-0.284595	-0.282873	-0.24104	-0.226648	-0.214401	-0.312625	-0.269161	-0.247671	7.01969	-0.259877	94	75	74	160	157	82	116	62
AHNAK2	-0.149688	NaN	-0.726249	-0.578172	-0.222949	NaN	-1.16997	NaN	1.43451	-0.569406	3	1	2	5	5	1	2	1
AHSA1	-0.0855773	0.347795	0.0721239	0.315909	0.00165984	0.136955	0.368153	NaN	1.28365	0.165288	2	3	3	6	6	2	3	1
AIFM1	-0.124522	-0.0470425	-0.221721	-0.127214	0.00647217	-0.0592435	-0.0474523	-0.342021	1.70154	-0.120343	7	3	6	12	11	10	9	4
AIMP1	-0.0814118	-0.0145816	0.0145947	0.17424	0.0212372	-0.0792217	0.0890887	NaN	0.203587	0.0177065	6	4	4	9	10	7	7	1
AIP	-0.0204772	NaN	NaN	0.248113	-0.0015052	-0.208415	0.452058	NaN	0.336592	0.0939547	3	1	1	4	4	2	2	1
AK1	0.338112	-0.0720588	NaN	0.365621	0.290228	0.816141	0.49798	NaN	1.59867	0.37267	3	2	2	4	6	2	3	1
AK2	-0.24437	-0.314011	0.438929	0.297665	-0.321196	-0.378089	0.594954	0.135945	0.0686857	0.0262284	5	2	4	9	10	2	6	2
AK3	0.0354209	-0.106259	-0.284494	-0.412688	-0.0196717	-0.207167	-0.288082	-0.393641	2.03739	-0.209573	5	2	4	6	6	5	6	2
AKAP12	-0.178439	0.185582	0.872995	0.701551	-0.027158	-0.113084	0.781488	NaN	0.943288	0.317562	5	1	4	8	8	6	4	0
AKR1A1	0.510175	0.190574	0.34507	0.480115	0.472023	0.255183	0.630726	0.398442	4.07181	0.410289	6	6	5	6	11	7	8	5
AKR1B1	0.935904	0.647159	0.109368	0.163285	1.02018	0.943989	0.33822	0.164882	2.23361	0.540373	14	11	10	12	13	12	12	6
AKR7A2	0.309673	0.197613	0.0931537	0.420077	0.295316	0.162261	NaN	0.206883	2.96249	0.240711	2	2	2	4	3	2	1	2
ALCAM	-0.365434	-0.431985	-1.28313	-1.21845	-0.484712	-0.411521	-1.25126	-1.36274	2.91693	-0.851153	9	11	13	13	14	11	13	7
ALDH18A1	-0.128085	-0.173185	-0.948905	-1.02071	0.0653938	-0.0622014	-0.902054	-1.29978	1.67204	-0.558691	9	10	11	15	15	11	13	6
ALDH1A3	0.131727	-0.0836473	0.47767	0.602516	0.1051	0.00413245	0.653159	0.56809	1.6511	0.307343	17	18	15	22	22	20	16	14
ALDH1B1	0.315728	0.4421	NaN	-0.558536	0.347137	0.621961	-0.225511	-0.344971	0.196614	0.0854154	3	2	1	5	5	3	3	4
ALDH3A2	0.122745	-0.446746	-0.356364	-0.271251	-0.220603	-0.51825	0.0614898	-0.360892	1.73313	-0.248734	3	2	3	7	6	4	7	2
ALDH7A1	-0.0271138	-0.13435	-0.283813	-0.153844	0.0607556	-0.0464551	-0.00151128	-0.185298	1.33808	-0.0964536	5	3	4	9	9	6	5	3
ALDH9A1	-0.0269117	0.128832	0.128456	0.17585	0.0130315	-0.0640961	-0.0878431	NaN	0.426705	0.0381883	5	5	6	11	11	5	8	1
ALDOA	0.0235655	-0.102143	0.488243	0.525515	0.0134574	-0.0517649	0.656274	0.446558	1.26281	0.249963	22	19	21	24	21	21	25	17
ALDOC	0.0959481	-0.103977	0.422821	0.570924	0.0637497	0.0548275	0.674388	0.455357	1.55617	0.279255	2	1	2	2	2	2	2	1
ALG1	NaN	NaN	NaN	-0.203921	0.362644	0.371464	-0.0756355	NaN	0.300849	0.113638	0	1	0	3	2	2	2	0
ALYREF	0.0331845	0.138515	NaN	-0.142584	0.629594	0.25541	NaN	NaN	0.63695	0.182824	3	2	1	4	4	2	1	0
ANP32A	0.0267375	-0.0464996	0.202494	0.155586	0.0195613	0.0953565	0.30378	0.217084	1.64183	0.121762	6	4	4	7	6	4	8	4
ANP32B	-0.177277	-0.00328839	0.214045	0.265723	-0.0675366	-0.0322593	0.540466	NaN	0.520628	0.105696	4	3	3	4	4	3	4	1
ANP32E	-0.18269	NaN	0.445618	-0.388288	-0.0141759	-0.146563	NaN	-0.135177	0.246836	-0.0702127	2	0	2	2	1	2	1	2
ANXA1	0.144754	-0.0122137	0.0536767	0.0692608	0.198896	0.0865167	0.238894	0.0494905	1.99485	0.103659	17	18	17	21	19	18	17	13
ANXA11	0.083799	-0.00726289	0.223073	0.223205	-0.0743914	0.0297972	0.478278	0.156237	1.23632	0.139092	8	8	7	13	12	11	7	8
ANXA2;ANXA2P2	0.104159	-0.00379622	0.257673	0.312481	0.108293	0.0337604	0.471612	0.314137	1.96162	0.19979	27	28	28	31	29	30	32	26
ANXA3	0.112807	-0.0458407	0.301212	0.0401292	0.528514	0.119497	0.509614	0.563621	1.76516	0.266194	3	4	3	7	7	4	4	2
ANXA4	0.10085	-0.419756	0.623575	0.425159	0.102027	NaN	0.756801	0.240576	0.893731	0.261319	2	2	2	6	6	1	4	2
ANXA5	0.24102	0.0537532	0.560214	0.596878	0.31955	0.207809	0.860212	0.584439	2.58601	0.427984	19	16	16	21	19	18	19	17
ANXA6	0.319678	0.131353	0.313706	0.284129	0.357819	0.175579	0.427488	0.318875	4.24392	0.291078	28	24	19	37	35	22	26	16
ANXA7	0.0367576	-0.0904056	-0.0477428	0.226399	0.101061	-0.0152934	0.593481	NaN	0.611485	0.114894	4	3	4	10	9	4	4	1
AP1B1	-0.229092	0.395632	0.115363	0.132864	0.034308	0.0699966	-0.0361035	0.49038	0.750088	0.121669	3	2	3	7	10	5	2	1
AP1G1	-0.798832	-0.0314207	NaN	0.0771378	0.118876	0.0605924	-0.184012	NaN	0.383843	-0.126277	2	3	1	9	11	2	3	0
AP1M1	0.0815683	NaN	NaN	0.331632	-0.215104	-0.0556496	0.1108	NaN	0.216597	0.0506494	2	0	0	4	4	2	2	0
AP2A1	0.0545785	-0.0394997	-0.158819	-0.100304	0.00158179	0.0306095	0.0249532	-0.177818	0.71239	-0.0455897	8	5	8	26	27	12	12	5
AP2B1	-0.0961982	-0.148011	-0.279376	-0.182298	-0.0259043	-0.0195309	-0.106091	-0.20945	2.3963	-0.133357	18	12	13	23	24	16	14	10
AP2M1	-0.102419	0.0971776	-0.656721	-0.296824	-0.00242478	0.126195	-0.668142	NaN	0.847166	-0.214737	5	2	2	8	7	2	5	0
AP3B1	0.127326	0.200261	0.0752385	0.15228	-0.086767	-0.00424105	0.311742	-0.00386202	1.14792	0.0964972	6	6	6	8	10	7	7	4
AP3D1	-0.238997	0.0805538	NaN	0.12183	-0.174803	-0.394455	0.49358	NaN	0.0500938	-0.0187152	3	2	1	4	8	2	6	1
AP3M1	-0.285979	NaN	0.0349948	0.26558	-0.393088	NaN	-0.16991	NaN	0.393686	-0.109681	2	1	2	2	4	1	1	1
APEH	0.186077	-0.354039	0.608231	0.381372	-0.00269872	-0.0407084	0.668958	0.248038	0.904152	0.211904	5	5	2	7	8	4	5	5
APEX1	-0.163214	-0.0735592	-0.316719	0.387577	-0.22674	-0.110832	0.263661	NaN	0.130843	-0.0342608	7	6	4	8	6	5	6	1
API5	-0.376137	-0.212029	0.0273638	-0.22207	-0.127038	-0.0472325	-0.234534	-0.140619	2.17083	-0.166537	5	2	6	8	8	4	6	3
APMAP;C20orf3	-0.270909	0.0154203	-0.00290127	0.0805269	-0.10773	-0.184517	0.00605971	-0.18442	0.972941	-0.0810588	9	6	7	11	12	7	9	5
APRT	0.026419	-0.339979	1.20149	0.859938	0.117958	-0.010427	1.18983	NaN	0.924785	0.435033	4	3	3	5	4	5	3	2
ARCN1	0.0756425	0.013934	0.180244	0.265294	0.124676	0.0471174	0.326436	0.236734	2.29367	0.15876	11	8	9	15	17	9	11	5
ARF3;ARF1	0.0782924	0.0043478	0.281916	0.225565	0.206095	-0.0395182	0.260612	0.0408665	1.68932	0.132272	7	5	4	9	9	5	8	4
ARF4	0.163133	-0.0727101	0.210136	0.329315	0.150253	0.0156865	0.317108	0.119047	1.80257	0.153996	4	5	3	6	6	5	5	4
ARF6	-0.307198	-0.2288	0.123686	-0.0565196	-0.135061	-0.133721	-0.287631	-0.243041	1.79029	-0.158536	3	2	2	5	5	3	4	2
ARHGAP1	0.230714	-0.048245	0.854998	0.493756	-0.0209398	-0.0827725	0.75177	0.940565	1.4436	0.389981	3	4	3	5	7	4	5	2
ARHGAP18	0.565814	0.235569	-0.102741	-0.231009	0.279418	0.462948	-0.230323	NaN	0.518767	0.139954	3	3	3	8	7	4	6	1
ARHGDIA	0.201701	0.062155	0.697699	0.629271	0.381559	0.0344199	0.807856	0.649383	2.29802	0.433006	4	3	3	6	6	4	5	3
ARL1	-0.1434	-0.610373	-0.325685	-0.336896	-0.316273	-0.512074	-0.154928	-0.29704	3.25541	-0.337084	2	3	2	4	3	2	4	2
ARL3	0.149866	-0.248331	0.929426	0.213939	0.0401534	-0.173639	0.560737	0.248305	0.803839	0.215057	4	5	4	5	7	5	5	2
ARL6IP5	-0.153373	-0.0517037	NaN	-0.0249783	-0.281874	-0.207613	-0.112843	NaN	1.77104	-0.138731	2	2	1	2	2	2	2	1
ARL8B	0.175769	NaN	NaN	0.142933	-0.152068	0.0675869	NaN	NaN	0.313971	0.0585552	2	1	1	6	4	3	0	1
ARPC1A	-0.0626638	0.209462	0.226693	-0.0577761	0.204163	0.0554403	0.00633582	0.0676786	1.02165	0.0811666	4	2	3	6	6	4	5	3
ARPC1B	-0.115683	-0.105289	0.148902	0.343722	-0.0365058	-0.0709701	0.36514	0.303552	0.689523	0.104109	8	6	7	10	9	9	8	4
ARPC2	0.0429324	0.147422	0.109503	0.2429	0.0326091	-0.0438872	0.203757	0.114584	1.8186	0.106227	11	8	6	15	13	8	11	2
ARPC3	-0.0209345	0.0582667	0.249282	0.139787	-0.0113177	-0.181669	0.371829	0.0529804	0.664354	0.082278	6	5	4	5	6	3	6	3
ARPC4;ARPC4-TTLL3	-0.0463148	-0.00713095	0.166753	0.27576	0.0384423	-0.0245851	0.316081	0.263364	1.27307	0.122796	4	4	4	4	5	4	4	4
ARPC5	-0.109658	-0.201502	NaN	0.176924	-0.0508648	NaN	NaN	0.480008	0.183746	0.0589816	4	1	1	3	4	1	1	2
ARPC5L	-0.0740276	NaN	NaN	0.277919	-0.204821	NaN	0.691399	NaN	0.34385	0.172617	2	1	1	2	3	1	2	1
ASNA1	0.080767	0.106064	0.286024	0.147533	0.202432	0.11804	0.231662	0.243335	3.57463	0.176982	5	4	4	7	7	4	5	3
ASPH	-0.57976	-0.448256	-0.49146	-0.263351	-0.481108	-0.688106	-0.616994	-0.241459	4.20087	-0.476312	11	7	12	16	16	11	16	9
ATAD3A;ATAD3B;ATAD3C	0.0366872	0.057365	-0.105957	-0.233336	0.176976	0.247289	-0.182802	-0.401879	0.272223	-0.050707	4	4	5	8	9	4	5	3
ATIC	0.352025	0.224528	0.320235	0.327107	0.355209	0.276923	0.420334	0.283037	5.89677	0.319925	18	14	13	19	21	14	15	9
ATL3	0.285094	0.266215	-0.385135	-0.317476	0.21565	0.216221	-0.261958	-0.203179	0.0809158	-0.023071	5	5	5	9	10	5	7	4
ATP13A1	NaN	NaN	-0.0545502	-0.334259	0.209022	NaN	0.0435308	NaN	0.105469	-0.0340641	1	1	2	5	6	1	4	0
ATP1A1	-0.199386	-0.110609	-0.589749	-0.634915	-0.0978689	-0.0873772	-0.503107	-0.613332	2.2752	-0.354543	16	14	15	24	25	15	20	10
ATP1B1	-0.237551	-0.309933	-0.620389	-0.634532	-0.156918	-0.334329	-0.599141	-0.622112	3.36616	-0.439363	3	2	5	5	5	4	4	3
ATP1B3	-0.344446	-0.11148	-0.414484	-0.372309	-0.397379	-0.160792	-0.531435	-0.358656	3.65571	-0.336373	4	4	5	6	7	5	4	3
ATP2A2	-0.213096	-0.201976	-0.426882	-0.39734	-0.250483	-0.132198	-0.359666	-0.490053	3.63454	-0.308962	12	6	10	24	24	12	16	8
ATP2B4	-0.333498	-0.275335	-0.287896	-0.224106	-0.351712	-0.380775	-0.139165	-0.0568713	3.48425	-0.25617	5	4	3	10	10	5	8	4
ATP5A1	-0.0279777	-0.042396	-0.240221	-0.182193	0.0413691	0.0225027	-0.203002	-0.205236	1.44426	-0.104644	21	17	19	26	23	22	21	19
ATP5B	-0.0320469	0.00974554	-0.229645	-0.215534	0.0322844	0.0596116	-0.201807	-0.208587	1.19413	-0.0982472	21	17	17	24	24	20	20	17
ATP5C1	0.0103768	-0.0279338	-0.331851	-0.286337	0.0995123	0.0144074	-0.224335	-0.117462	1.02687	-0.107953	6	6	6	7	7	7	7	2
ATP5D	NaN	-0.069319	-0.381211	-0.221356	-0.127934	-0.0807307	-0.174789	NaN	1.86453	-0.17589	1	2	2	2	2	2	2	0
ATP5F1	-0.0810684	-0.0748039	-0.147002	-0.256304	-0.170443	0.0336661	-0.105196	0.2162	0.713395	-0.0731189	5	3	5	9	8	4	5	2
ATP5H	0.0204396	0.0542594	-0.239401	-0.284387	0.143672	0.152539	-0.255525	-0.0924076	0.444696	-0.0626013	4	5	4	5	3	5	3	2
ATP5L	-0.0814118	-0.0524626	-0.243378	-0.0666549	-0.20606	-0.00577047	-0.166608	-0.0987121	2.27031	-0.115132	4	4	4	5	5	4	4	2
ATP5O	-0.0172798	0.0134691	-0.318383	-0.122854	-0.107625	0.0450806	-0.213471	-0.320605	1.43436	-0.130209	5	5	5	7	6	5	5	4
ATP6V0A1	NaN	NaN	NaN	-0.544996	0.15635	NaN	1.56616	-0.0385268	0.241531	0.284747	1	0	1	2	3	1	2	2
ATP6V0D1	NaN	-0.0983805	0.303242	-0.162684	-0.267198	NaN	-0.366505	NaN	0.442249	-0.118305	1	1	1	2	5	1	2	0
ATP6V1A	0.0529973	-0.132024	0.446692	0.114735	0.119344	-0.0914621	0.190443	0.127744	0.840804	0.103559	10	5	5	11	11	7	10	3
ATP6V1B2	0.22568	0.0743994	0.254271	0.15228	0.0149085	0.856125	0.0220197	-0.202095	0.808288	0.174699	4	2	2	8	7	2	4	2
ATP6V1E1	-0.0175901	-0.101942	NaN	-0.101855	0.293738	NaN	0.187764	NaN	0.25762	0.0520231	2	1	1	2	4	1	2	1
ATP6V1G1	NaN	NaN	0.172461	0.0417188	0.0502839	0.0099881	NaN	NaN	0.823247	0.0686131	1	1	2	2	2	2	1	1
ATP6V1H	-0.11989	-0.404298	NaN	-0.0268461	0.251411	0.237929	0.178418	NaN	0.0656516	0.019454	3	1	1	5	6	3	3	1
ATXN10	-1.00581	-0.208598	-0.0129415	-0.25102	-0.800543	-0.437962	-0.0792825	NaN	1.52001	-0.399451	3	1	1	4	6	3	2	1
BAG2	NaN	-0.431149	NaN	-0.29421	-0.112644	-0.457063	-0.205269	NaN	1.99097	-0.300067	1	2	1	3	2	2	3	1
BCAP29	-0.250815	NaN	NaN	-0.0902914	-0.0521606	0.0984954	-0.0928778	NaN	0.626421	-0.0775298	2	1	1	5	4	3	4	1
BCAP31	0.104293	NaN	0.0425241	-0.0642698	0.0415778	-0.475883	-0.00123678	NaN	0.278664	-0.0588325	2	1	3	7	6	2	3	1
BCCIP	0.283643	0.1983	NaN	NaN	0.087187	0.239564	-0.0771996	0.0116483	1.07886	0.123857	2	2	1	1	2	2	2	2
BCLAF1	NaN	0.0758603	0.0555439	0.0214322	-0.0805556	-0.0873772	0.0999183	NaN	0.164876	0.014137	1	3	3	7	7	4	5	0
BPNT1	0.367065	0.171803	NaN	0.300795	0.447159	0.602397	-0.62664	NaN	0.539199	0.21043	2	2	1	3	4	3	2	0
BRIX1	0.115755	NaN	-0.55393	0.1815	-0.0308659	0.515856	-0.790072	NaN	0.181561	-0.0936262	3	1	2	3	3	2	2	1
BSG	-0.485097	-0.363136	-0.0958985	-0.174632	-0.49434	-0.436813	-0.228095	-0.261266	3.26884	-0.31741	5	3	5	8	8	6	7	3
BTF3	-0.474985	-0.474302	NaN	-0.177156	-0.285061	NaN	-0.363624	-0.281831	3.06981	-0.342827	3	2	0	4	6	1	4	2
BUB3	-0.698264	-0.730387	-0.75374	-0.522254	-0.521652	-0.542802	-0.515178	NaN	5.22131	-0.612039	3	3	2	6	5	3	4	0
BZW1	0.00404289	-0.0896263	-0.0486791	-0.011954	-0.163905	-0.0292242	-0.177343	0.0161827	1.31118	-0.0625633	6	6	4	11	11	6	7	2
BZW2	0.0654075	-0.0259833	0.313689	0.18123	0.279209	0.0282845	NaN	0.354174	1.62079	0.170859	4	2	3	4	5	4	1	2
C11orf68	-0.248435	NaN	0.152049	-0.188152	-0.116663	0.0345895	NaN	NaN	0.425759	-0.0733221	2	1	2	2	2	2	1	0
C12orf10	-0.111196	0.183469	0.718871	0.460488	0.030468	0.0305151	0.694264	0.600256	1.56408	0.325892	2	3	3	4	4	3	2	2
C14orf166	-0.157853	NaN	-0.270001	0.217113	-0.137552	-0.125679	-0.0642441	0.153043	0.356556	-0.0550248	3	1	2	5	5	2	3	3
C19orf10	0.180264	0.184906	-0.116328	0.0655248	-0.0796881	0.335143	-0.0347624	NaN	0.574406	0.076437	2	2	2	4	4	2	2	2
C1QBP	-0.0575125	0.0416599	-0.24618	-0.156512	-0.0385915	-0.0786511	-0.198338	-0.16118	1.90482	-0.111913	5	5	5	5	5	5	5	5
C22orf28	-0.0684385	-0.0581767	-0.244196	0.103582	0.0215451	-0.16587	-0.158627	0.147229	0.508165	-0.0528688	9	5	5	14	14	6	9	3
CA2D1	-0.502287	-0.249335	-0.154973	0.293013	-0.329863	-0.631926	-0.25541	-0.0711911	1.32215	-0.237746	6	7	6	17	13	5	11	3
CACYBP	0.104226	-0.0772374	0.0526723	0.0532644	0.0168988	-0.198485	0.135604	0.582793	0.47667	0.083717	8	3	3	8	9	5	6	2
CAD	0.416137	0.382878	0.299237	0.0354932	0.38874	0.180337	0.0875691	-0.0203147	2.06291	0.22126	7	7	5	16	15	9	9	4
CALD1	-0.166084	-0.197364	0.100993	0.112549	-0.205722	-0.216149	0.0264924	0.217504	0.277564	-0.0409725	9	8	11	11	11	13	11	3
CALM2;CALM1	0.171404	-0.0295995	0.261133	0.360928	-0.193494	-0.0434497	0.175062	0.05596	0.737899	0.0947429	2	4	4	4	4	3	4	3
CALR	-0.0369599	0.0863816	-0.215421	-0.0536597	-0.00232702	-0.0155663	0.00261349	-0.0726153	0.607743	-0.0384443	14	13	13	17	16	14	16	8
CALU	0.369439	0.271823	0.0866921	0.019142	0.412481	0.2979	0.0250931	-0.171075	1.2406	0.163937	8	10	7	13	14	9	11	10
CAMK2D	-0.0462962	-0.139344	0.155773	0.0879606	0.0864511	-0.000569344	0.00220041	-0.199273	0.0555835	-0.00663714	6	5	5	7	7	5	4	3
CAMK2G	-0.155159	NaN	NaN	0.0334239	-0.120608	0.124727	-0.284814	NaN	0.485543	-0.0804862	3	1	1	3	5	2	2	0
CAND1	0.0483661	0.0304018	0.307873	0.206103	0.0884188	0.117187	0.301322	0.129244	2.30917	0.153615	21	17	13	30	30	20	14	13
CANX	0.125079	0.0303835	0.019072	0.0401292	0.0521694	-0.0256061	0.054622	-0.0565116	0.78062	0.0299171	17	13	12	25	22	13	18	9
CAP1	-0.0105973	-0.0828321	0.470946	0.421302	-0.0590851	-0.130064	0.572073	0.393354	1.00628	0.196887	15	14	12	16	17	13	14	6
CAPN1	-0.440682	-0.13001	-0.0926599	-0.189507	-0.353832	-0.429805	0.0012372	0.0945988	1.53532	-0.192583	8	7	5	9	10	8	7	6
CAPN2	-0.0595408	-0.279885	0.294327	0.389413	-0.0433955	-0.135628	0.388824	0.252118	0.509262	0.100779	12	8	9	17	17	8	15	10
CAPNS1	-0.0768397	-0.0929856	0.289756	0.41218	0.0817694	0.0208682	0.412373	0.32995	1.25102	0.172134	6	4	4	5	6	4	4	4
CAPRIN1	-0.395932	-0.231663	-0.830481	-0.705122	-0.221764	-0.464897	-0.69844	-0.825014	3.3364	-0.546664	3	4	4	5	4	5	4	3
CAPZA1	-0.0433941	0.0534096	0.0644969	0.222789	0.00608304	-0.0639952	0.249165	0.182611	1.04684	0.0838956	8	6	6	9	10	6	6	5
CAPZA2	-0.046352	-0.30494	0.170437	0.111136	-0.0317445	-0.129557	-0.335253	NaN	0.512382	-0.0808963	3	1	4	5	4	3	2	1
CAPZB	-0.058132	-0.270528	0.165729	0.230297	-0.0151826	-0.0300907	0.191966	0.16125	0.335484	0.0469136	8	4	5	9	9	5	7	4
CARS	-0.274242	NaN	0.891758	0.855114	-0.0799772	0.01767	1.15842	0.36702	1.03196	0.419394	5	1	2	5	6	4	4	3
CAT	-0.9861	-0.639051	-0.498916	-0.452489	-0.888448	-0.918598	-0.192216	NaN	2.98226	-0.653688	5	3	3	13	13	7	8	1
CAV1	-0.782331	-1.26985	-0.976858	-0.845869	-0.645616	-0.798368	-1.12424	NaN	4.52727	-0.920447	2	2	2	2	4	3	2	1
CBR1	0.25007	0.124207	0.592005	0.60861	0.248257	0.185028	0.553276	0.523063	2.99791	0.385565	9	6	6	11	12	9	6	7
CBX3	-0.253349	-0.102042	-0.212202	-0.169251	0.00563547	-0.40114	0.0416906	-0.103829	1.6699	-0.149311	4	4	4	5	5	3	4	2
CBX5	-0.606336	-0.26285	-0.717277	-0.659803	-0.24888	-0.254139	-0.894976	NaN	2.70661	-0.520609	3	2	2	3	4	3	4	0
CCAR1	NaN	-0.00355163	0.256781	-0.451968	-0.360891	NaN	-0.295716	NaN	0.583901	-0.171069	1	2	1	2	4	1	2	0
CCT2	0.14477	0.0971602	0.122963	0.103455	0.095074	0.0224647	0.223825	0.080944	3.02564	0.111332	14	11	9	24	23	12	18	8
CCT3	0.0512755	-0.0129711	0.100267	0.243885	0.0211794	0.0425353	0.227473	0.219551	1.73376	0.111649	16	15	15	24	23	17	17	12
CCT4	0.145781	0.0927316	0.104959	0.122088	0.0231035	0.0156293	0.182405	0.0132841	2.20763	0.0874977	15	10	13	19	18	13	15	9
CCT5	0.155334	0.106308	0.230144	0.162087	0.129399	0.0612397	0.19555	0.104758	3.8514	0.143102	13	12	11	16	19	12	12	11
CCT6A	0.109868	0.143553	-0.0180039	0.056227	0.137397	0.112233	0.162086	0.0106426	2.19387	0.0892504	15	13	12	17	16	13	14	7
CCT7	0.281567	0.115969	0.100519	0.0736316	0.132522	0.000781089	0.18448	-0.0769977	1.47203	0.101559	11	7	8	14	16	9	11	8
CCT8	0.165756	0.0771241	0.162057	0.195994	0.126395	0.190263	0.120763	0.159856	4.86713	0.149776	15	13	13	21	23	16	16	12
CD151	-0.304323	-0.195084	-0.895413	-0.71087	-0.40556	-0.269708	-0.950579	NaN	2.38679	-0.533077	2	2	2	2	2	2	2	1
CD2AP	0.0693487	-0.58701	NaN	0.146744	-0.199292	-0.297442	0.0961672	0.0374058	0.466742	-0.104868	3	2	1	6	7	5	5	2
CD44	-0.459231	-0.360676	-0.457016	-0.464942	-0.472759	-0.370686	-0.265506	-0.396677	6.02523	-0.405937	6	6	5	7	7	7	6	2
CD59	-0.19426	NaN	-0.340942	-0.170625	-0.0270187	-0.313488	-0.368742	NaN	2.17314	-0.235846	3	1	2	3	3	2	2	1
CD81	-0.543195	-0.28493	0.216807	-0.900817	NaN	-0.400987	NaN	NaN	0.984763	-0.382624	2	2	2	3	1	2	1	1
CD9	-0.259466	-0.29183	-0.642705	-0.721576	-0.434603	-0.223563	NaN	NaN	2.38563	-0.428957	3	1	2	4	3	3	2	1
CDC37	0.00654033	0.0747914	0.268444	0.225287	0.0568728	0.0277168	0.0998741	NaN	1.54643	0.108504	3	2	2	7	6	3	2	1
CDC42	-0.10422	-0.16974	0.0796161	-0.0794218	-0.0843827	-0.225818	-0.0327485	-0.00162077	1.2542	-0.0772919	4	3	2	5	4	4	5	2
CDH2	-0.627214	NaN	NaN	-0.726253	-0.594657	NaN	-1.22991	NaN	1.89937	-0.794509	2	0	0	5	3	1	2	0
CDK1	0.230314	-0.135422	-0.475435	-1.04205	-0.0569696	-0.434438	-0.826256	NaN	1.23198	-0.391465	3	2	2	4	6	4	4	1
CERS2;LASS2	-0.0870323	0.0333392	-0.285856	-0.367527	-0.277652	-0.0466544	-0.182076	NaN	1.70068	-0.173351	2	2	2	3	2	2	2	1
CFL1	0.375152	0.176909	0.368749	0.526387	0.391841	0.239335	0.587087	0.370257	4.04316	0.379465	13	12	12	13	13	12	12	9
CFL2	0.0495166	0.142329	0.28734	0.396029	0.15549	0.125187	0.430374	0.141714	2.50872	0.215997	4	4	4	5	5	3	4	3
CHCHD3	-0.0260302	0.198578	-0.418008	-0.190757	0.169786	0.104232	0.00550782	NaN	0.0992059	-0.0223844	5	2	4	4	3	4	4	1
CHMP4B	-0.361698	NaN	NaN	0.204459	-0.0413634	-0.4394	NaN	NaN	0.440948	-0.159501	2	1	1	3	3	2	1	0
CHP	NaN	-0.345978	NaN	-0.620222	-0.178557	NaN	-0.362983	NaN	1.59071	-0.376935	0	2	1	4	2	1	2	0
CISD1	0.149769	NaN	NaN	-0.254711	0.187583	NaN	-0.043057	NaN	0.032183	0.00989603	2	0	0	3	3	0	3	0
CISD2	0.231943	NaN	NaN	-0.373594	0.127773	-0.0508452	-0.337865	NaN	0.26523	-0.0805178	3	1	0	5	5	3	2	0
CKAP4	-0.0802865	-0.0366862	-0.228229	-0.0312721	-0.00964499	0.102293	-0.19666	-0.122971	1.06717	-0.0754321	26	22	20	29	30	23	24	17
CKAP5	0.128662	NaN	NaN	-0.188569	-0.109057	NaN	-0.125497	NaN	0.43457	-0.0736151	3	0	1	6	6	0	2	0
CLGN	NaN	0.0488446	NaN	-0.300882	0.0266563	NaN	0.249737	NaN	0.0173902	0.00608887	0	3	1	5	3	0	2	0
CLIC1	0.103689	-0.170732	0.532925	0.554982	0.0811601	0.0482001	0.725739	0.597196	1.48502	0.309145	11	11	9	11	11	11	11	9
CLIC4	-0.00468722	0.00335565	0.462441	0.509235	0.103318	0.0299672	0.582058	0.183603	1.51152	0.233661	11	6	6	15	14	8	10	7
CLINT1	0.0390412	NaN	NaN	0.286606	-0.183919	NaN	-0.0921043	NaN	0.0404507	0.012406	4	1	0	2	4	0	2	1
CLPTM1	-0.289193	NaN	NaN	-0.475751	-0.204663	-0.319808	-0.6489	NaN	2.10307	-0.387663	2	1	1	3	4	3	2	1
CLTA	0.272608	-0.0842042	-0.132314	0.0143327	0.155578	0.120864	0.163871	0.103551	0.816003	0.0767859	3	4	3	5	5	5	5	3
CLTC	0.0202263	0.0467382	0.00957416	0.0379314	0.00440893	0.0352298	0.0746008	0.0256753	2.29073	0.0317981	57	48	51	67	69	55	57	44
CMPK1	0.410857	0.185781	0.683548	0.505012	0.412539	0.221641	0.565672	NaN	3.13035	0.426436	4	2	3	7	6	4	4	1
CNDP2	-0.32629	-0.15696	NaN	0.675312	-0.0672911	-0.0092032	0.889676	0.920545	0.656398	0.275113	5	2	1	6	6	4	2	2
CNN2	-0.0805915	0.0159773	0.0623292	0.317449	0.0437214	0.105901	0.498504	0.516874	1.25174	0.18502	4	3	3	9	10	4	4	2
CNN3	-0.166044	-0.141889	0.6144	0.161157	0.220605	-0.0106797	0.367195	-0.0418024	0.636977	0.125368	4	3	2	9	9	4	5	2
CNP	0.391741	0.592693	-0.501654	-0.471471	-0.195349	0.394118	-0.901981	NaN	0.180495	-0.0988434	4	2	3	7	6	3	3	0
CNPY2	NaN	NaN	0.0398204	-0.290911	0.0584122	NaN	0.0981665	NaN	0.091651	-0.0236278	1	1	2	5	4	1	3	1
COMT	-9.0003e-06	NaN	0.22025	0.0883395	0.114894	NaN	-0.0666084	NaN	0.656097	0.0713733	3	1	2	9	8	1	5	1
COPA	-0.024195	-0.0845027	0.213484	0.235046	-0.0611626	-0.137409	0.385876	0.177664	0.641239	0.0881001	18	17	21	36	35	23	26	14
COPB1	0.240135	0.075896	0.167607	0.305311	0.00253776	0.145894	0.196069	0.324566	2.65762	0.182252	9	4	8	19	22	7	9	5
COPB2	-0.0942909	0.0144915	0.157175	0.263439	-0.0415645	-0.043052	0.26708	0.0955316	0.782611	0.0773513	15	11	12	20	22	14	13	10
COPE	-0.085539	-0.557347	0.767999	0.181365	-0.0846106	-0.350129	0.439404	0.448701	0.247205	0.0949803	5	2	2	6	7	3	3	3
COPG1	-0.0253325	0.0282869	0.274336	0.384347	-0.0147088	-0.000935942	0.412026	0.284161	1.39436	0.167772	15	10	12	23	27	13	14	13
COPS2	0.061732	NaN	-0.0940857	-0.0680161	0.0151598	-0.148401	-0.0189788	NaN	0.627886	-0.0420983	4	1	3	7	7	3	5	0
COPS4	0.86173	-0.351882	0.369142	-0.173473	0.38871	NaN	NaN	NaN	0.430792	0.218845	2	2	2	3	6	1	1	0
COPS5	-0.105927	-0.00340113	-0.251533	0.0524013	-0.0935263	-0.157001	0.0783253	-0.0173598	0.805924	-0.0622528	5	4	4	6	7	4	3	2
COPS6	0.0475114	-0.433555	NaN	0.190151	0.0655992	-0.357278	0.116406	-0.0215443	0.250585	-0.0561014	2	2	1	5	4	3	3	3
COPZ1	0.245636	-0.0272067	0.252112	0.469461	0.0570042	-0.229297	0.465602	0.46588	1.26558	0.212399	3	2	3	3	4	4	2	2
CORO1B	0.135623	-0.0217091	0.327922	0.12922	0.119991	0.164139	0.0994618	0.496034	1.8356	0.181335	6	3	5	4	6	6	5	2
CORO1C	-0.0344274	-0.00185937	0.0335787	0.192866	0.105027	-0.0316872	-0.0021977	0.0830567	0.777434	0.0430446	10	10	10	10	11	11	11	6
COTL1	0.209489	-0.0326297	0.737473	0.657338	0.241364	-0.02092	0.823921	0.994099	1.81865	0.451267	8	7	4	8	9	5	7	4
COX4I1	-0.114238	0.00088191	-0.527117	-0.286143	-0.0874518	-0.00540256	-0.0807129	NaN	1.15519	-0.157169	3	2	2	7	7	3	5	1
COX5A	NaN	0.0740963	-0.319714	-0.209688	0.239495	0.223179	-0.125749	NaN	0.0735991	-0.01973	1	3	3	5	3	2	3	0
COX6C	-0.0623624	-0.0489439	-0.24513	-0.241099	-0.111229	-0.0676908	-0.158011	-0.318506	2.48984	-0.156622	3	2	3	4	5	4	3	2
COX7A2	-0.00107339	NaN	-0.266786	-0.0479228	0.173775	0.193691	0.0361838	NaN	0.0760298	0.0146447	2	1	2	2	2	2	2	1
CPD	NaN	-1.02646	-1.20856	-0.973916	-1.02165	NaN	NaN	NaN	3.59325	-1.05765	1	2	2	6	6	2	1	0
CPNE1	NaN	0.0226995	NaN	0.330615	0.0213335	NaN	0.245233	NaN	0.84278	0.15497	1	2	1	3	3	1	3	1
CPNE3	0.14863	-0.0363204	0.128607	0.232111	0.0908791	0.217997	0.268388	0.0463954	2.16458	0.137086	8	7	7	13	13	8	9	7
CPOX	0.0931782	NaN	NaN	-0.502591	0.113034	-0.11396	-0.31948	-0.323499	0.84117	-0.175553	2	2	1	7	8	3	6	1
CPT1A	-0.210381	NaN	-0.628999	-0.513788	-0.320512	-0.214267	-0.455491	NaN	2.60872	-0.390573	4	2	3	6	7	4	4	1
CPT2	-0.105461	NaN	NaN	-0.219112	-0.421853	0.0548275	-0.337539	NaN	1.14792	-0.205828	2	1	0	3	3	2	2	0
CRTAP	-0.0606687	0.00221297	-0.880842	-0.483592	0.00203064	0.0780609	-0.608005	-0.654173	1.37174	-0.325622	4	3	4	3	6	5	5	3
CRYZ	0.291282	NaN	NaN	-0.0233421	0.0272506	-0.840379	0.129096	NaN	0.158575	-0.0832185	3	1	1	5	5	1	4	1
CS	0.0917405	0.169568	-0.191884	-0.158217	0.178306	0.120314	-0.00767641	-0.0942784	0.0948985	0.0134841	9	7	8	11	9	8	9	6
CSDE1	-0.18759	-0.272158	-0.469155	-0.415097	-0.275097	-0.356586	-0.237918	NaN	3.77774	-0.316229	5	3	2	11	12	6	5	2
CSE1L	-0.0232601	-0.158028	0.355117	0.203501	-0.101407	-0.131733	0.170182	0.281672	0.48059	0.0745056	12	14	11	22	21	17	16	8
CSNK2A1;hCG_21984	-0.00613526	-0.153512	0.118768	0.136517	0.0419576	-0.140447	0.0309788	-0.063094	0.0397206	-0.00437078	2	2	4	6	6	5	5	3
CSNK2B	-0.233135	0.0197403	0.431878	0.0272339	-0.291838	-0.150905	0.0596266	NaN	0.0772442	-0.0196284	2	3	2	3	3	2	3	1
CSRP1	-0.15199	-0.311283	0.450013	0.502737	-0.176966	-0.163166	0.533645	0.338489	0.458529	0.127685	5	3	4	7	5	4	4	4
CSTB	0.579515	0.167514	0.298131	0.470416	0.558541	0.405626	0.832511	NaN	2.9517	0.473179	2	3	3	4	3	3	3	1
CTBP1	-0.127376	NaN	-0.156711	0.0646545	-0.095863	-0.217516	-0.467568	-0.147393	1.45533	-0.163967	3	1	3	6	5	3	2	2
CTNNA1	-0.631454	-0.785709	-0.98736	-0.7269	-0.730954	-0.382333	-0.642399	-0.527922	4.85282	-0.676879	9	8	5	15	16	8	9	4
CTNNB1	-0.39624	-0.489716	-0.645272	-0.712394	-0.416184	-0.382283	-0.597052	-0.942678	4.17231	-0.572727	6	2	2	11	8	2	3	3
CTNND1	-0.437284	-0.235546	NaN	-0.440892	-0.435819	0.377194	-0.304757	-0.0669101	1.01217	-0.220573	4	2	1	10	9	5	8	2
CTPS	0.282027	0.739422	0.489349	0.333742	0.456302	0.244295	0.381895	-0.0121738	2.68316	0.364357	4	4	5	8	8	7	5	2
CTSA	-0.494746	NaN	-0.112495	-0.106941	-0.618996	-0.230156	-0.204315	-0.0697654	1.77303	-0.262488	3	1	2	4	4	2	5	2
CTSB	-0.524397	-0.375549	-0.185453	-0.0330156	-0.530938	-0.425082	0.0469343	-0.165079	2.00256	-0.274073	8	5	7	10	10	8	9	3
CTSC	-0.133139	-0.13734	-0.617056	-0.309731	-0.205677	-0.110249	-0.343726	-0.298866	2.59197	-0.269473	5	3	5	9	9	5	7	4
CTSD	-0.410647	-0.405764	-0.721812	-0.519935	-0.410019	-0.297987	-0.559403	-0.575994	4.77857	-0.487695	14	12	12	17	16	14	15	13
CTTN	0.0481743	0.00765604	-0.128524	0.236025	0.335262	0.3435	0.212824	-0.151891	0.826886	0.112878	7	9	7	13	12	11	10	3
CUL4B	0.0367225	0.137645	0.241053	0.220848	0.0545795	0.111465	0.283782	0.218215	2.836	0.163039	13	11	16	23	26	20	14	7
CYB5B	0.0905047	NaN	-0.292759	-0.119139	0.00592744	0.17604	NaN	-0.249037	0.360009	-0.0647438	3	1	2	3	3	2	1	2
CYB5R3	-0.0350926	0.0321282	-0.0622531	-0.0649517	-0.00503001	0.0573328	-0.166608	-0.0150159	0.648256	-0.0324362	9	6	8	12	14	7	11	7
CYC1	-0.203554	-0.23506	0.0429515	-0.261171	0.29875	-0.0221538	-0.0696237	-0.159729	0.548306	-0.0761988	3	3	3	2	4	4	3	3
CYCS	0.0690737	0.108938	-0.185696	-0.165759	0.0135155	0.0910882	-0.123101	-0.352221	0.552389	-0.0680202	5	4	4	6	7	5	6	3
CYFIP1	0.00299949	-0.0942272	-0.0371342	0.064033	-0.11332	-0.285564	-0.0552776	-0.415131	1.12288	-0.116703	4	4	3	6	7	3	6	2
DAD1	-0.300764	NaN	0.100326	-0.11651	-0.473573	NaN	NaN	NaN	0.683985	-0.19763	1	0	2	2	1	1	1	1
DAP3	0.106154	NaN	0.63133	NaN	-1.04961	-0.156592	NaN	NaN	0.118798	-0.11718	2	1	2	1	2	2	0	0
DARS;DKFZp781B11202	-0.119753	-0.1043	0.146711	0.3181	-0.0996264	-0.0253704	0.411459	0.146538	0.54963	0.0842199	16	9	9	21	22	13	12	9
DARS2	NaN	NaN	NaN	-0.160346	-0.187429	-0.410418	NaN	0.00938638	0.927001	-0.187202	0	0	0	2	2	2	1	2
DAZAP1	0.205835	0.157554	0.262459	0.0552387	0.20109	NaN	0.0171436	NaN	1.92843	0.149887	3	2	2	3	3	2	3	1
DBN1	-0.180461	0.113907	-0.15919	0.18636	0.0759237	-0.115046	-0.111189	-0.0253491	0.224157	-0.0268807	7	6	6	12	13	7	9	4
DBNL	NaN	-0.269011	NaN	0.456308	0.0770357	NaN	0.35887	NaN	0.387988	0.1558	0	2	1	6	8	0	3	0
DCBLD2	-0.0798289	NaN	NaN	-1.1674	-0.305053	NaN	-0.801236	NaN	1.01944	-0.58838	2	1	0	6	4	1	4	0
DCPS	-0.176135	NaN	NaN	NaN	-0.14704	-0.212143	0.272018	NaN	0.220171	-0.065825	4	0	0	1	1	2	2	0
DCTN1;DKFZp686E0752	0.137165	-0.0894467	0.0351365	0.237425	-0.0878672	0.0600188	0.243052	NaN	0.716354	0.0764977	10	5	5	15	16	9	9	0
DCTN2	0.0859585	0.0556325	0.185818	0.209123	-0.0318044	-0.030268	0.390787	0.0858343	1.32209	0.118885	7	4	5	6	7	6	6	3
DCTN3	0.185887	0.753184	NaN	-0.85194	0.0968291	NaN	NaN	NaN	0.0463252	0.04599	3	2	1	2	3	1	1	0
DDB1	0.149395	0.299445	0.000691589	0.0989925	0.265816	0.269131	0.106103	0.220045	2.69505	0.176202	12	11	11	24	24	14	13	7
DDOST	-0.0686654	-0.145767	-0.33602	-0.377259	-0.0868085	-0.158206	-0.363624	-0.313395	2.83913	-0.231218	7	7	7	10	11	8	10	8
DDT;DDTL	0.282857	0.0932419	0.674072	0.672052	0.253396	0.0886228	0.779529	0.505814	2.45448	0.418698	3	3	2	4	3	3	4	3
DDX1	0.0772674	0.127578	-0.0265828	0.0737567	-0.0239561	-0.0203525	-0.0591084	-0.0393767	0.228408	0.0136532	8	7	8	17	17	9	8	5
DDX17	-0.0151096	0.297675	-0.104542	0.0116943	0.0168023	0.264224	-0.428274	-0.224903	0.0996122	-0.0228042	13	14	13	23	22	14	9	7
DDX18	-0.0263607	NaN	0.078871	NaN	-0.0589221	0.0590005	-0.199056	NaN	0.231703	-0.0292935	2	1	2	1	3	2	3	1
DDX21	0.375708	0.654571	-0.599639	-0.226038	0.601539	0.588094	-0.733829	-0.138014	0.123741	0.065299	7	3	9	15	13	9	9	7
DDX23	NaN	NaN	NaN	-0.189194	-0.137402	0.529553	0.655019	NaN	0.396597	0.214494	0	0	1	3	4	2	2	0
DDX39B;BAT1	0.354284	0.300238	-0.00124416	0.155719	0.449737	0.323781	0.0785284	0.191558	2.45887	0.231575	12	10	11	16	13	11	13	6
DDX3X;DDX3Y	-0.316959	-0.205695	-0.458929	-0.38547	-0.369851	-0.3227	-0.904038	-0.775808	3.01285	-0.467431	6	6	7	8	7	9	8	5
DDX42	9.0301e-06	0.0188885	NaN	-0.176841	-0.160888	NaN	0.0957265	NaN	0.347511	-0.044621	2	3	1	6	3	1	2	1
DDX46	-0.00617158	0.20574	NaN	-0.163851	0.0329337	-0.094487	-0.294596	NaN	0.316412	-0.0534053	2	2	1	5	7	4	5	0
DDX5	0.243673	0.4036	-0.606831	-0.310306	0.196068	0.365456	-0.593322	-0.54905	0.27908	-0.106339	6	8	5	12	11	8	6	3
DDX6	-0.359059	-0.499103	-0.0711004	-0.297405	-0.679323	NaN	-0.688412	-0.201444	2.38694	-0.399406	5	4	5	8	11	1	5	2
DECR1	-0.15522	-0.104623	-0.0958985	-0.143229	-0.109204	-0.131036	-0.265278	-0.148856	3.90206	-0.144168	5	5	6	7	8	6	7	6
DEK	-0.288664	-0.330885	-0.456512	-0.436068	-0.289687	-0.0454991	-0.456192	-0.185298	3.30992	-0.311101	6	5	5	8	9	5	4	2
DENR	-0.337981	NaN	NaN	0.296366	-0.308364	NaN	0.515319	NaN	0.065519	0.041335	1	1	0	2	2	1	2	0
DHCR24	0.47051	NaN	NaN	-1.1868	0.508602	NaN	-1.3803	-1.00012	0.551412	-0.517621	3	1	1	5	4	1	3	2
DHCR7	0.645905	0.911731	-1.03653	-0.873378	0.741686	0.803595	-1.14072	-1.13648	0.150324	-0.135524	4	2	4	5	6	4	6	2
DHFR	0.70396	0.412652	-0.0263112	0.0279607	0.7819	0.695165	0.368578	-0.0460376	1.69147	0.364733	3	3	2	3	4	3	4	2
DHRS3	NaN	NaN	-0.552516	0.197492	0.250837	-0.982235	0.188719	NaN	0.290901	-0.17954	1	1	2	3	2	2	2	0
DHX15	-0.0449375	0.0216091	-0.0521512	-0.0633602	0.0969021	0.0767078	0.0145035	-0.257514	0.278298	-0.0260301	9	7	9	15	13	8	11	8
DHX9	0.0581856	0.0105655	-0.195995	-0.0949726	0.0408373	0.0773845	-0.199056	-0.0425293	0.516553	-0.0431975	20	15	16	34	35	17	24	13
DIABLO	NaN	NaN	0.0551129	-0.225428	0.0122762	NaN	-0.197859	NaN	0.519744	-0.0889745	1	1	2	2	2	1	2	1
DIS3	NaN	0.11879	NaN	-0.00664014	-0.144274	0.000761926	0.352065	NaN	0.315491	0.0641405	1	2	1	3	3	2	4	1
DKC1	-0.386142	NaN	NaN	-0.0183049	0.341289	0.41025	-0.178436	0.253619	0.215165	0.0703791	3	1	0	5	6	3	2	2
DLAT	0.132714	0.855686	-0.028618	-0.0691494	0.018925	-0.0312336	-0.307091	-0.08537	0.198641	0.0607329	4	3	2	8	5	4	3	3
DLD	-0.184329	-0.110447	-0.346065	-0.265132	-0.0429325	-0.0471328	-0.311307	-0.630517	2.01141	-0.242233	5	4	4	8	8	6	6	2
DLST	0.033484	0.0771419	-0.204301	-0.0338285	-0.0986428	-0.13334	-0.133913	-0.192957	1.30077	-0.0857946	4	3	3	7	7	4	3	5
DNAJA1	0.040357	NaN	-0.198769	-0.114096	0.222013	-0.245079	NaN	NaN	0.278089	-0.0591147	2	0	1	4	4	2	1	0
DNAJB1	-0.00141639	NaN	NaN	0.297081	-0.110259	-0.346813	0.393601	NaN	0.125933	0.0464389	3	0	1	3	3	2	3	1
DNAJB11	-0.0389223	NaN	-0.458023	-0.0830167	-0.207774	0.468815	-0.126252	NaN	0.238986	-0.0741955	3	1	2	3	2	2	2	2
DNAJC10	NaN	-0.394002	NaN	-0.509954	-0.189745	-0.289898	NaN	NaN	1.81981	-0.3459	1	2	1	3	2	2	0	0
DNAJC3	0.208444	-0.255259	-0.328661	-0.370104	0.02773	-0.316128	-0.201807	NaN	1.13893	-0.176541	2	3	3	6	3	4	3	0
DNAJC5	NaN	NaN	-0.448731	0.143064	-0.0546342	-0.0907428	-0.179286	NaN	0.583504	-0.126066	0	1	2	1	1	2	2	0
DNAJC7	NaN	-0.227965	-0.185332	-0.165971	-0.198014	-0.903867	NaN	NaN	1.11139	-0.33623	1	3	3	2	2	2	1	1
DNAJC8	-0.0360906	NaN	NaN	-0.273219	-0.438888	-0.194594	NaN	NaN	1.17323	-0.235698	2	1	1	2	2	2	1	0
DNM1L	0.117036	0.275905	0.450467	0.386101	0.0441762	-0.0808737	0.836997	0.371838	1.68821	0.300206	6	4	4	7	9	5	7	4
DNM2	0.055828	0.532591	-0.0573439	0.331542	0.114587	0.185775	-0.106346	-0.162295	0.658125	0.111792	6	5	5	8	9	6	7	3
DOCK7	-0.106684	NaN	-0.0101978	0.0896037	-0.602971	-0.204475	0.239575	NaN	0.354841	-0.0991915	2	0	2	2	5	2	2	1
DPM1	NaN	NaN	0.20356	-0.43914	0.101134	-0.0558501	NaN	-0.393736	0.37939	-0.116806	0	0	1	2	2	3	1	3
DPP3	0.1182	0.119377	0.483981	0.251788	0.199236	0.0596302	0.837709	NaN	1.52308	0.295703	4	4	4	8	8	4	5	1
DPP7	-0.243089	NaN	NaN	0.262155	-0.379858	-0.354982	-0.197859	NaN	0.718703	-0.182726	2	0	1	2	2	2	2	0
DPYSL2	0.119927	-0.00796115	-0.0978382	-0.036728	0.119326	0.0140636	0.0337899	-0.172847	0.0345241	-0.00353352	18	13	13	24	22	18	18	14
DPYSL3	0.0211328	-0.304105	-0.18521	0.00237891	-0.013111	-0.139469	0.331667	-0.526883	0.530498	-0.1017	8	4	4	10	10	6	6	3
DRG1	0.0851257	NaN	NaN	-0.413581	0.0948912	-0.462662	NaN	NaN	0.471883	-0.174057	2	1	0	2	2	2	2	1
DSTN	0.512579	0.482961	0.443736	0.41324	0.747517	0.655051	0.420463	0.0830567	3.58651	0.469825	5	3	3	5	8	3	4	2
DTD1	0.214906	-0.0977175	0.61548	0.165816	-0.100883	-0.0252918	0.794254	NaN	0.83653	0.223795	3	2	2	2	2	2	2	0
DTYMK	0.121088	NaN	0.00609788	-0.0570908	0.234904	0.000106096	-0.138915	NaN	0.200301	0.0276983	4	1	2	6	8	5	3	1
DUT	-0.527383	NaN	-0.493131	-1.18444	-0.633229	-0.559708	-1.14278	NaN	2.67304	-0.756779	3	1	1	4	4	2	2	1
DYNC1H1	0.186806	0.154926	0.191397	0.233368	0.167352	0.0998102	0.295407	0.0460089	3.41564	0.171884	67	51	45	103	108	60	64	42
DYNC1I2	-0.0149457	0.0487538	0.25769	0.340212	0.0331247	0.0678261	0.214051	NaN	1.42816	0.135245	5	5	3	6	7	4	4	1
DYNLL1	NaN	0.824549	NaN	-0.99488	-1.04501	0.00563228	-1.02925	NaN	0.524544	-0.447791	1	2	1	3	2	2	2	1
EBF2	0.732459	-0.38569	NaN	0.625342	-0.247233	-0.540275	-0.0830502	-0.243779	0.0373039	-0.0203178	1	1	1	1	1	1	1	1
EBNA1BP2	NaN	0.748276	NaN	NaN	1.79744	0.396933	NaN	-0.3232	0.629848	0.654862	1	2	0	1	2	2	1	2
ECE1	-0.0637189	NaN	-0.0674095	-0.121544	-0.000820756	0.0541587	-0.37829	-0.266772	1.09368	-0.120628	3	1	2	7	9	3	6	3
ECH1	-0.148048	-0.170796	-0.284494	-0.42354	-0.192042	-0.197069	-0.389245	-0.369801	3.68151	-0.271879	3	4	4	3	4	4	4	2
ECHS1	0.0532233	-0.0648361	0.0215967	-0.255707	0.034308	0.0225787	-0.151591	-0.105917	0.715357	-0.055793	5	3	2	10	8	4	6	3
ECI1;DCI	NaN	NaN	NaN	0.199265	-0.197387	-0.437753	0.179476	NaN	0.151236	-0.0640998	1	1	1	4	4	3	2	0
ECI2	0.101858	0.0574914	-0.188612	-0.118482	-0.0116329	0.172826	-0.0158558	-0.23977	0.244935	-0.0302721	10	6	7	13	13	7	13	6
ECM29	0.00380904	NaN	-0.0305148	0.112549	0.156087	-0.0216054	0.22699	0.41736	1.04511	0.123525	5	0	2	10	10	4	2	2
EDF1	-0.45275	-0.784965	-0.201658	-0.0629052	-0.456314	-0.445273	-0.245126	NaN	2.2787	-0.378427	2	2	2	2	2	2	2	0
EEA1	-0.270866	-0.42852	0.04509	-0.28585	-0.148642	-0.199349	-0.189326	-0.264697	2.57161	-0.21777	7	5	8	23	23	11	16	3
EEF1A1;EEF1A1P5	0.39284	0.297507	0.500692	0.562474	0.407952	0.362037	0.519884	0.461184	5.64086	0.438071	14	12	15	18	19	15	16	12
EEF1B2	0.319909	0.348886	0.245719	0.204185	0.312724	0.36921	0.198717	0.0981997	4.05743	0.262194	4	3	3	4	4	3	3	3
EEF1D	0.237628	0.248108	0.098874	0.14885	0.209039	0.187978	-0.0577885	0.173016	2.5317	0.155713	5	5	5	8	8	5	8	3
EEF1E1	0.0156312	-0.0691418	-0.035381	0.153866	-0.0330232	0.00843534	0.127564	-0.398666	0.191215	-0.0288394	2	3	3	2	3	2	4	2
EEF1G	0.360478	0.270952	0.261182	0.291863	0.367453	0.336259	0.294513	0.146124	5.10846	0.291103	17	12	12	17	16	14	15	11
EEF2	0.480109	0.256334	0.505867	0.515541	0.48185	0.388307	0.550677	0.418126	5.54889	0.449601	32	26	24	39	40	28	33	21
EFHD2	0.120043	0.209689	0.120977	0.231692	0.0789791	-0.0810776	0.0354794	NaN	1.36118	0.102255	5	3	4	6	4	3	3	1
EFTUD2	0.193729	0.21699	0.0894999	0.114863	0.164775	0.153875	0.185199	0.293166	4.02114	0.176512	12	7	7	10	13	13	8	6
EGFR	0.150013	-0.0221663	-0.0490802	-0.392912	0.324162	0.37703	-0.162438	NaN	0.115715	0.0320869	4	5	3	10	10	5	5	2
EHD1	-0.0032225	0.0408937	NaN	0.0433101	0.0789421	0.031667	0.258983	-0.153574	0.406864	0.0424284	6	3	1	10	8	5	5	4
EHD2	-0.764882	-1.00728	-0.762081	-1.2268	-1.06989	-0.688977	-0.947304	NaN	4.80737	-0.923888	4	4	4	3	5	3	4	1
EHD4	-0.00649759	0.281537	-0.0143114	0.108058	0.221762	0.105972	0.0653674	0.0465242	1.53688	0.101051	5	4	6	8	11	5	5	4
EIF2A	-0.0673989	0.0816715	-0.211843	0.340423	-0.0123815	-0.254392	-0.756216	NaN	0.435238	-0.125734	6	3	4	9	10	6	3	1
EIF2AK2	-0.200898	NaN	0.134819	0.493722	-0.031325	-0.0558703	-0.0136791	NaN	0.219859	0.0544615	3	1	2	3	4	2	2	1
EIF2S1	0.0725419	0.218346	-0.0647675	0.254337	-0.027178	0.181443	-0.110171	NaN	0.649795	0.074936	6	4	5	9	12	6	6	1
EIF2S2	-0.215167	0.117406	0.0969203	0.182713	-0.0395951	-0.0066036	0.0351976	NaN	0.195702	0.0244102	3	3	2	5	5	2	4	1
EIF2S3;EIF2S3L	-0.032637	-0.0250281	0.0379733	0.154395	-0.00933021	0.0717232	-0.0833098	-0.0925246	0.0315384	0.00265774	6	5	5	11	11	8	7	3
EIF3A	-0.065435	0.0239554	-0.0426496	0.0104966	-0.00826883	0.0384458	-0.152704	-0.239241	0.810494	-0.0544252	16	16	13	32	34	19	27	11
EIF3B	0.165242	0.146574	0.0263775	0.0850581	0.0451612	0.028152	-0.0840879	0.0726553	1.19675	0.0606415	13	6	10	20	19	10	11	4
EIF3C;EIF3CL	0.133142	-0.155684	-0.0662213	-0.0183049	-0.143756	-0.0915854	-0.142406	-0.199055	1.26139	-0.0854838	16	11	12	18	19	14	15	7
EIF3D	-0.0278491	-0.0976775	0.370554	0.203775	-0.0957795	-0.0956615	0.0305577	-0.111124	0.134927	0.0220994	4	4	6	11	10	4	5	2
EIF3E	0.136624	0.0762342	-0.0301085	0.0203469	-0.0146298	-0.0517649	0.00109962	-0.141637	0.00546781	-0.000479448	8	7	8	14	14	10	11	6
EIF3EIP;EIF3L	0.124797	0.0426441	0.0624447	0.199538	0.133038	0.0984773	0.0158924	-0.00361313	2.00844	0.0841523	14	8	12	17	17	12	15	8
EIF3F	-0.0364605	-0.0233104	0.0432363	0.0479713	0.00913432	0.0874429	-0.0481171	-0.0888931	0.0185524	-0.00112452	6	4	5	10	10	4	5	4
EIF3G	-0.0219046	-0.0502064	0.234433	0.00714847	-0.0277156	-0.146926	0.253664	-0.176383	0.0572383	0.00901358	3	3	3	6	5	5	4	2
EIF3I	0.0816364	-0.0846223	-0.25281	0.0423306	-0.133367	0.0541214	-0.0534246	-0.251659	0.815085	-0.0747243	8	6	5	10	9	6	7	2
EIF3J	0.231221	NaN	NaN	0.392015	0.0621037	-0.170639	0.352837	NaN	0.772521	0.173508	2	0	0	3	3	2	2	1
EIF3K	0.163343	0.352888	NaN	0.146218	0.08998	NaN	0.176397	NaN	1.8609	0.185765	2	2	1	3	3	1	3	1
EIF3M	0.124053	0.253629	0.0890438	0.0906157	0.0688627	-0.295073	0.162886	-0.00423513	0.493204	0.0612228	3	3	3	7	9	3	4	4
EIF3S3;EIF3H	0.0240089	NaN	0.281714	0.169821	-0.0788418	-0.0229377	-0.0291164	NaN	0.446367	0.0574413	3	0	2	7	7	2	2	0
EIF4A1	-0.277495	-0.383166	-0.0882435	-0.0857071	-0.311392	-0.415813	-0.223747	-0.24662	3.22631	-0.254023	20	16	14	21	24	16	16	13
EIF4A2	-0.337594	-0.208056	0.358961	0.303535	-0.236674	-0.164917	-0.04825	-0.0314648	0.203264	-0.0455574	4	2	3	5	6	5	3	2
EIF4A3	NaN	0.665853	1.00671	0.695322	0.78938	0.819315	0.723582	NaN	4.69645	0.78336	1	3	2	9	9	5	2	1
EIF4B	0.370835	0.29396	0.471003	0.467833	0.455448	0.328398	0.604493	NaN	4.41511	0.427424	3	4	4	5	4	4	5	0
EIF4E	0.007599	0.0705797	0.223315	0.169153	0.0680987	-0.0802412	0.0824668	NaN	1.06529	0.0772815	2	3	2	3	4	2	4	1
EIF4G1	0.200995	0.0836566	0.229414	0.178134	0.182944	0.0828415	-0.00274645	-0.04156	1.84761	0.11421	19	17	16	28	26	19	21	9
EIF4G2	-0.2618	-0.247128	-0.0063475	0.0249346	-0.273089	-0.265597	-0.0881017	-0.650522	1.66484	-0.220956	4	4	2	10	8	5	5	2
EIF4H	-0.00049597	-0.376694	0.033154	0.222373	0.047961	-0.474408	0.20197	0.236205	0.0505707	-0.013742	2	2	3	5	4	3	3	2
EIF5	-0.0179735	-0.157965	0.0172514	0.103327	-0.211955	0.0562941	-0.0647699	-0.14728	0.650507	-0.0528838	3	4	4	8	6	3	5	4
EIF5A;EIF5AL1	0.0165228	-0.0758519	0.396788	0.451765	0.0449908	-0.00503468	0.53763	0.324972	1.37592	0.211473	8	7	6	9	8	7	7	5
EIF5B	-0.0698385	-0.143132	0.0388256	0.135734	0.0764057	-0.0671248	-0.429499	NaN	0.408978	-0.0655185	4	3	3	6	10	4	4	1
EIF6	0.346646	0.0613817	0.203672	0.305091	0.244666	0.0260693	0.276555	NaN	2.40339	0.209154	4	2	2	6	6	4	5	1
ELAVL1	NaN	NaN	0.208857	0.350586	0.449164	NaN	0.241443	NaN	1.97288	0.312512	1	1	2	5	5	1	2	2
ENAH	-0.071145	-0.137526	0.580399	0.409889	-0.0187411	0.0274896	0.700929	NaN	0.821444	0.213042	3	2	2	4	4	2	4	1
ENO1	0.247141	0.05969	0.435989	0.447594	0.293962	0.170308	0.607191	0.434352	2.99066	0.337028	25	27	25	27	28	28	32	22
ENO2	-0.0120876	0.0207953	0.483614	0.777686	-0.0161307	0.0140443	0.883654	0.796301	1.41969	0.368484	4	5	4	6	6	5	5	2
EPB41L2	0.0657866	-0.370202	-0.021278	-0.0468877	0.0316919	-0.230292	-0.345782	-0.375197	1.33566	-0.16152	6	2	6	9	8	6	6	2
EPHA2	-0.207755	-0.0532023	-0.648981	-0.798277	-0.168751	-0.367522	-0.716954	-0.565243	2.53289	-0.440836	7	7	6	16	15	10	12	8
EPHX1	-0.0277205	0.0383739	-0.357876	-0.187943	0.0398115	0.0623302	-0.216904	-0.213544	1.0391	-0.107934	5	5	8	14	12	8	9	8
EPRS	0.112373	-0.0308262	0.00609788	0.140835	0.0205632	0.0886773	0.0917372	0.168242	1.72538	0.0747124	20	13	15	33	34	18	20	7
ERAP1	-0.449003	NaN	-0.068465	0.13704	-0.348549	0.0863349	-0.361807	-0.281729	1.08188	-0.18374	4	1	3	7	8	4	5	3
ERGIC1	-0.163254	-0.0620315	0.185566	0.149114	-0.048135	-0.197777	-0.0238537	0.0999367	0.0537279	-0.00755432	4	4	3	6	6	3	2	2
ERLIN1	0.00763497	0.16318	-0.335582	-0.319668	-0.0949446	-0.121245	-0.423466	NaN	1.04949	-0.160584	3	3	3	5	6	4	5	1
ERO1L	-0.202454	-0.450178	0.260834	0.117053	-0.0196915	-0.141064	0.420003	0.24335	0.104167	0.0284816	4	3	4	9	9	4	7	5
ERP29	0.174204	0.214501	-0.0365951	-0.123291	0.13022	0.121343	0.00275104	0	0.728528	0.0603917	3	4	6	6	6	5	7	4
ERP44	-0.0536517	-0.205998	NaN	0.00679028	-0.22802	0.00211105	0.213891	-0.143445	0.454552	-0.0583317	4	2	1	5	4	4	3	4
ESD	0.113374	-0.00720632	0.497213	0.429522	0.203909	0.085717	0.715592	0.607004	2.00088	0.330641	6	6	5	7	7	5	5	2
ESYT1	0.0365818	-0.15962	-0.378022	-0.519023	0.0342699	0.198642	-0.347079	-0.324994	1.105	-0.182406	10	6	9	14	18	8	12	7
ESYT2	-0.157531	0.153796	0.3911	0.14885	-0.0842791	0.0714294	0.252452	-0.120678	0.570469	0.0818924	3	2	4	10	13	7	6	3
ETF1	0.235317	0.10376	0.161716	0.315288	0.128524	-0.114775	0.0407007	0.223857	1.64697	0.136798	5	4	5	8	8	6	6	3
ETFA	-0.121635	0.0428081	-0.207419	-0.17421	-0.0408006	0.0415233	-0.115382	-0.363221	1.35414	-0.117292	9	5	6	8	10	5	7	4
ETFB	-0.177929	-0.122635	-0.242093	-0.321952	-0.0882617	-0.154637	-0.102767	-0.0529084	2.83378	-0.157898	7	5	6	8	9	6	8	5
ETHE1	-0.209026	-0.186793	0.333505	0.265723	-0.178712	-0.111124	0.222028	0.0439498	0.104981	0.0224439	4	2	4	6	6	4	5	4
EWSR1	0.127111	0.14632	-0.208855	-0.143229	-0.0328833	0.168867	-0.168688	NaN	0.0947389	-0.0159083	2	3	2	3	3	3	2	1
EZR	0.135688	-0.0954699	0.0067924	0.177327	0.0793121	0.0886047	0.301763	0.170486	1.42473	0.108063	11	6	4	12	13	9	9	3
FABP5	0.32967	NaN	0.49538	0.780623	0.48157	0.442366	1.02453	0.547432	3.21407	0.585939	3	1	2	6	5	3	3	2
FAH;DKFZp686F13224	-0.178827	-0.306912	0.839696	0.794779	-0.132596	-0.157862	1.03971	0.998703	0.877541	0.362087	5	4	5	7	8	5	5	3
FAM114A1;DKFZp686F20250	0.221216	NaN	0.432102	0.446347	0.406154	0.456917	0.873873	0.0429213	2.27934	0.411362	5	1	4	7	10	2	5	2
FAM120A	0.348205	-0.0700872	-0.141621	-0.145058	-0.0615094	0.122212	-0.323	NaN	0.185604	-0.038694	3	2	3	9	9	2	5	0
FAM129B	-0.332044	-0.407606	-0.0819857	-0.177997	-0.349171	-0.206766	-0.0959673	0.0951317	1.88055	-0.194551	12	7	10	17	15	7	13	8
FAM162A	0.170299	NaN	0.602424	-0.129388	0.10657	0.266455	0.392211	NaN	1.15311	0.234762	2	2	2	4	4	3	2	1
FAM213A	-0.162871	0.00328079	-0.0939562	-0.0573193	-0.188832	-0.0287124	-0.0405201	-0.00858204	1.62679	-0.072189	8	8	8	9	10	7	5	7
FAM49B	NaN	0.167264	0.334167	0.556065	0.182565	-0.10582	NaN	NaN	0.978506	0.226848	1	2	2	4	5	3	1	1
FAM69A	NaN	NaN	0.743619	NaN	0.266287	0.104681	0.959239	0.673553	1.59542	0.549476	0	1	1	1	1	1	1	1
FAP	-0.383528	NaN	-0.485644	-0.365037	-0.498475	-0.441757	-0.47441	-0.3639	5.9173	-0.430393	7	1	5	8	10	5	4	3
FARSA	NaN	NaN	NaN	0.229879	-0.0566038	-0.135628	0.499825	NaN	0.37444	0.134368	1	2	1	5	5	2	3	0
FARSB	0.0106812	0.0957382	0.152941	0.266294	0.0199081	0.0178224	0.164395	0.0585559	1.74218	0.098292	9	7	10	14	14	11	13	8
FASN	0.770379	0.653259	-0.240221	-0.236265	0.717056	0.581534	-0.161947	-0.216875	0.671902	0.233365	35	25	24	50	55	32	36	23
FBL	-0.212093	-0.334951	-0.626582	-0.258889	-0.0213561	0.0113286	-0.544215	-0.273496	2.04399	-0.282532	5	3	4	8	6	5	5	3
FDPS	0.552596	0.516411	NaN	-0.208557	0.555354	NaN	0.0793123	NaN	0.897188	0.299023	2	2	1	4	4	1	4	1
FDXR	NaN	-0.250987	-0.0798937	-0.173367	-0.332394	-0.105778	-0.259778	NaN	2.3957	-0.200366	1	2	3	4	4	3	2	1
FEN1	-0.0328031	-0.131592	-0.227402	-0.413045	0.130453	-0.0999768	-0.559683	-0.308065	1.47529	-0.205264	3	4	2	5	4	3	4	2
FERMT2	NaN	NaN	NaN	0.182443	-0.238033	-0.233328	-0.11893	NaN	0.422919	-0.101962	1	0	0	6	9	2	2	0
FGF2	-0.348091	NaN	NaN	-0.565539	NaN	-0.567778	-0.684569	NaN	2.34389	-0.541495	2	1	1	2	2	2	2	0
FH	0.095965	0.0724193	-0.18058	-0.345621	0.0833379	-0.0245459	-0.135916	-0.047366	0.516627	-0.0602884	5	6	5	11	10	7	8	3
FHL2	-0.233093	-0.156856	0.087838	-0.132969	0.0423181	-0.174052	-0.291118	NaN	1.23296	-0.122562	6	4	2	8	8	5	6	0
FKBP10	0.11707	0.270485	-0.35117	-0.184705	0.0859725	0.0920478	-0.20336	-0.195683	0.250025	-0.0461678	3	2	5	11	8	4	4	2
FKBP1A	0.0395149	-0.0544102	0.301604	0.652398	0.226412	-0.0716391	0.807544	1.04182	1.37473	0.367905	3	2	1	5	5	2	3	2
FKBP3	0.0970275	0.181153	0.299322	0.335361	-0.0412026	-0.119965	0.154708	-0.213436	0.598236	0.0866209	4	2	2	6	7	3	5	2
FKBP4	-0.285892	NaN	0.782436	0.537298	0.132949	0.174878	0.303119	NaN	0.897987	0.274132	4	2	2	10	8	3	3	1
FKBP9	-0.168575	-0.653947	-0.169802	-0.442729	-0.313769	-0.377763	-0.22198	NaN	2.64383	-0.335509	2	3	3	4	3	2	2	1
FLII	-0.134583	-0.193131	0.327748	0.146086	-0.096406	0.231896	-0.201449	-0.249666	0.0993936	-0.0211881	6	3	5	6	8	5	2	4
FLNA	0.0805795	0.0255051	0.106477	0.12987	0.0923459	0.020507	0.11083	0.0977991	3.2262	0.0829892	90	81	91	99	99	91	94	65
FLNB	-0.180747	-0.329965	0.481276	0.479584	-0.214899	-0.244416	0.450648	0.511991	0.381764	0.119184	46	36	39	75	77	45	58	28
FLNC	0.0355089	-0.0331865	0.30319	0.351071	0.0373575	-0.0220949	0.27539	0.243586	1.4792	0.148853	60	44	39	64	69	49	58	24
FLOT1	-0.289788	0.018555	-0.170171	-0.00344247	-0.381232	-0.689817	-0.23126	-0.456173	1.88418	-0.275416	4	3	6	9	11	6	4	2
FLOT2	NaN	NaN	NaN	0.00583532	-0.0778104	0.163795	NaN	-0.167525	0.0938802	-0.0189263	1	1	1	10	7	4	1	2
FSCN1	0.405285	0.225684	0.400288	0.445003	0.410262	0.261764	0.517659	0.371435	5.02678	0.379672	12	11	12	13	12	11	12	7
FTH1	0.185871	0.24825	0.921992	1.03245	0.110919	-0.0141825	1.01115	1.10492	1.92978	0.575171	5	4	3	7	7	5	5	2
FTL	-0.306797	-0.23453	0.747166	0.542118	-0.106404	-0.211718	0.513062	0.607137	0.587825	0.193754	4	2	2	4	4	4	3	3
FUBP1	-0.216822	-0.056751	-0.198166	-0.295566	-0.180726	-0.0572948	-0.239549	-0.305039	3.16838	-0.193739	9	4	6	14	12	7	9	3
FUBP3	-0.0637753	NaN	NaN	-0.147635	-0.521568	-0.514029	-0.827883	NaN	1.39224	-0.414978	2	0	0	6	7	2	3	0
FUCA1	NaN	-0.485611	NaN	-0.400945	-0.655153	-0.454073	-0.231611	-0.337685	3.1203	-0.427513	0	2	1	3	3	3	2	3
FUS	0.374039	0.531812	0.136566	0.320236	0.518183	0.487651	0.0937011	0.357607	3.26751	0.352474	4	4	5	6	6	5	5	2
FXR1	-0.469757	0.0721515	NaN	-0.32043	-0.402742	0.439951	NaN	NaN	0.325292	-0.136165	2	2	1	3	7	1	1	0
G3BP1	-0.349354	NaN	-0.263103	-0.773462	-0.413866	NaN	-0.828193	-0.638151	2.62622	-0.544355	3	1	2	6	7	1	2	2
G3BP2	-0.57446	NaN	-0.578309	-0.381826	-0.169739	NaN	NaN	NaN	1.66058	-0.426084	1	1	1	3	2	1	1	1
G6PD	0.141896	-0.0215567	0.460727	0.464533	0.187686	0.0852804	0.623339	0.448122	2.11202	0.298754	19	16	15	25	23	16	23	12
GALE	0.113573	0.111338	NaN	0.573327	0.236663	0.176893	0.902259	NaN	1.36925	0.352342	3	2	1	4	6	4	3	1
GALNT2	-0.403569	NaN	NaN	-0.0627914	-0.195886	-0.270103	-0.0479841	NaN	1.37792	-0.196067	4	1	1	5	8	3	4	1
GANAB	-0.0578504	-0.0236538	-0.0379427	-0.025679	-0.0589426	-0.0436287	0.00937599	-0.0271866	2.42663	-0.0331885	30	27	26	37	37	27	32	23
GAPDH	0.10915	0.00520819	0.339057	0.37797	0.151028	0.0819487	0.490468	0.338332	2.22858	0.236645	21	21	19	26	21	22	21	18
GARS	0.0755741	0.151128	0.666655	0.619834	0.134427	0.209963	0.716202	0.617894	2.31795	0.39896	8	7	4	12	13	8	6	2
GART	0.259592	0.102869	0.28913	0.39002	0.192242	0.137675	0.445642	0.433661	3.26754	0.281354	10	7	9	17	14	11	10	5
GBA	NaN	-0.595096	-0.725413	-0.64559	-0.515941	-0.632823	-0.604122	NaN	5.45163	-0.619831	1	2	3	5	4	3	3	1
GBE1	0.0873169	-0.0161561	0.603705	0.598497	-0.0743296	0.0571659	0.652726	0.607784	1.5332	0.314589	12	9	10	14	15	12	13	5
GBF1	0.0767886	0.341483	0.041385	-0.00864991	0.053262	0.174468	-0.117284	0.0105169	0.73944	0.0714962	9	8	5	15	13	4	6	5
GCN1L1	0.134736	0.080323	0.152925	0.0705081	0.08761	-0.0298346	0.236431	0.133069	2.27278	0.108221	18	12	12	27	33	21	13	10
GDI1	0.26451	NaN	0.655023	0.779725	0.237259	0.0628847	0.700728	NaN	1.85512	0.450022	3	0	3	8	8	2	4	1
GDI2	0.285508	0.129553	0.568865	0.54463	0.320395	0.131946	0.719502	0.55654	2.91369	0.407118	18	16	15	23	21	16	17	11
GFPT1	0.423551	0.264763	0.372254	0.333652	0.338278	0.361106	0.417835	-0.054591	3.09701	0.307106	6	3	4	11	16	8	5	4
GGH	-0.346164	NaN	NaN	0.00130788	-0.498364	-0.576067	-0.0796728	-0.120793	1.40794	-0.269959	4	2	1	7	7	3	3	2
GLB1	-0.429637	-0.336207	0.0571258	0.105499	-0.428622	-0.521266	-0.0722406	0.02949	1.20372	-0.199482	8	3	6	9	10	5	7	5
GLG1	-0.722935	-0.56388	-0.508767	-0.39734	-0.704446	-0.51323	-0.58088	NaN	4.93227	-0.570211	6	3	5	13	13	8	5	0
GLO1	0.29847	0.0813523	0.486943	0.435312	0.304963	0.303507	0.688428	0.738651	2.99546	0.417203	5	3	4	6	6	3	5	4
GLOD4	NaN	0.0477192	NaN	0.230297	0.40555	0.333996	0.834593	NaN	1.32633	0.370431	0	3	0	6	6	2	3	0
GLRX3	0.201293	0.0813877	0.718939	0.24628	0.135388	0.0863531	0.0874376	0.190846	1.65356	0.218491	3	3	2	4	6	4	3	3
GLS	-0.237827	0.748388	-1.15733	-1.17326	-0.018563	-0.219065	-1.07668	NaN	0.8169	-0.447763	4	2	4	11	7	4	5	1
GLT25D1	-0.0305173	NaN	NaN	-0.156406	-0.115096	0.00132099	NaN	NaN	0.879544	-0.0751746	3	0	0	5	3	2	1	1
GLUD1;GLUD2	-0.0690815	0.0152531	0.0127796	0.0493236	-0.0822507	0.0111947	0.0771358	0.0867613	0.235999	0.0126395	13	9	11	22	22	14	17	8
GMFB	0.224723	-0.108543	NaN	0.577772	-0.0934012	0.192746	NaN	NaN	0.559847	0.158659	3	2	1	3	3	2	1	1
GMPS	-0.431095	-0.564297	-0.73034	-0.336049	-0.425916	-0.545221	-0.157148	NaN	3.23572	-0.455724	2	2	3	8	9	4	3	1
GNA11	-0.473583	-0.442174	-0.724325	-0.606549	-0.375974	-0.129747	-0.629131	-0.543583	3.88303	-0.490633	3	2	3	6	7	3	5	3
GNA13	0.0534145	NaN	NaN	-1.05309	-0.191061	NaN	NaN	-0.847234	0.830502	-0.509492	1	0	1	2	2	1	1	1
GNAI2	-0.529178	-0.463755	-0.610368	-0.453444	-0.305705	-0.377663	-0.4049	-0.403578	5.50212	-0.443574	10	6	9	13	11	8	11	6
GNAI3	-0.511306	NaN	-0.816179	-0.598173	-0.358434	-0.602891	-0.701824	NaN	3.623	-0.598135	2	1	2	3	3	3	2	1
GNAS	0.896439	-0.28841	-0.652592	-0.33539	-0.194231	-0.192784	-0.367571	-1.26625	0.699153	-0.300099	3	2	3	7	6	3	6	2
GNB1	-0.420485	-0.271637	-0.438664	-0.39454	-0.270989	-0.275535	-0.509203	0.0421503	2.9337	-0.317363	6	5	4	8	8	7	7	2
GNB2	-0.181995	NaN	-0.536396	-0.485631	-0.161915	-0.298177	-0.429907	NaN	2.52759	-0.349003	3	2	3	4	4	2	4	1
GNB2L1	-0.0213737	0.0242507	-0.0134896	0.0915019	-0.0351839	-0.0642575	-0.079933	-0.126518	0.566878	-0.0281254	15	13	12	17	16	12	15	14
GNG12	-0.716194	NaN	NaN	-0.402744	-0.573888	-0.399866	NaN	NaN	2.20006	-0.523173	2	1	0	2	2	2	1	1
GORASP2	0.0553769	NaN	0.290517	0.185414	0.0344416	0.00503632	0.00261349	NaN	0.993537	0.0955664	1	1	2	4	5	2	3	0
GOT1	0.494389	0.173751	0.151312	0.212424	0.500476	0.347463	0.345065	0.226131	3.3868	0.306376	14	11	8	11	15	11	12	5
GOT2	0.0929246	0.00500256	-0.190431	-0.14409	0.0830796	0.0879513	-0.175884	-0.185078	0.534164	-0.0533156	14	8	10	17	18	10	13	6
GPD2	-0.0926747	-0.05404	0.219719	-0.291396	-0.131932	-0.139065	-0.0906853	-0.408097	1.01001	-0.123522	4	4	5	12	11	6	9	6
GPI	0.0995038	0.0678247	0.505101	0.520579	0.134356	0.135024	0.806582	0.610809	2.05105	0.359973	10	8	6	14	14	7	5	6
GPS1	-0.202661	NaN	NaN	0.00989822	0.144503	0.0415233	0.00288877	0.166421	0.196286	0.0270954	3	1	1	6	5	2	4	2
GRHPR	-0.537399	NaN	NaN	0.303462	-0.13341	-0.00153458	NaN	NaN	0.198296	-0.0922204	2	1	1	3	4	2	1	1
GSPT1;GSPT2	0.321685	0.177623	0.204325	0.178	0.368482	0.0495057	0.298463	NaN	2.84187	0.228298	4	3	4	8	8	5	4	0
GSR	0.0745811	0.397628	0.387351	0.74129	0.0981622	-0.152084	0.487594	NaN	1.36603	0.290646	5	2	3	7	8	5	7	1
GSTK1	NaN	-0.106279	-0.337882	-0.0499908	-0.199202	-0.0440861	-0.0280384	NaN	1.31202	-0.12758	1	2	2	6	5	2	2	1
GSTM1;GSTM4;GSTM5;GSTM2	NaN	NaN	NaN	0.257459	0.317184	0.098153	0.0629249	NaN	1.23841	0.18393	1	0	0	3	3	2	2	1
GSTM3	0.207022	NaN	NaN	0.506311	0.228564	0.068415	0.677923	NaN	1.41838	0.337647	3	1	1	4	2	3	3	0
GSTO1	0.0505617	-0.198849	0.824578	0.828003	0.120153	0.00313184	1.0268	0.82587	1.41185	0.435031	10	11	10	11	11	10	10	7
GSTP1	0.168037	0.0422614	0.486885	0.577169	0.355897	0.140198	0.708186	0.642551	2.49313	0.390148	8	6	7	9	9	7	7	8
GTF2F2	NaN	-0.371561	-0.00248709	-0.421766	-0.377344	-0.274974	NaN	NaN	1.72905	-0.289627	1	2	2	2	3	3	1	0
GTF2I	-0.162689	-0.15443	-0.537064	-0.245618	-0.159469	-0.22584	NaN	NaN	2.0403	-0.247518	3	2	3	7	5	3	0	1
GYG1	NaN	NaN	NaN	0.093149	0.264645	0.279293	0.14296	NaN	1.62735	0.195012	1	1	1	2	2	2	2	1
H2AFY	-1.19123	-0.467902	-0.683318	-0.100969	-0.487476	-0.467909	-1.10807	0.248586	1.7944	-0.532286	6	6	3	8	8	5	4	3
H2AFZ;H2AFV	-0.324211	-0.349608	-0.441111	-0.367158	-0.230517	-0.461572	-0.0597678	-0.323499	3.71248	-0.319681	3	2	3	3	3	2	2	2
HADH	NaN	-0.0308453	-0.264831	-0.311551	0.0797003	NaN	-0.0993069	-0.311788	1.17486	-0.156437	1	2	2	5	5	1	3	2
HADHA	-0.0672476	0.103742	-0.215898	-0.159601	-0.0884072	-0.0664781	-0.152704	0.0804163	0.922004	-0.0707722	14	9	13	19	19	10	14	10
HADHB	-0.120517	0.00560084	-0.221246	-0.229996	-0.143	-0.0412443	-0.264134	-0.146378	2.49374	-0.145114	11	10	9	17	17	12	11	9
HAGH	NaN	NaN	0.0844908	0.0874553	0.172233	0.227371	NaN	0.32926	1.76287	0.180162	1	1	2	2	4	2	1	2
HARS	0.0870454	0.1039	0.413176	0.306795	0.122183	-0.0857589	0.507717	0.640196	1.70555	0.261907	10	6	5	14	15	10	9	6
HAT1	-0.461836	NaN	NaN	-0.584447	-0.451283	NaN	-0.561919	NaN	3.20218	-0.514871	2	1	1	3	5	1	2	0
HDAC2	-0.102748	-0.156103	NaN	-0.291105	-0.178049	0.08173	-0.473915	NaN	1.23969	-0.186698	4	2	1	4	5	2	2	1
HDGF	-0.328371	-0.227723	0.00346161	0.305752	-0.280711	-0.152812	0.597759	0.0991347	0.00611083	0.00206119	8	6	5	11	11	8	9	5
HDGFRP2	-0.199158	-0.162054	0.067001	0.182983	-0.115266	-0.139235	0.0482128	NaN	0.359853	-0.0453595	3	3	3	4	3	3	2	1
HDLBP	-0.509046	-0.505616	-0.132188	-0.100858	-0.5587	-0.646983	-0.360415	-0.393167	3.15653	-0.400872	19	16	13	24	27	16	19	9
HEBP1	-0.150228	-0.299617	NaN	0.30248	-0.0243535	-0.177605	NaN	NaN	0.27227	-0.0698647	3	2	1	4	4	3	1	0
HERC4	0.0915713	NaN	NaN	0.0596911	0.379338	NaN	0.0280329	NaN	0.737778	0.139658	4	0	0	6	10	2	4	0
HEXA	-0.564932	-0.346264	-0.171768	-0.192942	-0.675917	-0.591741	-0.278369	-0.102784	2.68166	-0.365589	7	3	3	6	6	4	7	4
HEXB	-0.442985	-0.402263	-0.39915	-0.545892	-0.448907	-0.344925	-0.475497	-0.427428	6.81884	-0.435881	6	5	3	9	9	5	6	3
HIBADH	0.0212395	0.0519982	-0.0295667	0.0531411	0.0899248	-0.0112628	-0.0559388	0.408275	0.614119	0.0659763	5	2	4	9	9	4	5	3
HIBCH	NaN	NaN	-0.228937	-0.169674	-0.0290706	NaN	-0.326183	NaN	1.25011	-0.188466	1	1	2	4	4	1	2	1
HINT1	0.216707	0.0404011	0.485529	0.471998	0.177166	0.258703	0.674409	NaN	2.15266	0.332131	4	4	4	6	4	4	2	1
HINT2	-0.0150914	NaN	NaN	-0.350663	-0.888086	NaN	-0.136791	-0.197533	0.975949	-0.317633	2	1	1	3	2	1	4	2
HIST1H1B	-0.43253	-0.390873	-0.84264	-0.441592	-0.221195	-0.182523	-1.18969	-0.325392	2.36949	-0.503304	6	5	5	5	5	6	4	2
HIST1H1E;HIST1H1D;HIST1H1A	-0.466339	-0.473807	-1.08127	-0.648626	-0.278126	-0.235302	-1.3602	-0.65647	2.66223	-0.650017	8	8	8	8	7	8	9	3
HIST1H2AG;HIST1H2AD;H2AFJ;HIST1H2AH;HIST1H2AJ;H2AFX;HIST2H2AB	NaN	-0.868339	-0.662848	0.0408628	0.379503	-0.251311	NaN	0.484626	0.265129	-0.146251	0	1	1	1	1	1	1	1
HIST1H2BD;HIST1H2BC;HIST2H2BF;HIST1H2BH;HIST1H2BN;HIST1H2BM;HIST1H2BL;HIST1H2BK;H2BFS	-0.785312	-0.647376	-0.625776	-0.10429	-0.155764	-0.330612	-0.407908	0.161808	1.82152	-0.361904	5	4	9	7	7	6	7	3
HIST1H2BO;HIST1H2BB;HIST2H2BE;HIST1H2BJ;HIST3H2BB;HIST1H2BA	-0.84976	-0.680142	-0.58404	-0.0466577	-0.0673728	-0.353329	NaN	0.308271	1.08805	-0.324719	2	2	2	2	2	2	1	2
HIST1H4A	-0.794384	-0.619975	-0.330312	0.0747576	0.0309654	-0.370462	-0.0744612	0.556008	0.604118	-0.190983	9	11	12	12	9	11	11	9
HIST2H2AA3;HIST2H2AC;HIST1H2AA	-0.956788	-0.765371	-0.583856	-0.050335	-0.17626	-0.36939	-0.361486	0.347016	1.38117	-0.364559	5	5	5	4	3	4	4	5
HIST2H3A	-0.869755	-0.771798	-0.611093	-0.0226403	-0.211661	-0.339129	-0.308202	0.283037	1.45655	-0.356405	4	3	3	5	4	4	3	3
HK1	0.0810399	0.0795239	-0.152612	-0.123618	0.136082	0.106187	-0.138041	-0.194484	0.212195	-0.0257402	19	16	14	30	32	19	19	13
HLA-A	-1.26728	-1.11906	-0.637647	-0.86935	-1.3278	-1.28526	-0.74871	-0.896583	4.9047	-1.01896	8	5	9	9	12	7	8	5
HLA-B	-1.04784	-1.16963	-0.558256	-0.635068	-1.07371	-1.03712	-0.604755	-0.700891	4.56145	-0.85341	3	3	3	3	4	3	4	3
HM13	-0.204364	-0.389274	NaN	-0.0921881	-0.0590647	-0.021292	-0.207889	NaN	1.4967	-0.162345	2	3	1	6	6	2	2	1
HMGA1	-0.887327	-0.604653	0.623213	0.682962	-1.01134	-0.65927	0.14979	NaN	0.39573	-0.243803	4	3	3	5	5	3	4	1
HMGB1	-0.229811	-0.250562	0.176504	0.261585	-0.335966	-0.246543	0.350714	0.36132	0.0354113	0.0109051	8	5	6	11	10	7	9	2
HMGB2	-0.336705	-0.117678	0.304249	0.167683	-0.314693	-0.187963	0.22299	NaN	0.141687	-0.0374453	3	3	3	5	5	3	3	0
HNRNPA0	0.278478	0.528563	-0.623893	-0.370012	0.215886	0.24815	-0.867669	-0.509725	0.323993	-0.137528	5	4	2	6	5	3	3	2
HNRNPA1;HNRNPA1L2	0.628863	0.598283	-0.0929192	0.0834203	0.6258	0.672708	-0.413078	0.183461	1.05624	0.285817	9	8	7	12	11	8	9	7
HNRNPA2B1	0.606534	0.680449	0.260056	0.504641	0.749726	0.662749	0.127473	0.456709	3.51062	0.506042	12	13	13	15	15	13	15	9
HNRNPA3	0.643829	0.611119	0.073593	0.699755	0.664034	0.81844	0.032946	0.665636	2.79948	0.526169	9	4	3	11	10	6	8	3
HNRNPAB	0.413161	0.627734	-0.212679	0.148719	0.674967	0.677903	-0.425104	0.0103912	0.807177	0.239386	5	3	4	7	7	4	5	3
HNRNPC	1.3834	1.56543	0.656897	1.11994	1.49203	1.44166	0.442575	0.91463	3.90624	1.12707	9	5	6	10	11	8	9	6
HNRNPD	0.224569	0.309854	0.129151	0.27864	0.338587	0.339053	-0.184254	0.0612866	1.65866	0.187111	7	7	7	8	7	6	7	7
HNRNPF	-0.10888	-0.0351084	-0.119259	-0.296534	0.0672412	NaN	-0.52877	NaN	0.971263	-0.170218	2	2	2	5	4	1	2	1
HNRNPH1	-0.0242134	-0.0909451	-0.456915	-0.2678	0.0696076	-0.169424	-0.528293	-0.215479	1.64067	-0.210433	7	5	4	9	8	4	6	2
HNRNPH3	NaN	NaN	-0.229409	0.419585	1.7346	1.70076	0.133582	NaN	0.857532	0.751823	1	0	2	3	3	2	2	1
HNRNPK	0.116421	0.208796	-0.0724162	0.0578343	0.121734	0.116066	0.0128384	-0.10777	0.750604	0.0566879	14	12	15	19	19	15	18	11
HNRNPL	-0.0457376	0.082434	-0.61064	-0.143445	-0.0276758	-0.151933	-0.741247	-0.36196	1.32514	-0.250026	4	5	6	11	12	4	5	3
HNRNPM	-0.393537	-0.374916	-0.438052	-0.437298	-0.432677	-0.449218	-0.514505	-0.677838	5.60052	-0.464755	12	9	11	24	22	8	15	6
HNRNPR	0.315699	0.513653	-0.455806	0.0496926	0.50599	0.498207	-0.525813	0.0874238	0.363051	0.123631	9	7	6	9	11	10	7	4
HNRNPU	0.40133	0.44679	-0.0430524	0.0831684	0.457725	0.405509	-0.335907	-0.0455543	0.827741	0.171251	11	9	13	22	20	12	15	8
HNRNPUL1	-0.418531	-0.374527	-0.186304	-0.263549	-0.227083	-0.0171078	-0.498736	NaN	2.45203	-0.283691	5	4	4	9	9	5	5	1
HNRNPUL2;hCG_2044799	0.0813637	NaN	-0.305237	0.275328	0.253724	0.639282	-0.192096	0.634782	0.689572	0.198164	6	1	4	9	7	4	3	2
HNRPDL	0.800096	NaN	NaN	0.418218	0.996969	-0.154121	-0.0393168	0.474243	1.13201	0.416015	2	1	1	3	3	2	3	2
HP1BP3	-0.605184	-0.370348	-0.845336	-0.2571	-0.557721	-0.511992	-1.04526	-0.651793	3.60682	-0.605591	9	6	5	10	9	7	6	3
HPCAL1;HPCA	0.195761	0.131096	0.153002	0.240932	0.0751636	0.146887	0.0705251	0.105966	3.59243	0.139917	7	6	4	8	9	7	8	3
HPRT1	-0.0451794	-0.390799	NaN	0.390752	0.22459	-0.368518	0.474225	NaN	0.114006	0.0475118	3	2	1	5	5	3	5	0
HRAS	NaN	0.132312	-0.433041	-0.61107	-0.10872	-0.151762	-0.0813625	NaN	0.943159	-0.20894	1	2	2	3	2	3	2	1
HSD17B10	-0.134563	-0.461944	-0.0947334	-0.308387	-0.19269	-0.0128581	-0.182802	-0.169967	2.29287	-0.194743	7	3	4	9	10	6	9	6
HSD17B12	0.469989	-0.00261131	-0.338101	-0.103737	0.537292	-0.0565923	0.12383	0.171891	0.436571	0.100245	4	4	2	5	7	3	2	2
HSD17B4	-0.228141	-0.283011	-0.278236	-0.193046	0.0261766	0.00835863	-0.436422	-0.0293884	1.72545	-0.176714	9	5	6	14	15	9	8	6
HSDL2	-0.0952924	NaN	NaN	-0.349824	0.049038	-0.163858	-0.230791	NaN	1.11532	-0.158145	3	0	1	5	5	3	3	1
HSP90AA1	0.163729	0.0699361	0.136384	0.156778	0.080107	0.085044	0.264453	0.163763	3.35767	0.140024	20	17	16	25	22	18	19	17
HSP90AB1	0.0455383	-0.0325337	0.273249	0.223482	0.035033	-0.0191203	0.330077	0.0182027	1.17043	0.109241	32	29	29	38	35	32	33	24
HSP90B1	-0.0181561	-0.0200524	-0.113391	-0.045852	-0.0337231	0.0343445	0.0126997	0.0310188	0.526374	-0.0191389	29	27	30	44	42	31	36	27
HSPA1A	0.00940973	-0.18404	0.278473	0.300283	-0.00710988	0.00993073	0.29362	0.178652	0.901879	0.109902	14	12	12	18	17	14	17	8
HSPA4	0.222839	0.0408208	0.293395	0.413382	0.147839	0.201212	0.252452	0.208756	3.19216	0.222587	11	8	10	20	23	10	8	7
HSPA5	0.104394	0.158176	-0.0110214	0.0245718	0.117634	0.123116	0.0392876	-0.0399835	1.42759	0.0645217	26	29	28	31	31	26	31	22
HSPA6;HSPA7	0.344233	0.296774	-0.0325444	NaN	NaN	NaN	0.0489235	NaN	0.762846	0.164347	1	1	1	1	1	1	1	1
HSPA8	0.209754	0.202775	0.0765212	0.10103	0.220756	0.197314	0.0647924	0.0310188	2.8343	0.137995	27	24	24	31	28	26	27	21
HSPA9	0.068747	0.0947015	-0.437746	-0.372034	0.0374146	0.0261072	-0.347835	-0.447326	1.04611	-0.172246	18	11	11	21	22	13	20	11
HSPB1	-0.349285	-0.376353	0.24318	0.229183	-0.413762	-0.366178	0.304018	0.156515	0.253795	-0.0715854	8	10	10	11	12	10	10	7
HSPD1	0.146938	0.123018	-0.162036	-0.156299	0.180273	0.0581298	-0.0804529	-0.0559118	0.0485567	0.00670744	26	23	22	31	29	21	27	23
HSPE1	-0.0417039	0.0125392	-0.175691	-0.113437	-0.0183057	-0.12589	-0.0624026	-0.0857228	2.00728	-0.0763267	6	6	5	7	7	7	7	5
HSPH1	0.381949	0.125481	0.219848	0.0925153	0.362507	0.0647304	0.157373	0.107981	2.48674	0.189048	11	10	8	17	14	11	10	8
HUWE1	-0.351677	NaN	NaN	-0.47558	-0.584542	NaN	-0.267106	NaN	2.03819	-0.419726	3	1	1	5	9	1	4	2
HYOU1	0.0702593	0.0409303	-0.113263	-0.153524	0.155052	0.0305907	-0.0279036	-0.228102	0.258166	-0.0282449	13	10	12	25	25	16	16	8
IARS	-0.00371057	-0.114058	0.125677	0.0906157	0.039146	-0.083631	0.0869704	0.0383022	0.318738	0.022414	16	10	11	24	24	12	14	9
IARS2	-0.241617	0.147219	0.301741	-0.192526	-0.0418461	-0.0518248	-0.172473	-0.379519	0.464728	-0.0788559	6	5	3	10	11	7	6	3
IDH1	0.23524	0.0090555	0.0880733	-0.132319	0.386366	0.350341	-0.0435904	0.00875875	0.86208	0.112741	4	5	4	6	7	4	4	3
IDH2	-0.154999	-0.0341279	-0.308367	-0.106499	-0.0641214	0.000781089	-0.165995	-0.101738	1.96989	-0.116883	12	10	12	20	19	13	14	12
IDH3A	0.145014	0.239533	NaN	-0.227765	0.0280939	NaN	-0.180621	-0.164412	0.125705	-0.0266926	2	2	1	7	8	2	3	2
IDH3B	-0.200297	NaN	NaN	-0.0426248	0.0119275	NaN	-0.253682	NaN	0.822822	-0.121169	2	1	1	2	3	1	3	1
IGF2BP3	-0.758522	-0.245102	NaN	-0.176526	-0.354632	-0.0614362	0.891052	NaN	0.205896	-0.117528	6	2	2	6	8	4	3	0
IGF2R	-0.814287	-0.664023	-0.451666	-0.55239	-0.747883	-0.605354	-0.321901	-0.409225	4.51682	-0.570841	9	7	9	18	19	9	10	8
IGFBP7	0.02486	0.435315	-0.133576	0.0942904	0.28448	0.29666	-0.227039	NaN	0.565868	0.110713	2	2	2	4	4	2	2	1
IKBIP	NaN	0.0402734	-0.249208	-0.322427	0.0748112	-0.194064	NaN	NaN	0.752378	-0.130123	1	2	2	4	3	2	1	0
ILF2	0.198923	0.328523	-0.340615	0.0365898	0.297829	0.369374	-0.435914	0.0614168	0.245428	0.0645159	8	7	8	8	9	6	8	8
ILF3	0.310648	0.365618	-0.338101	0.0776394	0.292622	0.464068	-0.451375	0.0424073	0.35021	0.0954407	11	8	8	21	21	12	10	6
ILK	-0.0380889	-0.429101	NaN	0.0574633	-0.0739594	-0.489281	0.0676703	NaN	0.714919	-0.150883	3	2	1	9	11	3	3	1
ILVBL	NaN	NaN	-0.116583	-0.0013068	-0.0814235	0.109213	NaN	NaN	0.165261	-0.022525	1	0	2	5	5	2	1	0
IMMT	-0.0287133	-0.105552	0.0011068	-0.121435	0.0970301	-0.0552286	-0.0804529	-0.236491	1.01722	-0.0662169	8	9	9	17	16	10	13	4
IMPA1	0.153276	0.1611	0.717892	0.56613	0.130096	0.117436	1.02509	NaN	1.61507	0.410146	3	2	2	4	4	3	3	1
IMPDH2	0.300507	0.276882	0.109995	0.150037	0.278243	0.179553	0.282477	0.156237	4.09116	0.216741	10	7	7	13	14	8	11	6
IPO4	0.515105	NaN	NaN	-0.0276625	0.305201	NaN	-0.401471	NaN	0.181063	0.0977931	6	0	0	3	5	1	2	0
IPO5	0.618564	0.533369	0.199187	0.0389079	0.460568	0.371493	0.119583	-0.0466416	1.89783	0.286879	12	10	6	24	27	13	14	6
IPO7	0.472721	0.264779	0.249989	0.246984	0.36883	0.437673	0.275041	0.152211	4.06262	0.308529	8	4	8	12	12	8	11	6
IQGAP1	-0.111742	-0.1626	0.130816	0.14464	-0.18514	-0.208459	0.0992998	0.0325491	0.253392	-0.0325795	44	34	35	60	61	44	50	30
IST1	NaN	NaN	-0.0801554	-0.112888	0.0659912	-0.323038	-0.218205	NaN	0.953074	-0.133659	1	1	2	2	3	3	3	0
ITGA2	-0.616281	-0.504151	0.023985	0.0559798	-0.695875	-0.482391	0.0627813	-0.0288994	1.28541	-0.273107	10	12	11	18	18	13	11	9
ITGA3	-0.0195446	-0.328408	-0.729923	-0.504519	-0.316298	-0.223834	-0.463985	-0.792397	2.6311	-0.422364	10	7	8	12	14	9	9	3
ITGA7	0.0306092	NaN	NaN	-0.565861	-0.965139	NaN	-0.61789	NaN	1.08062	-0.52957	3	0	0	5	5	1	3	0
ITGAV	-0.312227	-0.433099	-0.344868	-0.515868	-0.347007	-0.346862	-0.473717	-0.322302	5.71103	-0.386994	11	7	10	15	12	9	13	7
ITGB1	-0.56051	-0.329092	-0.393897	-0.398512	-0.492223	-0.538704	-0.429295	-0.543069	5.91978	-0.460663	12	9	9	18	18	8	15	4
ITGB5	-0.720467	-0.585488	-0.832812	-0.788127	-0.714991	-0.702445	-0.756053	-0.885011	7.16099	-0.748174	5	4	7	9	12	5	7	3
ITPA	0.0354034	NaN	NaN	0.594903	-0.0326035	NaN	0.539367	NaN	0.739871	0.284267	3	0	1	3	2	1	2	1
IVD	-0.118088	NaN	NaN	-0.13773	-0.0530118	NaN	-0.0608223	NaN	1.6656	-0.0924132	4	1	1	7	6	2	4	1
JUP	-0.885094	-0.627349	-1.4048	-0.504938	-0.646717	NaN	1.81897	-0.689101	0.491444	-0.419862	3	2	2	5	9	1	6	2
KARS	0.00217137	-0.0230434	0.186085	0.154263	-0.0440602	-0.0497464	0.183653	0.466414	0.908857	0.109467	6	7	5	11	12	7	6	4
KCTD12	-0.480888	-0.499819	0.301519	0.383277	-0.705146	-0.581426	0.516498	0.058296	0.307297	-0.125961	6	3	3	6	7	5	6	3
KDELR2	0.0119874	NaN	-0.172872	-0.18345	0.0989468	NaN	NaN	NaN	0.352611	-0.061347	2	1	1	2	2	1	1	1
KHDRBS1	0.28038	0.153374	0.0824394	0.102816	0.374403	0.396201	0.031681	NaN	1.97686	0.203042	6	4	3	7	7	3	5	1
KHSRP	-0.206984	-0.129189	-0.289029	-0.344405	-0.368539	-0.239465	-0.284814	-0.288792	4.6553	-0.268902	14	11	12	20	20	13	20	7
KIAA1609	0.232511	NaN	NaN	0.306634	0.0202357	NaN	0.311418	0.417909	1.75087	0.257741	2	1	1	3	3	1	1	3
KIAA1967	-0.243324	-0.17666	-0.511195	-0.306275	-0.26499	-0.168859	-0.167709	-0.181672	3.32263	-0.252586	5	3	4	12	8	5	10	3
KIF5B	-0.0606687	-0.18291	0.453248	0.189067	-0.160254	-0.130317	0.119314	-0.382488	0.075752	-0.0193763	13	5	6	20	23	12	15	2
KLC1	-0.0483086	NaN	0.649546	0.369577	-0.348051	-0.142085	0.334524	NaN	0.381407	0.135867	3	1	3	7	6	2	4	0
KPNA2	0.469468	0.310642	-0.0918814	-0.461839	0.498265	0.207074	-0.279162	NaN	0.270957	0.0932237	6	2	2	5	5	3	4	1
KPNA3	0.156046	-0.0120055	0.0983114	-0.241904	0.302922	0.268491	0.170152	NaN	0.740773	0.106002	6	3	5	6	6	5	4	0
KPNA4	NaN	NaN	NaN	0.253062	0.056328	0.0885321	1.86679	NaN	0.545761	0.566178	1	1	1	4	4	3	1	2
KPNB1	0.237414	0.204568	0.078316	0.0760099	0.141937	0.134391	0.0675262	-0.102784	1.60437	0.104672	17	11	11	19	21	14	15	7
KRT18	0.0478604	0.100998	-0.275268	-0.167136	0.266482	0.166049	-0.248253	-0.211283	0.217618	-0.0400688	15	13	14	21	21	12	18	5
KTN1	-0.272237	-0.137196	-0.142248	-0.199478	-0.263277	-0.175969	-0.194019	-0.110546	4.39388	-0.186871	12	10	11	19	18	9	11	4
LAMB1	0.706393	-0.617237	-1.1821	-0.905646	-0.713644	NaN	-0.740178	NaN	1.06916	-0.575403	2	2	2	4	6	1	5	0
LAMP1	-0.102051	-0.109333	-0.867411	-0.751463	-0.484466	-0.0877052	-0.553609	-0.736367	2.31386	-0.461551	2	3	3	5	5	4	3	3
LAMP2	-0.608149	-0.470527	-0.704349	-0.715365	-0.737878	-0.647647	-0.645741	-0.697741	6.94325	-0.653425	2	2	2	4	5	2	4	2
LAMTOR1	-0.0043073	NaN	NaN	-0.156512	-0.782921	-0.250829	NaN	-0.349678	1.1046	-0.308849	2	1	1	2	3	1	1	2
LANCL1	0.00415078	NaN	NaN	0.560212	-0.108299	-0.143896	0.188406	NaN	0.318467	0.100115	2	1	0	4	4	3	5	1
LAP3	0.159941	NaN	0.244523	0.0122935	0.237226	NaN	0.0570507	NaN	1.41305	0.142207	2	0	1	4	7	1	2	0
LARS	0.0651662	-0.0684921	0.140296	0.247408	0.029224	0.091722	0.215327	0.228585	1.72725	0.118654	17	11	13	26	21	14	15	9
LASP1	0.22185	0.103987	-0.0488128	0.482554	0.169942	0.261619	0.330872	NaN	1.84205	0.21743	2	2	2	6	4	2	2	1
LBR	-0.0202577	-0.170817	-0.443249	-0.366329	0.105173	-0.574716	-0.259434	NaN	1.47193	-0.24709	2	3	3	6	6	5	4	1
LDHA	0.157017	0.0338159	0.543528	0.518739	0.158032	0.0917039	0.668477	0.494381	2.18266	0.333212	16	13	13	16	17	16	17	13
LDHB	0.359353	0.135306	0.336697	0.313529	0.352289	0.22422	0.436908	0.330342	4.54024	0.311081	11	12	12	16	14	13	14	9
LEPRE1	0.213958	NaN	-0.823465	-0.502172	0.111643	0.11159	-0.437133	NaN	0.588417	-0.22093	5	1	3	8	9	5	5	1
LETM1	0.135278	0.262543	-0.199492	-0.182088	0.100606	0.175134	-0.15998	-0.237655	0.0667396	-0.0132068	4	4	4	8	9	6	4	3
LGALS1	0.329384	0.410394	0.151373	0.316975	0.374267	0.283484	0.147505	0.109191	3.50556	0.265322	6	7	6	7	7	7	8	6
LGALS3	0.164856	NaN	0.227826	0.341341	0.166239	0.117329	0.155611	0.570144	2.2155	0.249049	4	1	3	4	4	2	3	2
LIMCH1	-0.108938	NaN	NaN	0.491114	-0.523027	-0.52002	0.391707	NaN	0.0884508	-0.053833	2	1	1	4	5	2	2	0
LMAN1	-0.0581883	-0.0825141	-0.0298377	0.150301	0.00987202	-0.00134149	0.257733	0.275392	0.625806	0.0651771	7	5	3	9	10	3	9	4
LMAN2	-0.128578	-0.240327	0.227405	0.106778	-0.223269	-0.1069	0.227907	0.00299709	0.0922298	-0.0167483	6	5	4	14	13	6	9	4
LMNA	0.99401	0.799965	0.84958	0.868853	0.966797	0.993668	0.856524	0.862871	8.31839	0.899033	32	33	31	35	37	33	35	23
LMNB1	-0.347449	0.595677	1.17383	0.942475	0.852635	0.733846	0.879046	0.992907	2.50457	0.727871	3	8	8	16	20	10	13	4
LMNB2	NaN	0.430727	NaN	0.997767	0.876883	0.707387	1.3147	NaN	2.37857	0.865492	1	2	1	8	7	4	6	2
LMO7	0.407326	0.165692	-0.617056	-0.467695	0.467084	0.335831	-0.480825	-0.516194	0.212315	-0.0882297	8	7	8	23	21	12	17	5
LNPEP	NaN	NaN	NaN	-0.369736	-0.217396	-0.579868	0.0405593	NaN	0.920913	-0.28161	1	1	2	8	8	2	3	1
LONP1	-0.16815	0.0032621	0.150022	0.0894772	-0.0256457	-0.0759032	0.273578	0.23305	0.513347	0.0599614	3	4	3	10	7	5	7	5
LPCAT2	0.134523	0.65957	-0.637203	-0.746655	0.134659	0.305429	-0.718124	-0.460531	0.38442	-0.166042	3	5	4	7	10	5	7	3
LPP	NaN	0.314284	NaN	0.634704	0.516272	0.235752	0.683629	NaN	2.25593	0.476928	0	2	0	3	3	2	4	0
LRP1	-0.690822	-0.38417	-0.574692	-0.753157	-0.637295	-0.511937	-0.82222	-0.900197	4.95662	-0.659311	14	5	10	29	27	13	13	9
LRPAP1	0.0597435	-0.174561	-0.453384	-0.197406	-0.213404	-0.253679	-0.406353	-0.549902	2.30616	-0.273618	5	4	3	5	5	4	3	2
LRPPRC	-1.5636	-1.21484	-1.67589	-1.56156	-1.74408	-1.71858	-1.72612	-1.72878	7.45929	-1.61668	18	15	19	35	30	23	15	14
LRRC47	-0.0470598	-0.238688	0.25508	0.559406	-0.145332	-0.0981789	0.339559	0.109729	0.425047	0.0918144	6	5	5	11	9	6	7	2
LRRC59	0.0458353	0.098756	-0.216374	-0.155979	0.0650764	0.13606	-0.31352	-0.290221	0.574176	-0.0787957	8	7	5	10	10	7	9	9
LRRFIP1	0.138951	-0.594019	0.34565	0.442756	0.0107062	-0.0780196	0.388555	NaN	0.284701	0.0935113	3	3	5	8	7	3	9	0
LSM2	-0.12297	NaN	NaN	0.177865	0.0432473	-0.153006	0.276256	NaN	0.205574	0.0442785	2	1	0	2	3	1	1	1
LTA4H	0.0675085	0.0492255	0.343805	0.382006	0.327326	0.0794128	0.453864	0.499046	2.4285	0.275274	12	9	9	18	19	9	10	3
LUC7L2	-0.160027	-0.241436	-0.366054	-0.187839	-0.118189	-0.547475	0.00564566	NaN	1.83571	-0.230768	3	3	2	5	6	3	5	1
LUC7L3	NaN	NaN	-0.0870724	NaN	-0.0319641	-0.0778363	-0.55286	NaN	0.651287	-0.187433	1	1	2	1	3	2	2	0
LXN	-0.0412029	0.156662	0.878756	0.901093	-0.0904235	0.218842	0.942132	0.706722	1.66182	0.459073	4	3	2	4	5	4	4	3
LYPLA1	0.178895	NaN	NaN	0.436872	0.239628	0.200188	NaN	NaN	1.68108	0.263896	2	0	1	3	3	2	1	0
M0QYT0	NaN	NaN	NaN	-0.303292	-0.139423	-0.335594	-0.541951	NaN	1.55077	-0.330065	0	1	1	2	2	2	2	0
MACF1	0.320068	NaN	NaN	-0.341124	-0.173084	-0.168577	-0.391133	-0.0664336	0.611838	-0.136714	3	1	1	15	14	6	7	2
MACROD1	NaN	NaN	0.410159	0.441916	0.0714309	NaN	0.0319621	NaN	0.938812	0.238867	1	0	2	3	5	1	2	1
MAGED2	-1.05423	NaN	NaN	-0.642701	-0.553443	-0.545108	NaN	NaN	1.99144	-0.698871	2	1	1	4	3	2	1	0
MAGOHB;MAGOH	0.597266	NaN	0.664571	NaN	0.862985	0.894201	NaN	NaN	2.71295	0.754756	4	0	2	1	2	3	1	1
MAGT1	-0.0703685	NaN	NaN	-0.30281	0.285555	NaN	-0.00398056	NaN	0.0644297	-0.0229011	2	1	1	2	3	1	2	0
MANF	-0.0420381	0.318248	0.152019	0.0885923	0.101025	0.0214196	-0.0269597	0.0904755	1.17588	0.0878477	3	3	3	6	7	3	4	3
MAP1B	0.659898	NaN	NaN	0.353939	0.456872	0.31836	0.408245	0.109326	2.46751	0.38444	5	1	1	6	8	2	2	2
MAP1S	NaN	NaN	NaN	0.996581	-0.411057	-0.663023	0.92789	NaN	0.180923	0.212598	1	1	0	2	2	2	2	0
MAP2K1	0.576616	NaN	0.199791	NaN	0.365483	0.120864	0.0375938	NaN	1.27257	0.26007	2	1	3	1	3	3	2	0
MAP2K2	0.326079	0.221714	1.04772	0.522951	0.0974683	-0.0147281	0.701957	0.227693	1.80144	0.391357	5	3	2	7	8	3	4	2
MAP4	0.0747696	-0.0554827	0.575259	0.687664	0.143778	0.0277168	0.493	0.670631	1.69418	0.327167	8	5	4	13	11	6	8	5
MAPK1	0.143774	0.0724193	0.603243	0.327212	0.0212372	0.0175366	0.254713	-0.208803	0.929902	0.153917	2	2	4	4	6	2	3	3
MAPRE1	-0.271127	-0.0573367	0.241756	0.175581	-0.0490645	-0.190691	0.264371	0.220583	0.227826	0.041759	4	4	3	8	8	4	5	4
MARCKS	-1.23998	-1.11162	-0.590208	-0.644374	-1.03641	-1.03321	-0.717874	-0.877494	4.9022	-0.906395	5	5	5	6	7	6	6	3
MARS	-0.0630405	-0.0570243	0.0301853	0.160626	0.0294538	-0.171182	0.12848	0.221513	0.322678	0.0348764	11	9	7	18	17	9	10	8
MAT2A	0.277377	0.130959	0.0359869	0.162087	0.292399	0.0822584	0.195581	0.277629	2.96853	0.181785	4	5	2	7	9	6	5	3
MAT2B	-0.236552	NaN	-0.0337607	0.108315	-0.0292301	-0.129557	0.332688	NaN	0.00814423	0.00198381	2	1	2	4	4	4	4	1
MATR3	0.306133	0.344502	-0.021278	-0.0316211	0.255411	0.228458	0.00923764	0.137042	1.61153	0.153486	7	4	4	12	12	6	8	5
MAVS	-0.235299	NaN	NaN	-0.39454	-0.269599	-0.121979	-0.45238	NaN	2.1331	-0.294759	4	1	1	4	6	2	3	1
MBOAT7	-0.105364	-0.122921	-0.317718	-0.160984	-0.0247908	0.217632	0.0298558	-0.504986	0.81335	-0.12366	5	3	2	6	6	3	6	2
MCM2	0.26508	0.204568	-0.276181	-0.28624	0.235535	0.0997742	-0.26276	-0.459352	0.239129	-0.0599471	5	2	4	7	9	5	4	2
MCM3	0.379178	0.591448	-0.272522	-0.360231	0.232611	0.271435	-0.143899	NaN	0.308932	0.099717	3	3	5	7	11	5	4	1
MCM4	0.45059	0.205235	-0.324139	-0.413045	0.319112	0.291404	-0.47767	-0.660264	0.196546	-0.0760972	4	3	3	6	9	6	4	2
MCM5	0.655554	0.328927	-0.24583	-0.188569	0.294216	0.375871	-0.324757	-0.747778	0.039025	0.0184544	3	2	4	12	9	3	4	3
MCM6	0.288568	0.322157	-0.20286	-0.450229	0.321647	0.276779	-0.367677	-0.497583	0.108559	-0.0386498	9	4	6	12	11	8	5	2
MCM7	0.242911	0.499252	-0.528939	-0.324232	0.21368	0.175408	-0.387355	NaN	0.0365215	-0.0156108	4	4	3	11	13	6	3	1
MDH1	0.275308	0.153847	0.211721	0.450888	0.327513	0.26379	0.605789	0.35545	3.48613	0.330538	8	8	7	9	8	8	9	5
MDH2	-0.033855	0	-0.148625	-0.109036	-0.0336231	-0.0218795	-0.0756355	-0.0813668	2.04831	-0.0630026	15	14	12	15	15	15	15	12
ME2	0.202312	0.243153	-0.319935	-0.30175	0.267911	0.0140253	-0.236869	-0.193721	0.178608	-0.0406091	4	3	4	5	4	4	4	2
MESDC2	-0.281479	-0.357859	0.250137	-0.341969	-0.0869121	-0.151398	-0.294708	NaN	1.17134	-0.180598	2	1	2	5	5	4	4	0
METAP2	1.12414	NaN	NaN	-0.00593019	0.135388	0.342328	0.141292	NaN	0.794645	0.347443	2	1	0	3	3	3	2	0
MGST1	0.218134	0.330376	-0.2905	-0.267109	0.026119	0.251039	-0.188482	0.878542	0.382253	0.119765	4	3	3	4	4	3	3	3
MGST3	-0.275071	-0.263887	-0.025768	-0.126234	-0.149704	-0.204186	NaN	0.201852	0.986075	-0.120428	3	2	2	4	4	3	1	2
MIF	0.157453	0.0457932	0.715211	0.723716	0.156262	0.137464	0.808458	0.619944	2.1085	0.420538	2	2	2	2	2	2	2	2
MKI67	-0.463725	NaN	NaN	-0.902026	-0.367152	NaN	-1.85119	NaN	1.11102	-0.896024	2	0	0	4	6	1	1	0
MLEC	0.0726791	0.00535786	-0.100549	-0.205159	-0.0350037	0.0201075	0.052625	-0.0589087	0.438235	-0.0311064	7	5	5	9	9	6	6	3
MMP14	-0.943617	NaN	NaN	-1.17358	-1.36622	-0.439348	NaN	-0.573566	2.16718	-0.899266	2	1	0	5	3	3	1	2
MOGS	-0.229875	-0.0843037	-0.130673	-0.0385805	0.208836	-0.000106096	0.129502	0.0472974	0.0895766	-0.0122378	6	4	5	13	11	5	9	4
MOV10	-0.158597	NaN	NaN	-0.0513677	-0.327998	0.399291	NaN	NaN	0.0768333	-0.034668	2	1	1	2	3	1	1	1
MPDU1	0.239829	NaN	-0.384075	-0.34403	0.274193	0.190618	-0.00767641	-0.218592	0.12587	-0.0356762	2	1	2	2	2	2	2	2
MPRIP	-0.454281	-0.219461	0.12959	0.33946	-0.0904026	-0.250187	0.147261	NaN	0.218171	-0.05686	4	4	4	14	12	4	8	0
MRC2	-0.223607	NaN	-0.248393	-0.258889	-0.455215	0.175271	-0.252874	NaN	1.25896	-0.210618	9	1	3	14	16	4	8	2
MRPL17	NaN	NaN	-1.19073	-1.05056	-0.691009	NaN	-0.884294	NaN	2.5174	-0.954151	2	1	2	3	3	1	2	1
MRPL19	NaN	-0.401395	NaN	-0.955894	-0.432677	-0.280072	NaN	-1.06834	1.7644	-0.627675	1	3	1	3	6	3	1	2
MRPL37	-0.752981	NaN	NaN	-0.679082	-0.711851	-0.286811	NaN	NaN	1.95437	-0.607681	3	0	0	4	5	1	1	1
MRPL38	0.0181443	NaN	NaN	-0.7552	0.672517	NaN	-0.479643	-0.79585	0.412246	-0.268006	2	1	1	3	3	1	2	2
MRPL39	0.0161306	NaN	NaN	-1.14021	-0.954649	0.446336	-0.978608	NaN	0.758341	-0.522201	2	1	1	2	2	2	2	1
MRPL47	NaN	NaN	NaN	-0.847588	-0.482663	-1.10817	-0.516332	NaN	1.80941	-0.738688	1	0	0	3	3	2	2	1
MRPS2	-0.786058	NaN	NaN	-0.701546	-0.68682	NaN	-0.559403	NaN	3.1579	-0.683457	2	0	0	3	2	1	2	0
MRPS23	0.367763	NaN	NaN	-0.822471	-1.63235	-0.143811	NaN	0.803708	0.263556	-0.285432	2	0	2	3	2	2	1	2
MRPS27	NaN	NaN	NaN	-0.518525	-0.422979	-0.588923	NaN	-0.360795	2.58826	-0.472806	1	1	1	7	6	3	2	2
MRPS34	-0.189152	-0.134515	-0.263103	-0.369736	-0.263253	-0.250439	NaN	-0.900665	1.87629	-0.338695	3	5	3	6	6	5	1	2
MRTO4	-0.0306647	NaN	NaN	-0.00699505	0.386933	0.304992	-0.0437237	NaN	0.589672	0.122108	2	1	1	5	4	2	2	0
MSN	0.144949	0.0870355	0.349309	0.335586	0.0708359	0.0850078	0.316509	0.173156	2.61009	0.195299	23	22	18	33	32	22	24	14
MTA2;DKFZp686F2281	-0.27518	NaN	NaN	-0.211947	0.0483769	NaN	-0.576554	NaN	0.846515	-0.253826	4	0	1	2	3	1	2	0
MTAP	0.256606	-0.0204139	0.602529	0.399552	0.289412	0.0948869	0.507698	0.413566	2.46519	0.31798	2	2	2	6	7	2	2	2
MT-ATP8	NaN	NaN	NaN	-0.592194	0.452309	-0.332603	-0.357093	NaN	0.367262	-0.207395	1	1	1	1	1	1	1	0
MTCH2	-0.0939445	0.155567	-0.197564	-0.334448	-0.00889763	-0.105508	-0.328921	-0.165969	1.28988	-0.134961	6	5	4	6	8	7	6	4
MT-CO2	-0.18979	-0.207948	-0.161418	-0.240798	-0.116197	-0.153735	-0.0835692	NaN	3.72321	-0.164779	3	2	2	6	4	2	4	1
MTDH	-0.249485	NaN	NaN	0.0733814	-0.201762	-0.114336	-0.261843	NaN	1.14858	-0.150809	2	1	1	7	8	2	4	0
MTHFD1	0.21604	0.147676	0.247836	0.241213	0.245045	0.135024	0.335252	0.294849	4.60019	0.232867	15	9	10	20	22	12	14	9
MTHFD1L	0.0667166	NaN	NaN	-0.254113	-0.100611	1.27468	-0.3334	-0.270913	0.0923693	0.0637259	3	1	2	5	7	2	2	2
MVP	-0.0722443	-0.155726	0.260139	0.361889	-0.192712	-0.155152	0.190381	0.166981	0.272497	0.0504444	20	16	19	24	26	20	23	13
MYADM	NaN	NaN	0.613595	0.210635	0.392288	0.2987	0.468832	NaN	2.33316	0.39681	1	0	2	4	3	2	2	1
MYBBP1A	-0.347816	-0.442863	-0.898012	-0.568508	-0.356281	-0.301407	-0.756541	-0.680175	3.69757	-0.54395	2	4	5	7	9	3	4	5
MYH10	-0.694319	-0.134865	-0.114669	0.464353	0.674233	0.0906171	0.518092	0.4833	0.447965	0.160843	4	11	9	26	20	11	8	3
MYH9	-0.155923	-0.125785	0.317096	0.458201	0.202008	-0.0762489	0.514121	0.381702	1.04495	0.189396	97	94	81	121	116	89	106	76
MYL12B;MYL12A	0.00281957	-0.0486333	0.395769	0.412259	0.0143476	0.0062471	0.460789	0.328195	1.39995	0.196474	7	7	7	8	8	8	8	8
MYL6	-0.035425	-0.0414107	0.228523	0.231274	0.12922	0.0189274	0.334091	0.138414	1.44923	0.125452	6	6	5	7	7	7	7	5
MYL9	0.319331	0.354137	-0.200695	-0.315663	0.336547	0.157426	-0.28887	-0.366225	0.00147879	-0.000501595	2	2	2	3	3	2	3	2
MYLK	-0.413142	-0.341167	-0.364766	-0.817759	-0.165088	-0.157259	-0.666325	NaN	2.38704	-0.417929	7	2	2	8	9	8	6	1
MYO1B	NaN	NaN	NaN	-1.16093	0.172112	-0.385933	-0.58455	NaN	0.761829	-0.489826	0	0	1	4	2	2	2	1
MYO1C	-0.141668	-0.19773	-0.530664	-0.495696	-0.0562991	-0.0359731	-0.461292	-0.195138	2.12654	-0.264307	18	11	14	29	31	22	19	9
MYO5C	NaN	-0.0548195	-0.282563	0.254479	NaN	0.0441079	0.0236952	NaN	0.0115042	-0.00302002	1	2	2	2	0	2	1	1
MYO6	-0.218688	NaN	NaN	0.319301	-0.24318	-0.428428	0.395932	-0.08537	0.118903	-0.0434056	4	1	1	2	5	2	2	1
MYOF	-0.0527536	-0.033686	-0.23412	-0.175895	-0.0450676	-0.0727749	-0.16121	-0.235326	2.39507	-0.126354	63	43	46	85	87	60	66	40
NAA15	-0.338278	0.369676	0.669446	0.55479	0.11893	0.0299672	0.505686	0.239751	1.26657	0.268746	2	4	4	8	10	7	4	2
NAA50	-0.143081	NaN	NaN	-0.0734478	-0.343532	-0.36593	0.189879	NaN	0.657556	-0.147222	4	1	1	4	4	2	2	1
NACA	-0.121949	-0.271705	-0.0672777	-0.059944	-0.203921	-0.0894901	-0.239549	-0.0326848	2.41891	-0.135815	4	3	3	5	5	3	3	3
NAE1	-0.10684	0.113595	-0.461844	0.271163	-0.24721	0.0613322	NaN	NaN	0.225783	-0.0616338	2	2	2	3	2	2	1	2
NAMPT;RP11-92J19.4	-0.0195812	-0.112211	0.769648	0.714481	-0.0758528	-0.0920583	0.638643	0.789105	1.15511	0.326522	7	5	6	12	12	8	7	5
NANS	-0.0583947	0.00371146	0.41454	0.513538	-0.000390828	0.00257337	0.649187	0.503885	1.35549	0.253581	6	4	6	10	11	6	6	4
NAP1L1	0.376819	0.287408	0.305615	0.296979	0.351141	0.244458	0.375569	0.336125	6.65491	0.321764	7	9	7	10	10	8	7	8
NAP1L4b;NAP1L4	-0.250192	-0.00274289	NaN	0.56058	-0.0932345	-0.0316872	0.516302	0.342327	0.576616	0.148765	3	2	1	5	4	3	4	2
NAPA	-0.138449	0.368412	0.0282096	0.0800244	-0.179022	-0.188117	-0.0915885	NaN	0.083074	-0.0172186	3	3	2	5	7	5	5	1
NARS	0.035333	-0.075318	0.466295	0.326183	-0.0447452	-0.0119631	0.358658	0.318564	1.2243	0.171626	8	5	7	10	12	6	8	4
NASP	0.0574752	0.0659073	-0.280401	-0.101634	0.0436834	-0.0756592	-0.038648	0.0447216	0.374264	-0.0355693	4	2	3	7	7	3	5	3
NCBP1	NaN	NaN	NaN	-0.221866	0.022815	NaN	-0.320691	-0.716993	0.859651	-0.309184	1	0	0	3	4	0	3	1
NCEH1	0.209754	0.332195	-0.360571	-0.433606	0.282281	0.35335	-0.345674	-0.523676	0.174305	-0.0607434	5	5	6	11	10	7	8	4
NCKAP1	-0.315859	NaN	0.295583	-0.0338285	-0.438438	-0.177801	NaN	NaN	0.45538	-0.134069	3	1	2	4	6	4	2	1
NCL	-0.0265442	0.0938752	-0.58616	-0.163427	0.155175	0.225194	-0.880342	-0.32589	0.675084	-0.188515	21	20	17	25	22	21	20	18
NCLN	-0.130432	-0.340834	-0.431401	-0.139566	0.18784	0.131259	-0.187637	-0.115851	0.895285	-0.128328	4	2	4	5	7	4	3	3
NCSTN	-1.47426	NaN	NaN	-0.947968	-1.34492	-1.03198	NaN	NaN	2.61823	-1.19978	2	2	0	2	2	2	0	1
NDUFA10	0.174667	NaN	NaN	-0.0440088	-0.0945064	0.341004	NaN	-0.36128	0.00870166	0.00317511	3	0	1	4	6	2	1	2
NDUFA12	0.237414	NaN	NaN	-0.00249362	-0.0861447	0.101574	NaN	NaN	0.360623	0.0625874	3	0	1	3	3	3	1	0
NDUFA13	-0.344194	-0.28445	-0.427808	-0.287312	-0.260887	-0.257756	-0.186551	-0.0421658	3.49279	-0.26139	3	3	3	4	4	3	3	2
NDUFA4	NaN	0.300406	NaN	NaN	NaN	0.155019	-0.738038	-0.493601	0.305637	-0.194053	0	2	1	1	1	2	2	2
NDUFA6	-0.0163858	-0.342142	-0.407828	-0.378539	-0.0916513	0.140863	NaN	NaN	0.980746	-0.182614	2	2	2	3	4	2	1	0
NDUFA7	-0.184226	-0.0484392	NaN	-0.244715	0.449164	NaN	0.230194	NaN	0.111794	0.0403957	2	2	1	5	4	1	2	0
NDUFA8	-0.10424	-0.0974565	-0.215064	-0.315854	-0.222881	-0.223654	-0.118804	-0.204911	3.69067	-0.187858	5	3	4	6	7	4	7	2
NDUFA9	-0.113126	-0.416847	-0.190188	-0.33652	-0.0353842	-0.218144	-0.016807	-0.363028	2.25935	-0.211255	5	2	4	9	8	5	4	4
NDUFB10	-0.0868217	-0.117434	-0.308367	-0.190445	-0.14704	0.0358321	-0.407701	NaN	1.70636	-0.174568	3	3	2	4	4	3	3	1
NDUFB4	-0.406004	NaN	NaN	-0.287896	-0.33173	-0.544715	-0.194139	-0.715627	2.51341	-0.413352	2	1	2	4	2	2	3	2
NDUFB9	-0.413671	NaN	NaN	-0.146776	0.237657	NaN	-0.231611	NaN	0.412442	-0.1386	3	1	1	3	2	1	2	0
NDUFC2	NaN	-0.247685	-0.305684	-0.167559	-0.395116	-0.273155	-0.12726	NaN	2.86565	-0.252743	0	2	2	3	3	2	3	0
NDUFS1	-0.430706	-0.487925	-0.158199	-0.318525	-0.114144	-0.391465	-0.32278	-0.479176	3.60956	-0.337865	7	4	7	15	15	7	9	4
NDUFS2	0.00632486	0.371389	-0.352253	-0.361619	-0.140758	-0.289049	-0.190531	NaN	0.673905	-0.136642	3	3	5	8	8	6	6	1
NDUFS3	0.106506	0.0540966	-0.438154	-0.584289	-0.119738	0.25431	0.091869	-0.584505	0.619346	-0.152488	3	2	3	6	4	2	3	3
NDUFS4	-0.180563	NaN	-0.135213	-0.373686	-0.145764	0.0779877	NaN	NaN	0.988628	-0.151448	2	1	2	2	2	2	1	1
NDUFS5	NaN	NaN	NaN	-0.497128	0.0549933	0.0166404	-0.0835692	-0.0918223	0.539079	-0.120177	0	0	1	3	3	2	2	2
NDUFS6	-0.197834	NaN	NaN	-0.31509	-0.0276957	0.0720535	-0.098537	NaN	0.780637	-0.113421	2	1	1	3	3	2	3	0
NDUFV1	-0.238784	-0.42325	-0.20646	-0.354665	-0.213177	-0.15698	-0.133538	NaN	3.09081	-0.246693	8	2	3	11	11	4	5	1
NDUFV3	NaN	1.0736	-0.318938	-0.266813	NaN	NaN	-0.403135	NaN	0.0196332	0.0211779	1	1	1	2	0	1	1	0
NEDD8-MDP1;NEDD8	NaN	NaN	NaN	0.531274	-0.122288	0.0889131	0.433526	NaN	0.652939	0.232856	1	1	1	1	1	1	1	1
NEXN	0.063752	0.419123	-0.278236	0.167683	0.677779	0.14788	-0.0981518	0.356888	0.879923	0.18209	3	5	4	8	8	6	6	2
NHP2L1	-0.152772	-0.111116	-0.119005	0.0250556	-0.212656	-0.272432	-0.0641126	-0.41354	1.98012	-0.165072	3	2	4	4	3	4	4	2
NIPSNAP1	-0.118539	-0.130708	0.131437	-0.121435	-0.141814	-0.143022	-0.164892	0.0100144	1.28808	-0.0848699	3	1	2	4	4	1	2	2
NIT2	-0.00118172	NaN	0.0928439	0.72625	0.110123	0.187944	NaN	NaN	0.797456	0.223196	3	1	2	3	4	4	0	2
NME1	0.3148	0.0250256	0.581909	0.446784	0.182703	-0.0345893	0.566119	NaN	1.70623	0.297536	1	1	1	1	1	1	1	0
NME1-NME2;NME2	0.307679	0.129364	0.444056	0.374468	0.311181	0.240446	0.496428	0.353489	4.10205	0.332139	10	9	8	10	13	9	11	7
NME3	0.123374	NaN	NaN	-0.236971	-0.372555	NaN	-0.141285	NaN	0.635907	-0.156859	2	1	0	2	3	0	2	0
NMT1	0.196973	0.107388	NaN	0.470284	-0.0580269	NaN	NaN	NaN	0.691757	0.179155	2	3	1	3	4	1	1	1
NMT2	0.0352274	-0.419831	0.604378	0.271163	0.163677	0.08255	0.437858	NaN	0.649457	0.16786	6	2	2	8	7	3	4	0
NNT	-0.0884314	-0.120226	-0.30322	-0.163214	-0.13592	-0.0177329	-0.272919	-0.383636	2.43529	-0.185663	9	9	8	19	21	10	10	4
NOC2L	-0.050903	NaN	-0.113391	-0.30387	-0.0348435	0.197903	-0.310642	-0.183651	0.860351	-0.1142	4	1	3	5	6	2	3	2
NOLC1	-0.311623	0.0518533	0.154018	0.054498	0.101298	0.298151	0.114991	NaN	0.41611	0.0661695	6	5	5	6	8	5	6	1
NOMO1	0.139508	-0.299501	-0.439276	-0.377533	-0.184096	-0.303691	-0.507174	-0.826351	2.05149	-0.349764	2	2	3	8	8	3	5	2
NONO	-0.020715	0.00784278	-0.33295	-0.0420476	0.0777208	0.23644	-0.727451	NaN	0.420369	-0.114451	8	4	3	12	11	5	6	1
NOP2	0.0290017	NaN	NaN	-0.335107	0.252134	0.434821	-0.729193	-0.335907	0.262641	-0.114042	3	1	1	4	6	2	2	2
NOP56;NOL5A	-0.0816981	-0.0470036	-0.188976	0.056227	-0.109605	-0.0572948	0.0111754	NaN	1.01803	-0.0595964	7	4	7	13	13	8	10	1
NOP58	-0.132585	-0.25358	0.170842	-0.136974	-0.107646	-0.188908	-0.149982	NaN	1.18171	-0.114119	6	3	5	7	10	4	6	1
NPEPPS	0.211359	0.149454	0.268927	0.272167	0.111823	0.151966	0.558853	0.195839	2.71819	0.240048	15	12	14	21	20	14	13	11
NPM1	0.28749	0.396345	-0.441926	-0.0436628	0.367392	0.538215	-0.501749	-0.211822	0.129389	0.0487854	8	8	5	11	9	8	10	6
NPTN;DKFZp566H1924	-0.418459	-0.456294	-0.50935	-0.594951	-0.438173	-0.644598	-0.643191	NaN	5.15004	-0.529288	2	2	2	3	3	3	2	1
NQO1	0.167235	0.0426441	0.556284	0.657188	0.197857	0.152574	0.778114	0.970318	2.06827	0.440277	9	6	5	9	8	6	8	3
NRD1	0.117635	0.00273764	-0.344977	-0.0304578	0.13594	0.089167	NaN	0.0862314	0.0444222	0.00803942	4	2	1	5	5	2	1	2
NRP1	-0.780905	-1.12679	-2.00889	-1.67183	-1.24152	-0.820549	NaN	NaN	2.87749	-1.27508	2	2	3	4	6	2	2	2
NSF	-0.012306	0.107231	0.00387745	-0.225327	-0.179331	-0.396459	-0.289095	0.140201	0.781309	-0.106401	8	4	6	13	13	8	7	2
NSFL1C	0.261323	NaN	0.127383	0.269729	0.0809384	0.331744	0.184652	0.194981	3.13086	0.20725	3	2	2	7	4	2	4	2
NSUN2	-0.0711261	-0.00720632	NaN	0.117955	0.133947	-0.0711324	0.0120067	NaN	0.205043	0.019074	2	2	1	4	4	2	3	0
NT5C2	NaN	NaN	NaN	-0.15085	-0.235293	0.174707	0.00509392	NaN	0.216015	-0.0515854	0	1	0	3	4	2	3	0
NT5DC2	NaN	NaN	NaN	-0.604284	-0.562186	0.0389528	-0.858223	NaN	1.09936	-0.496435	1	0	0	6	4	2	2	0
NT5E	-0.0361645	0.108712	0.314669	0.844469	0.10159	-0.162929	-0.0548807	0.421347	0.85291	0.192101	8	6	7	12	13	7	10	5
NUCB2	NaN	-0.232037	-0.608737	-0.821059	-0.0451685	-0.222145	-0.778421	-0.664599	2.2085	-0.481738	1	2	2	2	2	2	2	1
NUCKS1	NaN	-0.653032	NaN	-0.662208	-0.263933	NaN	0.174364	NaN	0.757934	-0.351202	1	2	1	2	2	1	3	1
NUDC	0.188722	-0.00945285	0.256781	0.39858	0.224022	0.105148	0.375551	0.481226	2.50388	0.252572	5	3	4	6	7	3	6	3
NUDT21	-0.0377557	0.0971776	-0.153606	-0.0474629	-0.0841342	-0.113125	-0.365652	-0.245358	1.32012	-0.11874	6	5	5	6	6	5	5	3
NUDT5	0.0131495	NaN	-0.119132	0.436566	-0.0355042	0.190212	0.117345	NaN	0.570704	0.100439	2	2	3	4	7	2	2	1
NUMA1	-0.523516	-0.429227	-1.01889	-0.710143	-0.606537	-0.710379	-0.658945	-0.855531	4.81693	-0.689146	12	7	6	23	21	11	17	2
NUP107	NaN	0.630162	-0.166109	-0.0648382	-0.205227	0.34866	-0.151962	NaN	0.179142	0.0651143	1	2	2	2	4	4	2	1
NUP153	0.0384795	NaN	NaN	-0.26137	0.110467	0.111769	0.217754	NaN	0.206239	0.04342	1	0	0	1	2	1	1	0
NUP155	-0.0181378	-0.000356615	-0.317052	-0.129388	-0.0120663	0.0433966	0.0717524	-0.103829	0.64306	-0.0582101	5	2	3	10	9	4	5	4
NUP205	-0.215586	-0.105127	0.0617662	-0.161834	-0.0481149	-0.24008	0.0476445	0.00187242	1.06562	-0.0824323	5	3	5	11	8	4	6	4
NUP62	NaN	0.227913	-0.0993881	1.40957	-0.63123	0.0932239	-0.305424	-0.482573	0.0409479	0.0302993	0	1	1	2	1	1	1	1
NUP93	-0.0671533	0.136587	0.0283507	0.0512926	0.132557	0.175955	0.0399939	NaN	1.19318	0.0710832	6	1	4	11	13	2	4	1
OAT	-1.00125	-0.382285	-2.25011	-1.94059	-0.974591	-1.00567	-1.94087	-1.90972	3.29423	-1.42564	7	5	2	10	10	8	6	4
OCIAD1	NaN	NaN	NaN	-0.607486	-0.620197	-0.493349	-0.749691	-1.0259	2.80848	-0.699325	1	1	0	3	4	2	3	2
OCIAD2	-0.632852	-0.379133	-0.523081	-0.55239	-0.570315	-0.50502	-0.575633	NaN	5.68461	-0.53406	3	3	2	4	4	2	4	1
OGDH	0.022465	0.0344392	-0.194545	-0.301653	-0.0430533	-0.0556496	-0.138041	-0.254589	1.45811	-0.116328	7	5	5	12	13	7	10	3
OGFR	-1.33073	NaN	-0.340396	-0.337273	-1.15966	-1.19618	-0.0422562	NaN	1.63907	-0.734417	1	1	1	1	2	1	1	0
OLA1	0.275502	-0.0720194	0.850477	0.565373	0.243594	0.15042	0.630832	0.371838	2.07385	0.377002	8	4	6	10	12	6	6	3
OPA1	-0.604854	NaN	-0.178871	-0.156619	-0.230265	-0.376536	0.0390051	-0.171075	1.69749	-0.239888	4	1	2	8	9	3	3	2
OTUB1	0.230545	0.00299978	0.341543	0.506075	0.0796819	0.188994	0.561771	0.309878	2.31466	0.277686	7	5	7	10	9	7	9	3
OXCT1	-0.199696	NaN	0.0235634	-0.210304	-0.0450878	0.44973	-0.342751	0.0383022	0.162159	-0.0408919	3	1	2	5	5	2	4	2
OXSR1	0.223874	-0.119593	0.43906	0.523583	0.304521	-0.0540264	0.4864	0.481644	1.83004	0.285683	7	5	7	7	9	7	5	6
P4HA1	-0.416388	0.305502	-0.180214	0.354	-0.249763	0.357903	-0.191975	-0.0660762	0.0349261	-0.0108764	3	2	2	7	10	3	4	3
P4HB	0.0268792	0.0941566	-0.171645	-0.0950839	0.0291283	0.0858259	-0.098537	-0.104873	0.36094	-0.0292686	23	20	23	25	25	22	26	18
PA2G4	0.232035	0.164704	0.110727	0.319627	0.151432	0.148559	0.159459	0.196267	4.06646	0.185351	13	10	9	16	15	10	14	8
PABPC1;PABPC3	0.123374	0.11725	-0.186061	0.0735065	0.191164	0.14095	-0.3697	-0.119531	0.0176297	-0.00363063	18	12	14	19	21	14	16	9
PABPC4	-0.0592212	0.234692	NaN	0.239809	-0.0431742	0.136745	-0.775052	NaN	0.104101	-0.0443668	3	2	1	5	5	4	4	1
PACSIN2	NaN	0.00685298	NaN	-0.154698	0.171574	0.161848	0.463497	NaN	0.562055	0.129815	1	2	0	2	3	3	3	1
PAFAH1B1	0.0995375	0.298637	0.0972606	0.13039	-0.196558	0.0648411	0.336674	NaN	0.912184	0.118683	5	5	4	7	10	2	7	1
PAFAH1B2	0.144525	-0.0465965	0.499128	0.419044	0.159922	0.0225406	0.662613	0.429674	1.837	0.286356	2	2	2	2	2	2	2	2
PAFAH1B3	0.138149	0.197449	-0.0703102	-0.0900681	0.277936	0.130695	0.252779	NaN	1.12646	0.119519	3	3	3	4	5	4	3	1
PAICS	0.119811	-0.0380922	0.192787	0.22376	0.126163	0.13599	0.414405	0.165301	2.14203	0.167516	13	8	7	15	15	10	8	7
PAIP1	0.213367	NaN	NaN	0.24642	-0.0123225	NaN	-0.140786	NaN	0.329722	0.0766697	2	1	0	3	2	1	2	1
PAK2	0.17382	0.120431	0.304334	0.23267	0.190189	0.196607	0.42906	0.26917	3.71112	0.239535	5	5	4	9	10	6	6	4
PALLD	-0.228691	NaN	NaN	0.0346408	-0.491261	NaN	-0.286956	NaN	0.956246	-0.243067	4	1	1	5	4	1	3	0
PAPSS1	-0.105985	NaN	NaN	-0.267603	-0.32866	-0.191219	-0.112588	NaN	2.01044	-0.201211	3	0	0	4	5	3	3	1
PAPSS2	0.143056	-0.0749818	-0.356904	-0.139781	0.125625	-0.157453	0.0693999	-0.079479	0.450435	-0.0588148	6	6	3	10	12	6	7	5
PARK7	0.226389	-0.0372638	0.414134	0.495414	0.12652	0.0834426	0.62478	0.440315	2.08062	0.296716	7	7	6	8	8	6	8	2
PARP1	-1.17962	NaN	NaN	-0.23374	-0.605347	-0.61972	-0.654237	-0.568864	2.45294	-0.643589	2	0	0	5	8	3	2	2
PARP4	-0.352344	NaN	NaN	0.092642	-0.376101	NaN	-0.3383	0.195124	0.559282	-0.155796	4	1	1	7	7	1	4	2
PARVA	NaN	0.0474105	-0.591585	0.0869504	0.0543349	-0.184056	0.102262	NaN	0.302378	-0.0807806	1	3	2	6	6	6	7	1
PAWR	0.0694346	0.0686123	0.189835	0.225148	0.269695	0.0376377	0.234037	0.10516	2.66904	0.149945	4	3	3	5	4	4	4	3
PBXIP1	-1.949	NaN	0.33911	-1.91311	-1.35228	NaN	NaN	NaN	0.966787	-1.21882	2	0	2	2	7	1	1	0
PCBP1	0.129619	0.0418604	0.0325881	0.0347626	0.0800884	-0.0032545	0.0881972	-0.00112233	1.76233	0.0503423	6	6	4	10	10	6	7	4
PCBP2	-0.0985132	-0.252976	-0.0457345	-0.0120719	-0.189322	-0.175926	0.071218	-0.143445	1.5904	-0.105846	6	5	4	5	6	5	5	3
PCMT1	1.76025	NaN	NaN	0.665401	0.272722	NaN	0.812387	NaN	1.16201	0.877689	2	1	1	5	5	0	1	0
PCNA	0.0520236	-0.00731957	-0.280856	-0.448053	0.0225842	-0.0797111	-0.365865	-0.280497	1.41298	-0.173462	8	6	6	10	8	7	7	5
PCNP	NaN	-0.190151	NaN	-0.0995278	-0.0393341	-0.122357	0.133914	NaN	0.505676	-0.0634913	1	2	1	2	3	2	2	0
PCYOX1	-0.0852711	NaN	-0.579698	-0.497718	-0.215625	0.0382016	-0.0258801	NaN	1.0882	-0.227665	4	1	2	9	7	3	3	1
PDAP1	-0.194054	-0.267474	NaN	0.192594	-0.106467	-0.23292	0.0500613	0.160413	0.337506	-0.0568352	4	3	1	5	5	5	5	3
PDCD5	0.0822498	0.18198	0.650523	0.519318	-0.0993752	-0.14573	0.605141	0.216823	1.25673	0.251366	2	2	3	5	3	3	3	3
PDCD6	-0.264808	NaN	0.09695	0.238266	-0.0795849	-0.169662	0.313534	0.23503	0.253023	0.052818	2	1	2	3	3	2	2	2
PDCD6IP	0.107611	0.111112	0.541454	0.485829	0.11794	0.157685	0.484572	0.191274	2.30344	0.274684	14	15	12	19	17	15	13	9
PDHA1	-0.175626	0.0305672	0.0672328	-0.240094	0.0134962	0.03393	-0.142655	-0.0863103	0.776842	-0.0624323	2	2	2	8	6	3	3	2
PDHB	-0.0253692	-0.0486528	-0.213991	-0.437122	-0.0142745	-0.0267849	-0.284024	-0.297243	1.6679	-0.168433	5	5	4	12	11	5	6	3
PDIA3	-0.0985132	-0.0122894	-0.0633124	-0.0384648	-0.0723151	-0.0548278	0.0371706	0.0185816	1.1653	-0.0354963	29	24	28	30	30	27	27	17
PDIA4	-0.0659635	0.00985736	-0.114285	-0.101855	-0.0493679	-0.0397958	-0.098537	-0.20372	2.11953	-0.0829585	18	15	14	24	24	13	19	9
PDIA6	-0.0627202	0.00659147	-0.259989	-0.156299	-0.00862247	-0.142916	-0.0918465	-0.0733268	1.83554	-0.098641	10	10	9	14	13	10	13	9
PDLIM1	0.0294081	0.0962474	0.404638	0.429538	-0.166227	-0.0966309	0.052625	-0.197098	0.356451	0.0690626	4	4	5	10	11	6	7	4
PDLIM5	-0.00863671	-0.101116	0.47515	0.461503	0.117166	-0.0307804	0.562238	0.155403	1.2096	0.203866	11	11	12	17	16	11	13	5
PDLIM7	-0.141628	0.000206381	0.139366	0.113706	-0.0920678	-0.158013	-0.0254751	-0.0922906	0.35379	-0.0320245	4	6	2	10	9	6	8	6
PEBP1	0.411399	0.0859749	0.563194	0.621242	0.36161	0.311785	0.739304	0.637419	3.34036	0.466491	7	8	7	9	10	8	9	7
PELP1	0.169032	NaN	-0.487223	-0.236265	-0.02209	-0.0508452	-0.164157	NaN	0.686121	-0.131925	3	1	4	6	8	3	2	0
PEX11B	NaN	NaN	-0.304677	-0.37185	-0.205632	-0.587212	-0.0735472	NaN	1.6403	-0.308584	0	1	2	6	4	3	3	1
PFAS	0.129009	NaN	0.351143	0.403901	0.36433	0.133829	0.215247	NaN	2.50798	0.266243	3	1	3	6	6	4	3	0
PFDN2	-0.0335411	-0.007112	0.394168	0.383447	0.0192336	-0.138407	0.291482	0.0462665	0.840277	0.119442	3	3	2	4	3	3	3	2
PFDN6	0.178273	-0.134144	0.243393	0.137694	-0.0368265	0.125187	0.282845	0.15041	1.32711	0.118354	2	2	2	2	2	2	2	2
PFKL	0.0596052	-0.632111	0.455749	0.670027	-0.0358047	-0.010563	0.665422	NaN	0.421143	0.167475	3	3	3	9	10	2	4	1
PFKP	0.0599512	0.0405289	0.721924	0.835364	0.0486791	0.0781706	0.87264	0.813759	1.71687	0.433877	16	14	18	24	24	18	18	9
PFN1	0.282309	0.0385382	0.355188	0.423293	0.277517	0.138008	0.541006	0.256746	2.90487	0.289076	9	9	8	9	9	9	8	8
PFN2	0.148321	-0.160459	0.368249	0.468639	0.187566	0.00187975	0.565468	NaN	1.21886	0.225666	3	3	2	3	3	3	4	1
PGAM1	0.266804	0.0153088	0.526815	0.541721	0.222766	0.164174	0.61852	0.501587	2.62373	0.357212	13	11	7	14	15	9	12	7
PGAM5	-0.471806	-0.62848	-0.928632	-0.906978	-0.612738	-0.610588	-0.93607	NaN	4.26158	-0.727899	2	3	2	4	5	2	5	0
PGD	0.430793	0.171919	0.330267	0.355778	0.472868	0.297571	0.541505	0.445725	4.44984	0.380803	11	10	9	14	14	10	9	6
PGK1	-0.05038	-0.222918	0.824162	0.931644	0.0599498	-0.0188857	1.15603	0.970245	1.25553	0.45623	15	13	12	23	22	13	17	9
PGLS	0.266085	0.0749162	0.535147	0.799984	0.280158	0.217814	0.977634	0.686163	2.4201	0.479738	5	4	3	7	6	5	6	3
PGM1	0.278285	0.208114	0.555613	0.451587	0.257308	0.0674211	0.659636	NaN	2.37816	0.353995	11	8	5	13	17	7	10	1
PGM2	-0.387014	0.0670366	0.28535	0.134429	0.107768	-0.0442849	0.520554	NaN	0.40661	0.0976911	5	6	5	10	10	9	6	1
PGM3	0.114807	0.623477	0.124229	0.243885	0.562515	0.437531	0.31031	NaN	2.38952	0.34525	2	3	3	4	5	3	5	1
PGRMC1	-0.12352	-0.196181	0.0385415	0.40032	-0.147127	0.00879967	-0.013543	-0.165413	0.138515	-0.0247653	3	3	2	4	5	3	1	1
PGRMC2	0.121419	0.316109	-0.373652	-0.194189	0.109616	0.217449	-0.229854	-0.316905	0.184454	-0.0437508	5	5	5	7	7	6	5	3
PHB	0.0822157	0.0694889	0.0255327	-0.149457	0.174139	-0.0324171	-0.0838285	-0.16919	0.0901062	-0.0104396	7	8	8	11	12	8	7	7
PHB2	0.0123451	0.0427169	-0.154973	-0.137839	0.0207365	-0.00141883	-0.112715	-0.144461	1.05166	-0.0594511	12	9	9	12	13	9	13	7
PHGDH	-0.06876	-0.178804	0.869756	0.875161	-0.0174549	-0.103828	1.0027	0.870514	1.1584	0.40616	9	7	9	13	13	11	12	6
PICALM	-0.276425	-0.584784	NaN	-0.226038	-0.194634	NaN	0.0234159	NaN	1.20981	-0.251693	2	2	1	4	4	1	2	0
PITRM1	-0.74855	-0.470709	-0.648716	-0.549307	-0.640459	-0.641495	-0.586382	NaN	5.78726	-0.612231	8	7	6	14	14	7	5	2
PKM2	0.219095	0.0825226	0.177473	0.198446	0.175264	0.0733928	0.308623	0.149995	3.47233	0.173102	38	38	40	42	40	39	41	34
PLCH1	NaN	-0.168811	NaN	NaN	-0.0412628	-0.329302	0.0603429	0.0632404	0.483879	-0.0831586	1	1	1	1	1	1	1	1
PLD3	-1.78746	-1.10478	-1.72738	-1.62643	-1.88773	-1.76058	NaN	NaN	4.54111	-1.64906	2	2	4	4	3	3	1	1
PLEC	-0.922921	-0.407133	0.0141756	0.654828	0.118804	0.040567	-0.107495	-0.451893	0.347048	-0.132633	5	5	4	16	11	5	6	3
PLIN3	0.0632688	-0.0135961	0.306966	0.210497	0.0360241	-0.238235	0.42387	0.453835	0.973627	0.155329	10	7	4	12	14	7	11	5
PLOD1	-0.642616	-0.37516	-0.384287	-0.516284	-0.564438	-0.533082	-0.650477	-0.270913	4.7366	-0.492157	5	4	4	10	9	5	5	3
PLOD2	-0.274657	-0.284816	-0.0253604	-0.165441	-0.312871	-0.324318	-0.160226	0.0017475	2.43291	-0.193243	13	8	9	17	16	9	13	7
PLS3	0.0900812	0.11382	0.368392	0.430131	0.0708543	0.0544003	0.534302	0.338616	2.14212	0.250075	19	14	16	25	25	15	18	15
PLXNB2	-0.711432	NaN	NaN	-0.48138	-0.630383	NaN	-0.0119082	NaN	1.21592	-0.458776	3	1	1	7	6	1	4	0
PMPCA	-0.169954	0.240407	-0.234825	-0.201443	0.045805	0.250326	0.0409833	0.0500069	0.0134989	0.00266331	8	3	3	7	4	4	4	3
PMPCB	-0.0096893	NaN	-0.477721	-0.347864	-0.185073	-0.157238	-0.156655	NaN	1.66857	-0.222373	2	1	3	4	4	5	5	0
PNMA2	-0.050156	NaN	NaN	0.0234842	-0.125716	-0.170357	-0.400013	NaN	0.940114	-0.144552	2	0	0	3	3	2	2	1
PNP	0.39284	0.0694175	0.506535	0.4112	0.382219	0.250439	0.628217	0.505017	3.4678	0.393236	9	6	5	11	10	6	7	5
PNPO	NaN	NaN	NaN	0.543088	0.0683038	NaN	0.915057	0.220379	0.989565	0.436707	1	0	1	3	3	0	3	2
PNPT1	NaN	NaN	-0.708841	-0.147849	0.0827108	0.0912331	-0.471736	NaN	0.665004	-0.230896	0	1	2	5	7	4	5	0
PPA1	0.479592	0.145081	0.282101	0.404609	0.463121	0.391252	0.635116	0.512561	3.99007	0.414179	7	5	7	15	15	8	10	7
PPA2	-0.0576814	0.0303099	-0.153482	-0.0013068	0.0348421	0.0920478	0.10862	-0.13688	0.112507	-0.0104413	6	4	6	8	7	7	7	5
PPFIBP1	-0.371137	NaN	-0.670689	-0.465717	-0.921484	-1.21528	NaN	NaN	2.04172	-0.72886	4	1	1	4	4	2	0	0
PPIA	0.277184	0.148337	0.361944	0.410126	0.216054	0.136446	0.383974	0.237823	3.78416	0.271486	11	10	11	12	11	10	12	12
PPIB	-0.0182656	0.0356298	-0.256173	-0.144305	-0.0235589	0.0403044	-0.285491	-0.191538	1.24826	-0.105425	12	11	11	13	13	9	9	8
PPM1G	-0.00401795	0.206911	0.415775	-0.205777	0.248618	0.210546	0.162917	NaN	1.01335	0.147853	5	2	3	8	6	4	2	0
PPME1	0.0210263	-0.00990641	-0.18764	0.24023	0.0998223	0.218925	0.415358	NaN	0.752529	0.113974	2	4	2	3	4	3	2	1
PPP1CA	-0.220473	-0.171789	-0.214587	-0.119904	-0.13966	-0.196825	-0.0572603	-0.22266	4.07033	-0.167895	13	6	8	12	12	10	11	7
PPP1CB	NaN	-0.111643	-0.210649	-0.0642698	-0.00712946	-0.39448	-0.15431	NaN	1.43584	-0.15708	2	2	2	4	4	3	3	1
PPP1R12A	0.0310857	-0.518195	0.358642	0.267009	-0.0165061	-0.0604702	0.247859	-0.168413	0.062906	0.0176264	5	6	3	10	13	6	10	2
PPP2CA;PPP2CB	0.137985	0.278043	-0.0252244	0.168885	0.0368623	0.102634	-0.0142235	-0.371634	0.232224	0.0391659	2	3	2	7	7	4	3	2
PPP2R1A	-0.0661901	0.0578521	0.243867	0.262583	-0.0613869	0.134515	0.316595	0.261448	1.49812	0.14366	5	6	4	15	15	7	7	2
PPP2R2A;PPP2R2D	0.537145	NaN	NaN	0.345775	0.330639	0.424796	NaN	NaN	2.49041	0.409589	2	0	0	2	3	2	2	0
PPP3CA;PPP3CB	-0.0903115	-0.138373	-0.0484116	0.0279607	0.070966	-0.227827	0.170445	0.132659	0.097331	-0.0128615	2	4	4	5	6	4	4	2
PPP4R2	-0.393016	NaN	NaN	-0.146669	-0.263793	NaN	0.0757591	NaN	0.782367	-0.18193	2	1	0	2	2	1	2	0
PPP6C	-0.000766635	NaN	0.393314	0.1815	0.0426406	-0.147653	NaN	NaN	0.440124	0.093807	2	1	2	5	5	3	1	1
PRAF2;WDR45	0.275442	0.411806	NaN	NaN	0.470473	0.511667	-0.389665	NaN	0.70212	0.255945	2	2	1	1	3	2	3	1
PRCP	-0.977908	-0.248487	NaN	-0.0564053	-0.489833	-0.534395	-0.165628	-0.522026	1.98938	-0.427812	3	1	1	6	6	1	4	1
PRDX1	0.112073	-0.0445818	0.230274	0.344145	0.0383471	0.0115201	0.47308	0.24564	1.57233	0.176312	12	10	9	15	14	11	13	11
PRDX2	0.0819431	0.0483364	0.347021	0.288753	0.0471103	-0.0390621	0.451964	0.264967	1.71298	0.186379	6	7	7	9	9	7	6	6
PRDX3	-0.112346	0.0293171	-0.363584	-0.359119	-0.100045	-0.0211354	-0.32278	-0.413914	1.91704	-0.207951	5	5	5	5	6	5	5	5
PRDX4	0.033343	0.0151045	-0.222551	-0.229996	-0.0468024	0.0613137	-0.238617	-0.127432	1.14217	-0.0944545	6	6	7	9	7	8	5	4
PRDX5	0.124467	0.0384287	0.111907	0.420682	0.0715797	0.0886773	0.151087	0.219028	2.04874	0.153232	6	4	6	6	7	5	5	4
PRDX6	0.205194	-0.0202999	0.664549	0.670992	0.211674	0.0878606	0.816544	0.665854	2.06204	0.412796	13	12	11	15	16	11	13	10
PREP	0.262782	NaN	NaN	0.673075	0.243742	-0.035993	NaN	NaN	0.838261	0.285902	3	0	0	4	4	2	1	0
PRKAR1A	-0.493628	-0.452128	NaN	-0.356244	-0.307953	-0.39448	-0.657987	-0.413446	4.28909	-0.439409	2	2	1	4	5	3	2	2
PRKAR2A	0.165242	NaN	-0.151491	0.226677	0.0565535	0.271035	NaN	NaN	0.685145	0.113603	6	1	3	7	6	3	1	0
PRKCSH	0.149948	0.312366	0.208426	0.143721	0.239479	0.158861	0.102616	0.127744	3.82677	0.180395	9	5	6	13	13	8	9	5
PRKDC	-2.52764	-1.7195	-2.44442	-2.30069	-2.60642	-2.04949	-2.52015	-2.27484	6.99401	-2.30539	48	33	36	72	69	41	38	23
PRMT1	0.0123451	-0.00184047	-0.232472	-0.0910727	0.00895962	0.00939408	-0.0639813	-0.147843	1.06263	-0.0633139	12	6	9	11	9	10	10	8
PRMT5	0.2655	NaN	0.230663	0.102051	0.324115	0.119568	0.211821	NaN	2.73447	0.208953	2	1	2	6	5	3	3	1
PRPF19	0.363004	NaN	-0.300865	0.297315	0.407849	0.222104	-0.0770694	NaN	0.616713	0.152056	3	1	1	6	5	3	2	1
PRPF6	0.24256	-0.195321	NaN	-0.310497	-0.0127954	-0.0270796	-0.115255	NaN	0.390069	-0.0697314	3	3	1	6	6	3	6	1
PRPF8	0.199457	0.335695	-0.00138219	0.0617985	0.327653	0.211446	0.0351976	0.244517	2.18991	0.176798	11	5	9	27	27	13	18	4
PRPS1	0.311592	0.191922	0.00971324	0.0197444	0.348933	0.24537	0.212553	-0.0730896	1.64198	0.158342	8	4	5	9	9	5	5	4
PRR14L	NaN	NaN	NaN	-0.121981	-0.248045	-0.0532054	NaN	-0.0717847	1.1752	-0.123754	1	1	1	1	1	1	1	1
PSAP	NaN	-0.484271	-0.667035	-1.1147	-1.19546	-0.233396	-0.853971	-0.806018	3.0066	-0.764979	1	3	2	9	4	3	6	3
PSAT1	0.105266	0.00901824	1.39974	1.21814	0.191233	0.00228441	1.34151	1.13135	1.67034	0.674816	6	6	6	12	12	7	6	2
PSIP1	-0.497849	-0.685867	NaN	0.0934026	-0.744606	NaN	0.380356	-0.0684575	0.634952	-0.253837	2	2	1	2	2	1	2	3
PSMA1	-0.0504921	-0.0388634	0.110085	0.184738	-0.0209795	-0.162972	0.22984	-0.0195766	0.253937	0.0289724	8	5	6	7	10	6	7	3
PSMA2	-0.158718	-0.300795	0.267728	0.285635	-0.103757	-0.168838	0.0480706	0.0735739	0.0329629	-0.00713758	3	4	3	6	7	5	5	3
PSMA3	0.00738379	0.0247673	-0.0363253	0.139264	0.107242	0.145004	0.00578366	-0.329667	0.0520944	0.00793148	6	5	4	7	7	5	3	2
PSMA4	-0.0830154	-0.0115514	0.0659149	0.107674	-0.0737538	-0.0362502	0.198669	-0.0033642	0.245677	0.0205404	7	7	6	11	11	8	8	5
PSMA5	0.00652236	0.0486268	0.049377	0.117569	-0.0297686	0.0527086	0.185137	0.00788048	1.23829	0.0547565	4	4	5	7	7	5	6	3
PSMA6	0.0162374	-0.00349519	0.304232	0.143852	-0.0370069	-0.0142213	0.163409	0.185587	1.19379	0.0948243	6	5	6	8	8	6	7	5
PSMA7	-0.0643598	-0.236011	0.174973	0.168618	-0.0976599	-0.125742	0.233956	0.147782	0.156815	0.0251945	10	9	8	12	11	10	8	6
PSMB1	-0.0668698	0.00558227	0.0372636	0.176521	-0.0778311	0.0851167	0.199695	0.0825281	0.772534	0.0552507	7	5	5	9	8	6	5	3
PSMB2	0.0600721	-0.289236	NaN	-0.213485	-0.167214	NaN	0.423648	NaN	0.103853	-0.037243	3	3	1	4	6	2	3	0
PSMB3	-0.254295	NaN	NaN	0.0751332	0.0583184	NaN	0.449334	NaN	0.215913	0.0821227	2	0	0	5	5	1	3	1
PSMB4	-0.00356606	NaN	NaN	0.120537	0.0241606	-0.14249	NaN	NaN	0.00199949	-0.000339527	2	1	0	5	5	2	1	0
PSMB5	0.120524	0.121432	0.131528	-0.0788592	0.120692	0.132052	0.176972	NaN	1.78789	0.103477	5	5	5	7	8	5	6	1
PSMB6	-0.0416669	0.00612435	0.0242663	0.233787	0.0185007	-0.0379128	0.252043	NaN	0.666131	0.0650202	2	2	2	2	2	2	2	1
PSMB7	-0.0621929	-0.36773	NaN	0.241635	-0.190347	-0.365134	0.410162	NaN	0.161516	-0.0556012	2	2	1	4	4	2	3	1
PSMC1	-0.119988	-0.069319	0.0663202	0.12805	-0.102288	-0.0844899	0.180924	0.00612554	0.00558748	0.000666947	9	6	7	11	10	7	6	4
PSMC2	-0.035425	-0.284519	0.197109	0.0499386	-0.0752763	-0.239533	0.0820447	0.0875564	0.18169	-0.027263	8	8	11	15	13	10	12	5
PSMC3	-0.070236	-0.0680395	0.145564	0.143721	-0.112728	-0.097415	0.0893372	0.00775504	0.0435938	0.00474477	5	5	5	10	7	4	6	2
PSMC4	-0.16477	-0.0529104	-0.113391	0.0705081	0.014773	-0.066761	0.0479285	-0.0082099	0.567786	-0.034104	6	3	5	10	10	3	9	2
PSMC5	-0.211467	0.2601	0.32787	0.0619225	-0.185273	-0.339153	0.276256	0.509929	0.353904	0.0875231	4	4	4	9	10	5	5	5
PSMC6	-0.096256	0.157789	0.133362	-0.0459672	0.0144636	-0.0521048	0.164087	-0.0401048	0.338942	0.0294086	4	3	3	12	10	4	6	3
PSMD1	-0.0676634	-0.105107	0.196285	-0.0701686	-0.0328033	0.107047	0.203266	-0.208263	0.0182478	0.00282417	11	5	5	16	17	8	9	5
PSMD11	0.125194	0.0564809	0.163744	-0.0299923	-0.0156367	-0.116175	0.219721	-0.0464001	0.50284	0.0446171	8	5	5	14	19	10	13	7
PSMD12	-0.00562841	-0.337297	0.0532463	0.0192625	-0.0429728	-0.104471	-0.0951955	0.352071	0.11007	-0.0201231	5	4	4	12	12	4	5	3
PSMD13	-0.00631636	-0.0634625	0.0796599	0.076511	-0.0651023	-0.0243497	0.0576226	-0.049658	0.00945839	0.000613097	10	7	11	15	14	12	13	7
PSMD14	NaN	NaN	-0.0136266	-0.054461	-0.113975	NaN	-0.19498	0.0743617	0.595239	-0.0605362	1	1	2	5	3	1	2	2
PSMD2	-0.105403	-0.216841	-0.0465381	-0.134053	-0.0277156	-0.188644	-0.0881017	-0.0336601	2.39297	-0.10512	17	10	12	21	24	14	18	8
PSMD3	0.04601	-0.096794	-0.0484116	0.102561	-0.0688886	0.00745681	0.190083	0.112694	0.37969	0.0305888	13	10	9	18	17	12	16	10
PSMD4	-0.34699	-0.441282	0.0458037	0.106138	-0.205902	-0.133446	-0.025205	NaN	0.954389	-0.142983	2	2	2	4	4	2	4	2
PSMD6	-0.0323418	0.183584	-0.0203238	-0.00557512	-0.015538	0.181528	0.0128384	0.000873491	0.567621	0.0381307	12	9	8	12	17	11	12	4
PSMD7	0.21618	-0.293554	0.0861194	0.0435549	-0.0474482	0.0749505	0.0433892	0.0814718	0.19389	0.0255829	5	5	4	7	7	5	4	2
PSMD8	-0.00145239	-0.000281542	-0.0486791	-0.0316211	0.0330292	0.0714477	0.0686789	-0.0199458	0.227803	0.008897	4	3	3	6	6	2	4	2
PSMD9	NaN	NaN	0.193119	0.393529	0.0228727	0.323411	0.64755	NaN	1.41331	0.316096	1	1	2	3	3	2	2	0
PSME1	-0.107986	-0.277995	0.354799	0.374869	-0.0483572	-0.0381704	0.555536	0.411209	0.702343	0.152988	14	12	10	15	13	10	13	8
PSME2	-0.075585	-0.386008	0.332912	0.427938	-0.179221	-0.227669	0.542626	0.597045	0.422984	0.129005	5	6	5	8	7	6	4	2
PSME3	-0.118695	0.0284525	-0.116456	-0.422121	0.0584684	0.0452863	-0.137166	-0.18749	1.00062	-0.106215	3	2	3	7	7	3	4	1
PTBP1	0.377791	0.320234	0.189204	0.150696	0.189897	0.223311	-0.221155	0.224367	1.62039	0.181793	6	3	3	5	6	4	5	5
PTDSS1	NaN	-0.0533776	NaN	-0.287214	-0.152807	-0.123008	NaN	NaN	1.28809	-0.154102	1	2	1	2	2	2	1	1
PTGES2	-0.0191975	NaN	NaN	-0.44962	0.138533	NaN	0.133054	NaN	0.127763	-0.0493075	2	0	1	3	5	1	2	0
PTGES3	0.214875	0.0925555	0.29348	0.170623	0.125088	0.0581113	0.195487	0.155125	3.36819	0.163168	3	2	3	4	4	3	3	2
PTGR1	0.196832	0.090759	NaN	0.60037	0.336748	0.0604814	0.888607	NaN	1.3867	0.362299	2	1	0	3	6	2	2	1
PTPLAD1	0.0623193	0.112033	-0.245363	-0.37286	0.259415	0.0586115	-0.148247	-0.171518	0.318323	-0.0557011	5	4	4	5	6	4	5	3
PTPN11	0.10935	NaN	NaN	0.649226	0.455305	NaN	0.932578	NaN	1.27468	0.536615	2	0	0	2	3	1	2	0
PTRF	-0.749156	-0.641655	-1.38105	-1.16703	-0.689717	-0.841416	-0.973368	-0.326487	3.79116	-0.846235	5	4	4	8	6	5	6	2
PTRH2	0.173196	0.275843	0.555592	-0.274104	0.196954	0.100332	NaN	-0.185956	0.522994	0.120265	2	1	2	3	4	2	1	3
PUF60	NaN	NaN	-0.470154	-0.272924	-0.464244	NaN	-0.394796	-0.507708	3.27905	-0.421965	0	0	2	5	7	1	2	2
PVR	NaN	0.223194	NaN	0.393747	-0.290141	0.0902367	0.0841849	NaN	0.372634	0.100244	1	2	1	2	4	2	3	1
PYCR1	-1.15199	0.0398352	-0.30602	-0.21051	0.177857	-1.52781	-0.291679	NaN	1.00928	-0.467189	2	2	3	4	6	2	3	1
PYCR2	-0.190016	NaN	NaN	-0.526551	-0.314401	NaN	-0.200253	NaN	1.53482	-0.307805	2	1	1	4	5	1	3	0
PYGB	0.0817898	0.112172	0.377041	0.458952	0.0659725	0.108104	0.347126	0.48426	2.2913	0.254427	16	11	14	23	23	12	15	11
QARS	0.062371	0.0980372	0.171729	0.0413518	0.231496	0.149151	0.0569077	0.0976656	2.75604	0.113589	13	13	11	24	24	14	16	6
QDPR	NaN	0.177888	0.396988	0.238547	-0.0413835	NaN	-0.0881017	NaN	0.691961	0.136788	0	2	1	2	2	1	1	1
RAB10	-0.0735151	0.127613	0.0698722	-0.00166288	-0.124565	-0.0605909	0.0785284	NaN	0.0217005	0.00223991	4	2	4	5	5	3	3	1
RAB11B;RAB11A	0.0350162	-0.0393068	-0.158075	-0.166924	0.0455021	-0.128376	-0.139789	-0.199599	1.57759	-0.0939439	9	7	7	8	8	9	7	5
RAB13	0.0483486	0.0281396	NaN	-0.448314	-0.0347635	0.155695	0.464463	NaN	0.107864	0.0355948	2	2	1	4	4	2	2	0
RAB14	-0.0856539	-0.0364551	-0.0361904	0.0337889	0.0410273	0.00674653	0.187248	0.0500069	0.29099	0.0200647	7	4	4	9	7	4	7	5
RAB18	0.234582	NaN	NaN	0.666797	0.235352	0.168678	0.055193	NaN	1.22914	0.27212	2	0	2	3	2	2	2	1
RAB1B;RAB1C	0.164003	0.180308	-0.146377	-0.023459	0.0802364	0.11971	0.000962064	-0.0359739	0.491233	0.0424262	5	5	5	6	6	5	4	3
RAB21	NaN	NaN	0.0344282	-0.0319698	0.0433233	-0.14445	0.201053	NaN	0.134157	0.0204769	0	1	2	3	4	2	2	1
RAB2A;RAB2B	0.131892	0.0450292	0.0235634	0.104093	0.113829	0.243399	0.0171436	-0.13688	0.899137	0.0677587	7	5	6	11	11	9	8	7
RAB32	0.026419	NaN	0.178334	0.168084	0.0219685	NaN	NaN	NaN	0.975374	0.0987013	2	0	2	2	3	0	1	1
RAB34	0.0217724	0.0401455	NaN	-0.490714	0.0279406	0.381125	NaN	NaN	0.00931596	-0.00394619	2	1	1	3	5	3	1	1
RAB5C	-0.00163284	0.0155131	-0.0260396	0.0387857	-0.0436171	-0.054447	0.160119	0.217635	0.50855	0.0382896	6	6	6	6	6	4	6	4
RAB6A;RAB6B	-0.0297991	NaN	0.180699	-0.0261459	-0.143216	-0.257594	0.118568	0.109057	0.0406593	-0.00691883	2	1	2	6	6	2	3	1
RAB7A	-0.0743884	0.079062	-0.27892	-0.206086	-0.00577518	-0.0844081	-0.0757659	-0.275868	1.4167	-0.115269	8	9	7	12	12	9	8	6
RAB8A	-0.0060991	0.0678247	-0.273095	-0.133403	0.0385754	0.0323274	-0.163911	NaN	0.610455	-0.0625401	3	3	3	4	4	4	3	1
RAC1;RAC2;RAC3	0.17238	0.0321833	0.228458	0.175313	0.11929	0.113696	0.213844	0.0280902	2.8173	0.135407	6	6	5	8	8	6	6	2
RAD21	-0.125053	NaN	-0.653032	-0.687298	-0.883826	NaN	NaN	NaN	1.44061	-0.587302	2	0	2	5	4	1	1	0
RAD23B	-0.0431897	-0.153365	0.155988	0.0974657	-0.125652	-0.286458	0.463971	NaN	0.0584552	0.0155371	6	5	4	7	8	5	5	0
RAI14	-0.285012	-0.197235	0.199918	0.0901095	-0.169058	-0.0916059	-0.0999482	-0.132903	0.774518	-0.0857169	6	2	3	16	16	7	8	3
RALA;RALB	-0.122342	NaN	NaN	-0.49696	-0.192198	-0.136285	-0.24941	-0.17859	2.00835	-0.229297	2	0	1	4	4	2	3	2
RALY	0.636888	0.531163	0.570364	0.825137	0.799406	1.06816	0.208371	0.805734	3.8652	0.680652	2	2	3	3	5	2	2	3
RAN	0.19897	0.0747736	0.257326	0.203775	0.195095	0.127926	0.253582	0.166141	4.21425	0.184698	6	5	5	7	8	6	7	7
RANBP1	0.101085	0.159336	0.254024	0.530999	0.20728	0.195714	0.375302	0.385478	3.0288	0.276152	2	3	3	4	4	3	4	2
RANBP2	-0.423215	NaN	0.373668	-0.416166	-0.264004	-0.131775	-0.335471	NaN	0.781665	-0.199494	4	0	3	8	9	3	2	1
RANBP3	NaN	NaN	-0.0887639	0.249102	0.0504347	0.334118	NaN	NaN	0.602485	0.136223	1	0	2	3	3	2	0	0
RANGAP1	0.216661	0.115536	-0.212082	-0.0361485	0.191968	0.108623	-0.0597678	0.0259294	0.380821	0.0438399	7	6	6	13	12	7	6	3
RAP1B	0.0582029	0.613329	0.953623	-0.0778462	-0.0978481	0.0683782	-0.282556	NaN	0.4798	0.176469	5	2	2	5	5	3	5	1
RAP1GDS1	-0.0813737	0.421788	-0.0394238	0.0920084	0.0672971	0.343925	0.344262	NaN	1.11684	0.164069	4	4	2	8	7	4	3	0
RAP2C	-0.0669077	0.103673	0.0284918	-0.137946	-0.387097	0.342389	-0.0235834	-0.196771	0.223382	-0.042219	2	2	2	3	2	2	2	2
RARS	0.0904369	0.152682	0.0076263	0.165016	0.122075	0.0339678	0.291196	0.255152	2.28361	0.139769	15	15	11	21	22	14	14	8
RBBP4	-0.234259	NaN	-0.234707	-0.282239	-0.142936	-0.229839	-0.304089	NaN	3.86633	-0.238011	1	1	1	3	4	2	1	0
RBBP7	-0.361652	-0.326995	-0.221602	-0.436156	-0.338286	-0.326808	-0.526195	-0.387647	5.09538	-0.365668	7	6	5	10	9	5	5	3
RBM25	-0.396881	-0.329328	-0.666251	-0.557648	-0.379503	-0.451802	-0.355805	NaN	4.16325	-0.448174	4	2	3	6	5	4	5	1
RBM4;RBM4B	0.725823	NaN	NaN	NaN	0.656369	0.250763	-0.297842	NaN	0.600578	0.333778	2	1	0	1	2	2	2	0
RBMX;RBMXL1	1.01683	0.965488	0.207467	0.523702	1.1772	1.56259	-0.242572	NaN	1.72349	0.744386	2	4	2	6	6	2	3	1
RCC2	NaN	0.149149	NaN	0.203638	-0.233983	NaN	-0.258745	NaN	0.10017	-0.0349851	1	2	1	4	3	1	2	1
RCN1	0.570436	NaN	-0.0409031	0.162354	0.597155	0.183942	0.0681025	0.280868	1.52829	0.260279	4	1	2	7	5	3	7	2
RDH10	-0.0137071	-0.158091	0.388527	0.404656	0.15677	NaN	NaN	NaN	0.63619	0.155631	2	3	2	3	3	1	1	1
RDH11	0.270562	0.275502	-0.367019	-0.281359	0.325675	0.260846	-0.298959	-0.0752226	0.0455041	0.0137531	2	3	4	4	4	3	2	1
RDX	NaN	NaN	NaN	0.0700091	-0.159469	-0.203252	0.0326648	NaN	0.386426	-0.0650118	2	2	0	5	7	3	5	0
RECQL	-0.283146	-0.16176	-0.381954	-0.200202	-0.311416	-0.309633	-0.133663	-0.206534	4.10709	-0.248539	8	4	5	14	14	5	8	5
REEP5	0.164679	-0.369742	-0.289934	-0.380366	0.0670547	-0.085554	0.177096	NaN	0.505104	-0.102395	1	2	1	3	4	2	2	0
RETSAT	NaN	-0.297677	NaN	-0.619913	0.000117212	-0.045977	-1.03147	NaN	0.969691	-0.398984	0	2	1	3	4	2	2	0
REXO2	NaN	0.194992	0.298573	0.286446	0.666621	NaN	NaN	NaN	1.39393	0.361658	1	2	2	3	3	1	1	1
RFTN1	-0.216172	NaN	NaN	-0.40481	-0.188565	NaN	-0.453987	NaN	1.7512	-0.315883	2	1	1	2	3	1	2	0
RHEB	0.287475	NaN	NaN	-0.180097	0.218575	NaN	-0.467767	NaN	0.0684487	-0.0354535	2	1	1	4	4	1	2	1
RHOA	-0.0256628	-0.135319	-0.0768811	-0.0631328	-0.0402982	-0.0469931	0.0827432	-0.0695278	1.15934	-0.0468839	7	5	6	7	9	7	6	6
RHOG	NaN	NaN	-0.124851	-0.112448	-0.057844	-0.508365	-0.104302	NaN	1.03373	-0.181562	1	0	2	3	2	2	3	0
RHOT2	NaN	NaN	0.193467	-0.420435	0.180532	0.0225787	NaN	0.024533	0.000395654	0.000135174	0	1	2	4	3	2	1	2
RNH1	0.291518	-0.0203568	0.577816	0.605967	0.322678	0.171627	0.763248	0.61958	2.50811	0.41651	8	6	5	10	10	8	6	5
RNPEP	0.219482	-0.0239019	0.291126	0.339205	0.405609	0.129108	0.566933	-0.779955	0.445163	0.143451	3	3	4	10	12	5	8	2
RPL10;RPL10L	-0.0341136	0.0231245	-0.15547	-0.0421631	-0.0670659	-0.178718	-0.347187	NaN	1.29445	-0.114513	3	2	2	9	8	3	2	1
RPL10A	0.0822839	0.140934	-0.497742	-0.0121897	0.17929	0.209512	-0.659554	-0.251344	0.380629	-0.101101	8	8	7	9	9	8	8	8
RPL11	0.152903	0.19064	-0.194908	0.0736316	0.170429	0.159811	-0.309311	-0.165524	0.0483402	0.00970883	2	3	2	3	2	3	2	4
RPL12	0.146759	0.180871	-0.561634	-0.0418169	0.159239	0.204966	-0.837529	-0.343202	0.438651	-0.136543	6	6	6	6	6	6	6	5
RPL13	-0.0985519	0.0712408	-0.0550827	0.165549	-0.10015	-0.0555695	-0.160964	-0.0683385	0.46305	-0.0377333	5	7	7	7	5	9	6	4
RPL13A	0.0361422	0.0273478	-0.00262516	0.0604345	0.157506	0.0187179	0.0557644	-0.268223	0.0898646	0.0106331	6	4	3	6	6	5	7	2
RPL14	0.0896236	-0.0474303	-0.426676	-0.168934	0.0326091	0.118414	-0.762792	-0.29226	0.880931	-0.182181	4	3	4	4	4	4	5	3
RPL15	-0.0308857	0.0789732	-0.610187	-0.034989	0.0156044	0.10617	-1.02736	-0.468397	0.87402	-0.246384	7	6	6	7	8	6	6	4
RPL17	0.0213994	0.0987736	0.0826151	0.158236	0.0354715	0.0779512	-0.333945	-0.0169899	0.107562	0.015439	8	6	6	9	9	7	7	4
RPL18	0.0719072	-0.0292547	-0.576177	-0.085483	0.00298613	0.023566	-1.10078	0.261673	0.537324	-0.178946	7	7	5	8	7	6	7	5
RPL18A	0.136082	0.208764	-0.441111	-0.0542322	0.215229	0.351385	-0.729608	-0.286032	0.227551	-0.0749404	6	6	5	7	5	6	5	3
RPL19	0.0731421	0.252511	-0.102741	0.0587005	0.198641	0.0466879	-0.215958	-0.140732	0.14029	0.0212814	3	2	2	4	4	1	2	2
RPL21	0.0410758	0.00436649	-0.457419	-0.0276625	0.119523	0.186046	-0.541951	-0.142428	0.507679	-0.102306	4	4	2	5	5	4	4	2
RPL22	-0.757394	-0.449562	0.369964	0.31619	-1.20922	-0.189964	0.302576	0.182894	0.38393	-0.179314	2	3	2	3	3	3	3	2
RPL23	0.10053	-0.101518	0.0645114	0.13065	0.0247561	-0.0402521	-0.141409	0.196267	0.29874	0.0291919	3	2	2	3	3	2	2	2
RPL23A	0.151004	0.109878	-0.704434	-0.0418169	0.149954	0.204632	-1.02541	-0.305947	0.526907	-0.182767	5	5	3	6	6	5	4	2
RPL24	0.155285	-0.00274289	-0.499406	-0.096752	0.0782205	0.0858623	-0.706464	-0.378368	0.763042	-0.170546	4	3	3	4	5	2	4	4
RPL26L1	-0.0251856	0.0147516	-0.35312	0.0036889	0.264418	0.162796	-0.724876	-0.153462	0.407743	-0.101374	2	2	2	3	5	2	2	2
RPL27	-0.104104	-0.0544102	-0.548645	-0.142584	-0.169322	-0.0264901	-0.774409	-0.421292	1.65389	-0.280157	5	6	6	7	7	6	7	5
RPL27A	0.00659421	0.0193516	-0.509156	0.053511	0.0218146	0.222898	-0.85663	-0.339263	0.656046	-0.17261	3	4	3	5	5	4	5	2
RPL28	0.149606	0.147642	-0.231648	-0.217171	0.112004	0.0806175	-0.345349	NaN	0.216608	-0.0434711	2	3	3	3	3	3	3	1
RPL29	0.200964	-0.191415	-0.429452	NaN	0.0669427	-0.00327387	NaN	NaN	0.25857	-0.0712468	1	2	2	1	1	2	1	1
RPL3	0.0859415	0.219701	-0.613716	-0.0152505	0.022488	0.17481	-0.867594	-0.586999	0.643296	-0.197577	11	8	9	10	13	9	11	3
RPL30	0.154637	0.33379	-0.361863	0.0487088	0.00284973	0.270443	-0.608816	-0.269465	0.181027	-0.0537145	4	3	3	4	4	4	2	2
RPL31	0.166046	0.165022	-0.499406	0.078392	0.133252	0.234309	-0.899478	-0.239664	0.320486	-0.107691	3	2	2	5	4	2	3	1
RPL32	0.0767886	NaN	-0.321817	-0.173473	0.281975	0.00768721	-0.963675	NaN	0.452391	-0.182086	2	1	1	2	5	1	1	0
RPL34	0.0616628	0.199771	NaN	0.0242093	-0.129985	0.175596	-0.596962	NaN	0.137521	-0.0442846	2	2	1	2	2	3	2	1
RPL35	0.0667683	0.0176839	-0.558632	-0.0311558	-0.0297087	0.126813	-1.02291	-0.375005	0.813977	-0.225768	4	5	5	4	4	5	4	2
RPL35A	NaN	0.124224	-0.638802	-0.121435	0.0415018	0.36016	-0.923299	-0.491917	0.647769	-0.235652	1	2	2	2	3	2	2	2
RPL36	0.00332338	0.250871	NaN	-0.021821	0.0330483	0.15247	-0.793883	NaN	0.15646	-0.0626651	4	2	1	4	4	2	3	1
RPL36A;RPL36AL	-0.157269	NaN	-0.366805	0.243744	-0.103253	-0.150841	NaN	NaN	0.468622	-0.106885	2	1	1	2	2	2	1	0
RPL37A	0.27495	0.0719016	NaN	-0.158004	0.161355	0.197532	-0.742398	NaN	0.0747345	-0.0324439	2	2	1	3	3	2	3	1
RPL38	-0.0694978	0.114184	0.17566	0.231413	0.0305064	-0.146349	0.105586	0.147367	0.832571	0.0736087	6	4	5	6	6	5	6	5
RPL4	0.111989	0.0169978	-0.340724	-0.0745769	0.0427923	0.110858	-0.730271	-0.330857	0.705753	-0.149224	17	16	15	20	19	18	16	10
RPL5	-0.0271506	0.0353186	0.066494	0.155983	0.0130315	0.0625706	0.0256525	-0.122513	0.412728	0.0261734	7	7	4	12	12	6	7	3
RPL6	0.0397781	0.115207	-0.566871	-0.0581186	0.103391	0.11	-0.940517	-0.321304	0.676645	-0.189804	12	15	12	16	16	14	14	6
RPL7	0.0539879	0.12622	-0.242677	0.0163748	0.174814	0.171439	-0.487507	-0.208047	0.239018	-0.0494243	15	13	11	15	14	12	13	7
RPL7A	0.0246296	0.0276425	-0.713487	-0.137298	0.00265467	0.104825	-1.09133	-0.530515	0.981865	-0.28911	15	14	11	15	16	15	14	6
RPL8	0.205756	0.077871	-0.656721	-0.0373071	0.143618	0.174519	-1.09969	NaN	0.389458	-0.170279	5	4	5	7	6	4	4	0
RPL9	0.170779	0.312592	0.167467	0.149905	0.143866	0.214093	-0.00507664	0.124613	2.84774	0.15978	8	6	8	8	8	8	8	5
RPLP0;RPLP0P6	0.208287	0.184509	0.395132	0.260588	0.169647	0.153841	0.190302	0.216214	4.09812	0.222315	11	7	9	10	9	9	9	10
RPLP1	0.576979	0.216215	0.759873	0.990547	NaN	-0.0313717	0.845072	0.998304	2.22575	0.622231	1	1	1	1	1	1	1	1
RPLP2	0.265125	0.248171	0.608758	0.660434	0.102827	0.16064	0.426804	0.544773	2.81669	0.377191	5	5	5	6	6	5	5	5
RPN1	0.0135782	0.0498421	-0.281084	-0.253714	0.0101824	-0.0309183	-0.2561	-0.285214	1.33166	-0.129178	19	14	13	19	21	17	17	12
RPN2	-0.243687	0.0587532	-0.330092	-0.246119	-0.0812581	-0.0655289	-0.262645	-0.179471	2.11481	-0.168756	11	9	8	13	12	9	9	9
RPS10	-0.0476935	-0.00234804	0.0286329	0.00953934	0	0.0753717	-0.240596	-0.054591	0.380282	-0.0289606	5	4	4	6	6	5	6	5
RPS11	-0.183755	-0.178167	-0.0732051	-0.0951952	-0.0285324	-0.144706	-0.198458	-0.139487	3.33854	-0.130188	8	10	10	12	10	10	11	5
RPS12	0.0593282	0.0818666	0.0249697	0.147007	0.094324	0.0541587	-0.0727634	0.0160566	1.20294	0.0506184	7	6	6	7	7	6	7	3
RPS13	-0.0341689	-0.0831899	-0.0550827	0.00380808	-0.103211	-0.110228	-0.13241	-0.122284	2.67994	-0.0795957	7	7	7	8	8	7	8	5
RPS14	-0.180604	-0.108786	-0.00565894	-0.0944162	-0.13534	-0.185657	-0.287744	-0.277	2.69311	-0.159401	6	3	4	5	7	4	4	4
RPS15	-0.336682	-0.35572	NaN	0.127271	-0.209061	NaN	-0.327826	NaN	1.14332	-0.220404	2	1	1	3	3	1	2	0
RPS15A	-0.160591	-0.0378804	-0.504581	-0.187526	-0.0634066	-0.130507	-0.707811	-0.278853	1.78597	-0.258895	5	4	3	5	5	4	5	3
RPS16	-0.0816218	-0.0698508	-0.179848	0.0878343	-0.114842	-0.0975389	-0.370763	-0.182772	1.54565	-0.126175	8	10	11	10	11	10	9	7
RPS17;RPS17L	0.0359135	-0.0181694	0.19372	0.0419634	-0.107078	-0.129072	-0.268134	NaN	0.262654	-0.0358365	3	3	2	3	4	3	4	1
RPS18	-0.0646993	-0.0956705	-0.0947334	0.00416568	-0.113616	-0.184254	-0.308646	-0.113662	2.13004	-0.121389	6	6	8	7	7	6	5	5
RPS19	-0.0541946	-0.0413528	-0.0832917	0.0362242	-0.0860409	-0.0989225	-0.270415	-0.250505	1.62591	-0.106062	9	9	10	10	9	9	11	7
RPS2	-0.0534645	0.0222931	0.0194925	0.0893507	-0.121161	-0.0241534	0.033368	0.0493614	0.0278612	0.00188582	8	7	6	11	10	8	8	4
RPS20	-0.0832447	-0.0479346	0.112295	0.122476	-0.078058	-0.0891822	-0.232196	-0.0720221	0.527951	-0.0459832	4	4	4	4	5	4	5	1
RPS21	0.267838	NaN	NaN	0.258312	0.245606	NaN	-0.183044	NaN	0.562454	0.147178	2	2	1	5	5	1	2	1
RPS23	-0.234895	-0.0304236	-0.720805	-0.216966	-0.161019	0.0113286	-0.869701	NaN	1.30883	-0.317497	3	2	2	3	3	2	3	1
RPS25	0.25151	0.147845	0.0892203	0.108699	0.0538832	0.0720352	-0.0242593	-0.0695278	1.22333	0.0786758	4	3	4	4	4	4	4	4
RPS27	0.0663722	-0.0570047	0.111533	-0.0425094	0.134659	-0.0492073	-0.19702	NaN	0.0373311	-0.00473955	4	3	4	5	4	5	5	0
RPS27A;UBC;UBB;UBA52	-0.822843	-0.881764	-0.591035	-0.573308	-0.56571	-0.527009	-0.704273	-0.818238	5.62607	-0.685522	6	4	4	5	6	5	4	3
RPS27L	-0.414079	-0.254587	0.0525289	0.00679028	-0.439179	-0.436264	-0.38746	-0.0608235	1.85381	-0.241634	1	2	2	2	2	2	2	1
RPS28	NaN	NaN	NaN	0.10371	-0.0313451	0.0763052	0.581832	0.106771	0.718248	0.167455	1	1	1	2	2	2	2	2
RPS29	0.16566	0.347116	NaN	-0.0437781	0.10077	-0.00945556	-0.436422	NaN	0.0677761	0.0206484	2	2	1	4	4	2	4	1
RPS3	-0.118969	-0.124475	-0.101323	0.0311148	-0.125822	-0.186382	-0.274852	-0.122055	2.41063	-0.127845	15	12	10	17	17	12	15	8
RPS3A	0.0357729	0.123673	-0.0374038	0.0893507	-0.0432345	-0.0534656	-0.204315	-0.0341476	0.16849	-0.0154712	11	11	10	12	12	10	12	8
RPS4X	0.0529106	-0.0346661	-0.0376732	0.178672	-0.0522822	0.0307229	-0.251143	-0.180462	0.333741	-0.0367402	12	13	11	13	14	12	13	9
RPS5	-0.0673232	0.0347507	-0.0931785	0.08405	-0.021019	-0.063713	-0.225511	-0.212037	0.96635	-0.0704977	6	6	5	9	9	8	6	4
RPS6	0.0844456	0.0317977	-0.443249	-0.111898	-0.0880955	-0.179832	-0.85845	-0.406781	1.22626	-0.246508	5	5	5	6	5	5	5	3
RPS7	0.0402517	-0.191008	-0.112495	0.282625	-0.00205302	-0.0897364	-0.133287	0.0857018	0.103259	-0.0150002	5	6	6	7	7	5	5	5
RPS8	-0.0732305	-0.0669185	-0.689248	-0.0876096	-0.0429527	0.0556073	-0.933194	-0.401974	1.19854	-0.27994	10	8	9	9	11	10	10	7
RPS9	-0.0136526	-0.00673494	0.0179513	0.0567214	-0.0214157	-0.108729	-0.0305972	-0.0675054	0.582332	-0.0217453	12	15	14	13	13	14	13	10
RPSA;RPSAP58	0.146335	0.124379	0.215104	0.225426	0.120674	0.0476775	0.151865	0.020858	2.90038	0.13154	8	9	9	12	12	8	11	10
RRAS	-0.315455	-0.392818	0.187896	0.620346	-0.38794	-0.211227	0.201559	0.118641	0.0623091	-0.0223749	2	3	3	4	3	2	3	3
RRAS2	0.295931	0.160411	0.0299029	-0.275283	0.011908	0.189552	-0.109025	NaN	0.240195	0.0433426	2	2	2	5	4	2	2	0
RRBP1	-0.483356	-0.308027	-1.03234	-0.53141	-0.308558	-0.268685	-1.31827	-0.396772	2.42845	-0.580927	26	22	21	37	36	26	25	10
RRM1	0.152968	-0.0941872	-1.00076	-0.443953	-0.116939	-0.315624	-0.263332	NaN	1.13182	-0.297404	4	5	2	9	10	4	3	1
RRP12	-0.338574	-0.43315	-0.272408	-0.615498	-0.485915	-0.525758	-0.76958	-0.731191	4.1562	-0.521509	3	4	2	7	7	6	4	2
RSL1D1	0.129421	0.18102	-0.467556	0.00225985	0.415355	0.386802	-0.806511	-0.181893	0.105472	-0.0426375	5	4	4	8	6	5	5	2
RTN3	0.0210974	NaN	NaN	-0.424691	0.102263	0.298669	0.203789	NaN	0.116779	0.0402254	2	1	1	2	2	2	2	0
RTN4	0.178512	0.233176	0	-0.134161	0.192139	0.202269	-0.183529	0.192128	0.715812	0.085067	6	5	3	8	9	6	9	3
RUVBL1	0.0610061	0.032587	0.134697	0.132994	0.0226227	-0.0207243	0.107894	0.0214909	1.71036	0.061571	10	11	11	13	14	11	13	9
RUVBL2	0.0120411	-0.0932058	-0.153731	0.0974657	-0.0243336	-0.108188	0.0685347	0.132933	0.0846295	-0.00856056	9	8	9	14	13	6	12	6
S100A11	0.212838	-0.466916	0.0231416	0.39739	0.0152564	-0.159499	0.375819	NaN	0.192689	0.0568614	2	2	2	2	2	2	2	1
S100A13	0.0775407	0.0962474	0.154633	0.123124	0.0681546	0.153095	0.126288	NaN	3.90694	0.114155	2	4	2	4	4	3	4	1
S100A16	-0.200401	-0.317188	-0.490082	-0.0968631	-0.12497	-0.360594	0.539107	NaN	0.55429	-0.150141	2	2	2	4	4	2	3	1
SACM1L	0.273519	NaN	-0.296255	-0.264044	0.375744	0.138832	-0.347619	NaN	0.0533563	-0.0199707	3	1	5	8	7	3	6	0
SAE1	-0.0304436	0.0455203	-0.0445281	0.237425	0.0330292	0.237029	0.127008	-0.00572702	0.984186	0.0749142	3	3	2	7	7	3	3	2
SAMM50	NaN	NaN	0.246014	-0.214203	-0.0209597	0.146992	-0.102767	-0.174174	0.0964656	-0.0198495	1	0	4	7	7	2	4	2
SAR1A;SAR1B	0.452173	NaN	0.207467	0.251363	0.376707	0.437673	0.416385	0.175972	3.54818	0.331106	2	1	2	3	3	2	2	2
SARNP;CIP29	1.34622	1.28422	NaN	-0.201029	0.489663	NaN	-0.111698	-0.378848	0.600729	0.404755	2	2	1	4	4	2	3	2
SARS	-0.306016	-0.284724	0.649872	0.522865	-0.249043	-0.454813	0.655863	0.69852	0.369831	0.154065	6	4	5	9	9	4	5	5
SCAMP1	NaN	-0.165018	-0.0330851	0.403398	0.331773	NaN	-0.0878431	NaN	0.31752	0.0898448	0	2	3	3	3	1	3	0
SCAMP3	-0.480435	-0.462539	-0.178015	0.26187	-0.392139	-0.167884	-0.232898	-0.0373116	1.33732	-0.211169	3	3	3	6	5	5	2	2
SCARB2	-0.317139	-0.262333	-0.19382	-0.218601	-0.422455	-0.0388244	-0.215721	-0.173732	3.19693	-0.230328	2	2	3	7	5	4	3	2
SCCPDH	0.144492	0.121536	-0.337116	-0.195331	0.0295112	0.050661	-0.096353	-0.209234	0.452482	-0.0614793	4	2	2	8	8	3	5	3
SCFD1	NaN	NaN	0.213275	-0.0421631	-0.0942769	-0.195389	-0.0613492	0.0289809	0.171472	-0.0251536	2	1	2	9	8	5	4	4
SCP2	-0.0788573	0.0371854	-0.309037	-0.361341	0.106589	0.193624	-0.459394	-0.188147	0.806949	-0.132422	4	3	3	4	4	3	4	2
SCRN1	0.258205	0.176643	0.48089	0.391454	0.132682	0.126195	0.569746	0.159577	2.66357	0.286924	6	3	5	9	10	6	5	2
SDHA	-0.137992	-0.276653	-0.451363	-0.335578	-0.256212	-0.284436	-0.296276	-0.602117	3.54448	-0.330078	8	3	4	12	12	6	6	3
SEC11A;SEC11L1	-0.0302042	-0.0515285	-0.192368	-0.120998	0.206078	0.0153813	NaN	-0.281421	0.502017	-0.0650086	3	2	2	2	3	2	1	2
SEC13	-0.0597286	-0.103735	0.18511	0.276767	-0.189411	-0.0546875	0.106532	0.138552	0.27244	0.0374248	5	4	5	7	8	4	5	3
SEC22B	-0.0237734	-0.138125	-0.177893	0.228069	0.160254	-0.015625	0.0193706	0.126109	0.173435	0.0222982	8	7	7	8	8	7	8	4
SEC23A	-0.0333196	-0.28644	0.0682764	0.383215	-0.0703444	-0.0228984	0.0172827	0.377224	0.283228	0.0541244	6	2	2	11	13	5	10	3
SEC23IP	0.236665	NaN	NaN	0.287867	0.0185007	-0.21174	0.405494	NaN	0.602594	0.147357	2	1	1	6	8	2	2	1
SEC24C	-0.054307	-0.0629722	0.26628	0.276479	-0.0994589	-0.32094	0.387871	0.0892806	0.303679	0.0602791	6	4	4	10	9	6	3	4
SEC24D	-0.195375	0.235075	0.500653	0.252071	-0.0513505	NaN	NaN	NaN	0.532941	0.148215	2	2	2	5	5	1	1	0
SEC31A	0.0270386	-0.0784854	0.3036	0.30609	0.0220071	0.0149039	0.272001	0.351052	1.39727	0.152276	11	10	13	16	17	12	13	5
SEC61A1	0.0351922	-0.0446399	-0.222076	-0.255308	0.0580932	-0.17027	0.177889	-0.0271866	0.48737	-0.0560383	7	3	4	7	6	5	4	2
SEC61B	0.00256744	0.17538	NaN	-0.295469	0.20931	0.434964	-0.313852	NaN	0.106915	0.0354835	2	2	1	3	3	2	3	1
SEC63	0.354566	NaN	NaN	-0.36476	-0.0196123	0.286967	-0.381986	NaN	0.0553609	-0.024965	2	1	1	4	6	2	3	1
SEPT10	-0.143958	-0.474459	-0.145752	-0.179782	-0.266892	-0.224465	-0.361593	NaN	2.83174	-0.2567	2	2	3	6	5	3	3	1
SEPT11	-0.165902	-0.212899	0.0528158	-0.0902914	-0.111841	-0.0419592	0.0124226	NaN	1.16987	-0.0796649	8	7	5	10	11	8	10	0
SEPT2	-0.29655	-0.327301	-0.148749	-0.0657468	-0.194097	-0.284248	0.110399	-0.0616604	1.70788	-0.158494	10	7	6	11	10	8	9	7
SEPT7	-0.243046	-0.44062	0.0359869	-0.081445	-0.239831	-0.161655	-0.135541	0.00462304	1.64575	-0.157691	9	7	7	10	11	6	9	4
SEPT8	-0.367573	NaN	NaN	0.666382	-0.632683	-0.337616	NaN	NaN	0.223061	-0.167873	2	0	0	2	3	2	1	0
SEPT9	-0.150468	-0.241326	-0.162407	0.182713	-0.129793	-0.132409	-0.079933	0.071475	0.835458	-0.0802684	11	11	10	14	14	10	10	7
SERBP1	0.147231	0.143893	0.291278	0.291645	0.343693	0.24379	-0.0163994	NaN	2.34803	0.206447	3	2	2	8	6	5	4	0
SERPINB2;SERPINB10	0.483466	0.287716	1.14471	1.23754	0.575422	0.571313	1.42825	1.28383	3.10179	0.876529	18	16	15	18	18	17	18	13
SERPINB6	0.115356	-0.159662	0.466735	0.358015	0.0357764	-0.148615	0.518722	0.207171	0.994821	0.174187	7	5	5	8	8	7	7	5
SERPINB8	-0.106801	-0.316907	0.409094	0.825621	-0.158989	-0.032871	0.948776	0.617435	0.801699	0.27317	4	4	3	6	6	6	4	3
SERPINE1	-2.78939	NaN	NaN	-2.2286	-2.73254	NaN	-2.32774	NaN	3.41489	-2.51957	2	1	1	6	7	1	2	1
SERPINH1	-0.215356	-0.170415	-0.194908	-0.259385	-0.195998	-0.239601	-0.222923	-0.25061	6.74072	-0.21865	19	15	14	19	18	15	15	13
SET	-0.0795432	-0.0149988	0.0458037	0.00930005	-0.0135644	0.0534709	0.236852	0.114178	0.620376	0.0439373	8	6	6	10	8	7	8	6
SF1	-0.409018	-0.555112	NaN	-0.0192434	-0.339892	-0.188887	-0.0477183	NaN	1.52655	-0.259978	3	2	1	4	3	2	2	0
SF3A1	-0.112619	-0.189701	-0.209453	-0.274399	-0.121629	-0.0744804	-0.0218247	-0.155367	2.86725	-0.144934	6	4	5	11	12	7	6	7
SF3A3	0.0518324	-0.0259642	-0.54372	-0.349077	0.0953301	-0.118896	-0.150353	-0.33946	1.19706	-0.172539	3	3	3	7	6	4	5	2
SF3B1	-0.273697	-0.282577	-0.398731	-0.344592	-0.214083	-0.211293	-0.435711	-0.552031	4.08105	-0.339089	9	4	6	16	19	7	9	3
SF3B2	-0.229304	-0.383166	-0.308032	-0.437912	-0.202414	-0.31858	-0.716703	-0.458445	3.52641	-0.381819	5	2	4	8	7	5	5	2
SF3B3	-0.0690438	-0.0584112	-0.391685	-0.410991	-0.130777	-0.265458	-0.444625	-0.418122	2.64497	-0.273639	11	7	9	17	14	12	10	8
SFPQ	-0.170725	0.0968443	-0.360463	0.222927	-0.0400974	0.240267	-0.692925	0.0704267	0.296594	-0.0792182	10	8	9	15	14	9	7	3
SFXN1	0.0601588	-0.141268	-0.0166374	-0.0133678	0.0334493	-0.0734853	-0.0774602	NaN	0.583523	-0.0326586	5	4	5	6	6	5	5	1
SFXN3	-0.178317	0.0859396	-0.207299	-0.118153	-0.0629576	-0.0487482	-0.133788	-0.201119	1.77037	-0.108055	6	4	5	10	8	6	8	4
SGTA	0.106824	NaN	NaN	-0.00391674	0.46468	-0.0545472	NaN	NaN	0.451717	0.12826	2	0	1	4	2	2	1	0
SH3BGRL	-0.0265259	-0.116762	0.0241257	1.16947	-0.100045	0.0503816	0.614285	0.100605	0.658984	0.214442	3	4	4	3	3	2	3	2
SH3BGRL3	0.273906	NaN	NaN	0.479916	0.444003	-0.100473	0.777454	NaN	1.22427	0.374961	2	1	1	3	3	2	3	1
SH3GL1	-0.0449932	NaN	NaN	0.407522	0.224022	NaN	0.736347	NaN	0.862655	0.330724	2	1	1	6	4	1	2	0
SH3KBP1	-0.381718	-0.182143	NaN	NaN	-0.649043	0.227371	0.457822	NaN	0.202863	-0.105542	2	2	1	1	2	2	2	0
SHMT2	0.0534145	0.0689702	-0.174711	-0.114535	0.0441952	-0.0211942	-0.151838	-0.237761	0.811473	-0.0666826	12	8	10	17	16	10	12	7
SKP1	-0.214895	-0.446848	-0.401455	-0.0877215	-0.36869	-0.281736	-0.0762873	-0.152789	2.80908	-0.253803	2	4	3	4	4	4	4	2
SLC16A1	NaN	NaN	-0.124216	-0.443079	-0.426362	-0.274297	-0.472925	NaN	2.21572	-0.348176	1	1	2	2	2	2	2	1
SLC16A3	-0.415594	-0.479448	-0.107113	-0.0863788	-0.504338	-0.463141	-0.0862904	NaN	2.16251	-0.306043	7	5	6	6	7	6	7	1
SLC25A1	0.0932796	NaN	-0.411056	-0.299434	0.0919794	-0.0213115	-0.377232	-0.380861	1.11456	-0.186376	2	1	2	6	6	4	3	2
SLC25A10	0.142648	-0.0587241	-0.264831	-0.376618	0.0779243	-0.0684392	-0.39511	NaN	0.831819	-0.134736	2	2	3	5	7	2	4	2
SLC25A11	-0.0684952	0.217184	-0.308367	-0.211126	0.017999	-0.0806696	-0.0200636	-0.108928	0.612641	-0.0703082	8	6	6	8	8	7	8	6
SLC25A12	0.0277817	NaN	-0.207299	-0.317953	0.0869478	-0.630611	-0.574618	-0.517415	1.50567	-0.304738	6	1	2	4	7	3	3	3
SLC25A24	0.0881145	-0.00939611	0.495068	-0.200098	0.213073	0.247175	-0.0361035	NaN	0.633057	0.113976	4	3	2	6	6	4	5	0
SLC25A3	0.160377	0.223338	-0.376319	-0.326034	0.111751	0.188825	-0.299741	-0.384688	0.39351	-0.0878113	7	5	4	10	10	5	6	5
SLC25A4	0.127573	0.235282	-0.554495	-0.320335	0.181669	0.203158	-0.329796	-0.382967	0.413067	-0.104989	4	3	2	4	4	4	3	3
SLC25A5	0.231866	0.290465	-0.373973	-0.286727	0.211691	0.221046	-0.271326	-0.285828	0.118989	-0.0328482	11	10	10	13	13	10	11	9
SLC25A6	0.266759	0.274587	-0.239752	-0.256702	0.354216	0.282866	-0.265621	-0.165747	0.116712	0.0313259	3	2	2	5	5	2	3	2
SLC2A1	-0.0794859	-0.0952294	-0.295241	-0.326129	-0.218123	-0.293275	-0.233132	-0.236915	3.63669	-0.222191	5	4	3	8	8	4	6	4
SLC3A2	-0.107947	-0.0921451	0.337973	0.267582	-0.0504196	-0.267082	0.312151	0.118505	0.352624	0.0648272	7	5	6	13	13	9	7	4
SLC7A5	-0.135811	-0.304244	0.447824	0.27145	-0.260466	-0.501656	0.375391	NaN	0.0375107	-0.015359	5	3	3	3	4	3	3	1
SLC9A3R1	-0.153072	-0.224935	0.170686	0.266724	0.183821	-0.00697198	0.455578	0.357063	0.776388	0.131112	3	3	3	4	5	3	4	2
SLIRP	NaN	NaN	NaN	-1.54063	-2.22283	-1.23999	-1.51436	NaN	2.35646	-1.62945	1	0	1	3	4	2	2	1
SMAD2;SMAD3	NaN	NaN	0.0308916	NaN	-0.755944	NaN	-0.407182	-0.269879	0.917456	-0.350529	1	1	1	1	3	1	1	1
SMC1A	-0.487345	NaN	1.79256	-0.456825	-0.202953	-0.358193	-0.929013	NaN	0.0990007	-0.106962	3	1	2	7	8	3	2	0
SMC3	-0.791385	2.26158	NaN	-0.386198	-0.624407	NaN	0.0624942	NaN	0.0651517	0.104417	5	2	1	12	11	1	5	0
SNCA	-0.132051	-0.314968	NaN	0.395872	0.0731407	0.206556	0.506721	NaN	0.419325	0.122545	2	2	0	3	4	2	2	1
SND1	0.105969	0.150925	-0.00744859	0.0835462	0.167874	0.176245	-0.171375	-0.134268	0.434103	0.0464335	19	19	16	22	25	19	20	15
SNRNP200	-0.0365898	-0.197557	-0.324691	-0.152989	-0.121225	-0.161439	-0.224571	-0.251659	3.24695	-0.18384	12	6	8	24	23	10	16	5
SNRNP70	NaN	0.488991	-0.0234567	0.301132	0.543606	0.26046	-0.201329	NaN	0.950026	0.228234	1	2	4	7	6	5	5	0
SNRPA	NaN	-0.043092	-0.315608	-0.0383491	0.350896	0.221922	-0.202166	NaN	0.0143622	-0.00439948	0	2	2	3	3	2	2	1
SNRPA1	-0.298855	-0.0512952	0.457951	-0.216557	0.0735677	-0.184012	-0.300076	0.030509	0.286549	-0.061096	3	1	3	3	5	3	2	2
SNRPD1	0.00173917	NaN	-0.113646	0.214905	0.114659	0.0663343	0.0899076	NaN	0.644086	0.0623165	3	1	2	2	3	3	2	2
SNRPD2	0.0525281	NaN	NaN	-0.00533828	0.169473	0.117293	-0.0355672	-0.0747489	0.427088	0.0372734	3	1	1	7	7	2	3	2
SNRPD3	-0.00637075	NaN	0.236859	-0.0077045	0.111371	0.215789	-0.185464	NaN	0.404418	0.0607467	3	1	3	3	3	3	3	1
SNRPF	0.0945976	NaN	NaN	0.298805	0.139616	NaN	0.112344	NaN	1.38831	0.161341	1	0	1	2	1	1	2	0
SNRPN;SNRPB	0.109267	0.130479	-0.237525	-0.196058	0.0534315	0.0341185	-0.304312	-0.215049	0.601973	-0.078206	3	2	3	4	4	3	3	2
SNTB2	NaN	0.0574192	-0.813585	-0.675589	-0.316638	-0.074582	-0.680887	NaN	1.44248	-0.41731	1	2	2	4	3	2	3	1
SNX1	0.0615765	-0.269396	NaN	0.232111	0.0276915	-0.0091061	NaN	NaN	0.0359135	0.00857544	2	2	1	3	6	2	1	0
SNX12	-0.332748	NaN	NaN	0.335076	-0.0396554	NaN	0.246341	NaN	0.123516	0.0522535	2	1	0	3	2	0	3	0
SNX2	-0.278129	0.0692028	NaN	0.422704	-0.163161	0.226465	0.34496	0.172032	0.541056	0.113439	5	3	0	7	5	3	4	3
SNX3	-0.495102	NaN	NaN	0.0272339	-0.661845	-0.775004	0.16592	NaN	0.859713	-0.347759	2	2	0	3	3	3	2	1
SNX6	-0.103891	0.205659	-0.0548166	0.260161	-0.272805	-0.094281	0.503697	NaN	0.255501	0.0633891	3	2	5	4	8	2	5	1
SOD2	0.039164	0.240455	-0.374826	-0.126016	0.224456	0.139077	-0.174667	-0.124345	0.0939586	-0.0195878	3	2	3	4	4	3	3	2
SPAG9	0.296107	-0.191501	NaN	0.536574	0.126377	0.160398	0.318479	NaN	1.04131	0.207739	4	2	1	4	4	2	2	0
SPCS2	0.160925	0.110278	-0.54011	-0.271054	0.102973	NaN	-0.385357	NaN	0.503351	-0.137058	2	2	2	4	5	2	5	0
SPG20	NaN	-0.453875	0.253199	0.499961	-0.0434962	0.0678997	0.328126	NaN	0.333591	0.108636	1	2	2	5	5	2	4	0
SPTAN1	-0.657529	-0.578072	-0.604741	-0.593612	-0.584425	-0.679429	-0.617263	-0.48168	7.7789	-0.599594	43	32	43	73	81	51	48	26
SPTBN1	-0.748581	-0.592518	-0.654965	-0.67663	-0.615848	-0.683513	-0.628153	-0.71995	8.44043	-0.66502	38	30	30	59	64	30	36	19
SQRDL	-0.062099	-0.208273	-0.00964828	0.0567214	-0.135469	-0.102419	0.0412662	0.0308913	0.719479	-0.0486286	6	5	6	15	15	6	8	5
SRI	0.0964035	-0.060191	0.517777	0.56072	0.00993019	-0.0270796	0.667975	NaN	1.10349	0.252219	5	4	5	8	8	3	4	1
SRM	0.356539	0.232026	0.698349	0.602137	0.472586	0.307863	0.712459	0.732502	3.79126	0.514308	4	3	3	5	5	3	5	4
SRP14	NaN	-1.37799	-0.835605	-0.29324	-0.825324	-0.803511	NaN	NaN	2.06921	-0.827133	1	2	2	2	2	1	1	0
SRP54	-0.166348	NaN	-0.130168	-0.116071	-0.149054	-0.0454593	-0.0744612	0.102345	1.26571	-0.0827451	2	1	3	7	8	4	3	2
SRP68	0.167299	-0.137526	0.41419	0.305664	0.0927491	0.323257	0.160764	0.233431	1.85389	0.194978	7	3	4	8	9	7	4	3
SRP72	0.0612481	0.118219	0.386899	0.387064	0.14091	0.0537312	0.287266	0.0837175	2.16347	0.189882	2	2	2	6	5	5	4	2
SRP9	-0.863376	-1.03347	-0.827601	-0.867397	-0.969838	-0.923311	-1.24779	NaN	5.66925	-0.961827	2	2	2	3	3	2	2	1
SRPR	0.635727	0.43198	-0.208137	-0.0675625	0.220622	0.159846	-0.184496	-0.101273	0.467412	0.110838	3	2	2	12	9	4	5	2
SRPRB	0.295123	0.341883	-0.301987	-0.113876	0.367513	0.201967	-0.00753967	NaN	0.532593	0.111869	6	4	4	6	10	4	5	1
SRRM1	NaN	NaN	-0.135339	-0.163639	-0.0697701	0.11562	-0.0924911	NaN	0.636279	-0.0691238	1	1	2	4	5	4	4	0
SRRM2	0.059034	-0.212072	-0.321153	-0.174316	0.134748	-0.0228592	-0.29773	NaN	0.897451	-0.119193	3	2	4	6	8	5	2	0
SRRT	-0.138528	-0.057122	-0.0742564	-0.170413	0.0518491	0.0311573	-0.122344	NaN	1.12273	-0.0685225	5	3	5	10	10	6	6	0
SRSF1	-0.0251673	0.264138	-0.553647	0.127661	0.163659	0.320587	-0.802025	-0.152115	0.234936	-0.0821137	6	4	5	9	9	6	7	3
SRSF11;SFRS11	0.200038	0.0311919	NaN	0.0889715	-0.093276	-0.155668	-0.377867	-0.479266	0.561514	-0.112268	2	2	1	2	2	2	2	2
SRSF3	-0.079105	-0.220204	-0.371837	0.0770124	-0.0738156	-0.0862504	-0.3042	-0.11493	1.62457	-0.146666	2	3	2	2	3	2	2	2
SRSF5	0.18222	NaN	-0.226811	-0.252717	0.0451233	0.10294	-0.488781	-0.432336	0.748215	-0.152909	4	1	2	5	4	3	3	2
SRSF7	-0.245246	-0.200682	-0.180458	0.172096	-0.0471456	-0.218122	-0.616815	-0.306956	1.45077	-0.205416	3	4	3	4	3	3	3	1
SSB	-0.0408503	0.209478	-0.0891539	0.0824132	0.130756	-0.0527451	-0.0918465	0.0389428	0.244813	0.0233743	12	8	9	15	15	12	9	3
SSBP1	-0.203284	NaN	-0.113646	-0.218806	-0.499662	NaN	-0.126756	NaN	1.53404	-0.232431	2	1	2	4	4	1	2	1
SSR1	0.000694245	0.170753	0.501847	1.02351	0.153893	0.111251	-0.258285	NaN	0.772657	0.24338	2	2	2	2	2	2	2	1
SSR4	0.00600165	0.328643	-0.35604	-0.145272	-0.0203254	0.227799	-0.295828	NaN	0.144378	-0.0364316	3	2	2	3	3	2	2	1
SSRP1	-0.855198	NaN	NaN	-0.508117	-0.731895	-0.909945	-0.419258	-0.306452	2.7936	-0.621811	6	1	1	4	6	2	2	2
ST13;ST13P5;ST13P4	-0.313751	-0.331145	-0.00579671	0.0512926	-0.274081	-0.284037	0.0176999	-0.0480903	1.40679	-0.148488	5	3	3	6	6	5	5	4
STAM	0.0854826	-0.213399	0.620723	0.650829	-0.0540661	-0.692901	0.413123	NaN	0.257533	0.115685	4	3	2	3	2	3	4	1
STAT1	-0.0868408	-0.0659555	-0.0996463	-0.165653	-0.139768	-0.185416	0.141822	-0.112855	1.37835	-0.089289	5	2	3	8	11	5	5	2
STIP1	0.153081	0.18289	0.192013	0.298133	0.165211	0.0797413	0.302525	0.281262	3.79961	0.206857	11	10	10	18	16	11	11	6
STK24;MST4;STK25	-0.106257	NaN	NaN	0.433305	-0.149595	-0.110603	0.950395	NaN	0.399192	0.203449	3	1	1	3	3	2	2	1
STMN1	-0.318803	-0.182868	-0.556189	-0.428052	-0.605674	-0.746564	-0.147502	-0.694738	3.13943	-0.460049	3	3	3	4	4	2	4	3
STOML2	-0.219087	-0.273996	0.161113	-0.00699505	-0.0232014	-0.126669	-0.00123678	-0.114469	0.782398	-0.0755676	4	4	2	8	7	5	6	2
STRAP	-0.0628144	0.204845	0.191839	0.0922618	-0.0567867	-0.0236043	0.00178745	0.00662668	0.555827	0.0442693	7	7	6	12	11	9	10	5
STT3A	-0.00582752	0.141615	-0.615703	-0.426284	-0.0944229	0.168884	-0.423978	-0.656074	1.09036	-0.238974	6	8	8	12	11	8	11	6
STT3B	-0.0997301	0.0791154	-0.367663	-0.135785	-0.158116	0.0903636	-0.173205	-0.352905	1.27935	-0.13974	4	5	3	10	6	3	7	4
STX4	-0.455888	NaN	NaN	-0.40481	NaN	-0.177932	-0.0489144	NaN	1.18238	-0.271886	2	0	1	4	1	2	2	0
STXBP1	-0.58814	NaN	-0.192005	-0.0857071	-0.627935	NaN	-0.111571	0.575804	0.420668	-0.171592	2	1	2	6	5	1	2	2
SUB1	-0.238806	0.473935	-0.164506	-0.0433169	-0.350441	0.261651	0.230759	-0.349286	0.0740591	-0.0225013	3	2	2	4	4	2	3	1
SUCLA2	-0.326584	NaN	-0.038616	-0.169357	0.0676327	-0.302239	-0.13266	-0.188147	1.59856	-0.15571	6	1	3	6	4	6	4	2
SUCLG1	NaN	NaN	-0.410432	-0.29324	0.150465	0.272122	-0.0204702	-0.125375	0.274337	-0.0711551	1	0	2	4	6	4	5	2
SUCLG2	-0.268583	0.679277	-0.00027661	0.00977853	-0.0386516	NaN	-0.174789	0.0103912	0.0985238	0.031021	2	2	2	7	7	1	5	3
SUGT1	0.07074	-0.514705	NaN	0.315672	0.0231419	0.140303	0.234796	NaN	0.140666	0.0449915	2	3	1	5	7	4	5	1
SUMO1	NaN	NaN	NaN	-0.606081	-0.274506	0.0751153	0.511455	NaN	0.108473	-0.0735042	1	0	1	2	2	1	2	0
SUPT16H	-0.966622	-1.01102	-0.215421	-0.225937	-0.778691	-0.510864	-0.411219	NaN	2.46657	-0.588539	2	3	3	10	10	3	5	1
SYNCRIP	0.346363	0.394205	-0.329212	0.0860671	0.329489	0.407591	-0.407286	-0.0126684	0.389514	0.101818	11	9	7	14	13	10	10	8
TAGLN	0.321901	0.0855328	-0.278008	-0.341781	0.47989	0.182956	-0.18643	0.148888	0.197561	0.0516187	8	5	5	12	12	6	8	4
TAGLN2	-0.0353512	-0.163777	0.513704	0.587508	-0.0611626	-0.0471328	0.684822	0.436123	1.03515	0.239342	11	10	9	14	13	9	12	8
TALDO1	-0.156144	-0.0778316	0.245293	0.309326	-0.0562382	-0.0210179	0.503074	0.449434	0.837572	0.149487	9	9	8	12	12	10	11	7
TARDBP	-0.240125	NaN	-0.478813	-0.500829	-0.356306	NaN	-0.498639	NaN	2.89907	-0.414943	3	0	2	5	5	1	3	1
TARS	0.214797	0.0370208	0.458255	0.369162	0.282522	0.130872	0.3783	0.335165	3.06948	0.275762	9	9	7	19	23	11	10	6
TBCA	0.150078	0.45913	-0.339085	0.458298	0.15896	0.246395	0.824846	NaN	1.06885	0.279803	4	2	2	6	6	3	3	1
TBCD	NaN	-0.936533	NaN	-0.610213	-0.629899	0.111698	NaN	-0.152452	1.1159	-0.44348	1	3	2	2	2	1	1	2
TBL1X;TBL1Y;TBL1XR1	NaN	NaN	-0.719546	-0.431405	0.097578	NaN	-0.0470532	NaN	0.629556	-0.275107	1	0	2	2	2	0	2	0
TBL2	NaN	NaN	0.440204	-0.0353369	NaN	-0.337738	0.182795	NaN	0.136548	0.0624809	1	1	1	3	1	2	2	0
TCEA1	-0.0621929	NaN	NaN	-0.21451	-0.0946942	1.13495	NaN	NaN	0.229998	0.190889	2	0	0	4	3	2	0	0
TCEB2	-0.0422795	NaN	0.0253919	-0.0107749	-0.113996	-0.409828	0.126468	NaN	0.409919	-0.0708365	3	1	2	4	3	3	3	0
TCP1	0.177955	0.165056	0.211049	0.159829	0.16643	0.00593972	0.213413	-0.0571112	2.11299	0.13032	17	9	14	20	20	16	15	10
TECR	0.191393	0.243978	-0.676411	-0.459334	0.232711	0.135885	-0.607915	-0.809652	0.656544	-0.218668	4	4	6	7	7	5	6	3
TFRC	0.149834	0.152767	-0.377916	-0.373594	0.0859725	0.119195	-0.444625	-0.259496	0.599979	-0.118483	8	9	12	19	21	13	11	10
TGM2	0.295035	0.0923268	0.655503	0.669762	0.265198	0.217582	0.769748	0.558596	2.77941	0.440469	27	25	26	32	33	26	28	24
TGOLN2	-1.8912	NaN	NaN	-1.5347	-2.12176	NaN	-1.79654	NaN	3.20163	-1.83605	3	1	1	3	2	1	2	0
THOP1	-0.0459797	-0.123289	NaN	0.229601	-0.0607143	NaN	0.400261	NaN	0.327298	0.0799757	3	2	0	5	3	1	4	1
THRAP3	-0.213284	0.167882	-0.558163	-0.196888	0.000293016	-0.141511	-0.000962071	NaN	0.764081	-0.134662	7	5	4	12	12	4	7	1
TIAL1	-0.249185	-1.10535	-0.576363	-0.165124	-0.288016	-0.380875	-0.467965	NaN	2.08411	-0.46184	3	2	1	3	3	3	1	0
TIMM44	NaN	NaN	-0.799431	-0.0811081	-0.0409814	NaN	0.369501	-0.606138	0.478644	-0.231631	1	0	2	3	3	0	2	2
TIMM50	NaN	NaN	-0.322371	-0.219316	0.0717657	-0.436603	-0.479249	NaN	1.31962	-0.277155	1	1	2	3	3	2	2	1
TJP1	NaN	0.964911	NaN	0.353088	-0.175862	NaN	0.0688231	NaN	0.514624	0.30274	1	2	0	5	5	1	4	0
TKT	-0.0680793	-0.102747	0.376323	0.360241	0.0444225	-0.0479502	0.539946	0.464106	1.12547	0.195783	22	20	19	23	22	23	23	20
TLN1	-0.0567619	-0.154535	0.210008	0.225704	-0.125204	-0.15868	0.241069	0.0447216	0.178456	0.0282903	69	58	51	85	86	55	65	42
TM9SF2	NaN	NaN	NaN	-0.27066	-0.181302	NaN	-0.331435	-0.0920565	1.60393	-0.218863	1	0	0	5	3	1	3	1
TM9SF3;RP11-34E5.1	0.0145782	-0.0563996	-0.057078	0.0772632	-0.00052768	0.00897229	0.118031	-0.0033642	0.244218	0.0126844	4	5	4	8	8	4	5	3
TMED10	-0.0185944	0.13363	-0.0449304	-0.0682428	0.046505	-0.0237808	0.0799223	NaN	0.21437	0.0149299	3	2	2	4	4	3	3	1
TMED4	NaN	-0.313428	NaN	0.1589	-0.263277	NaN	0.5231	NaN	0.0448192	0.0263238	0	1	1	2	3	1	1	1
TMED7	0.0252853	NaN	-0.0795012	0.0785176	-0.000371277	0.284483	-0.0977664	-0.0913541	0.124717	0.0170418	3	1	2	3	5	2	2	2
TMED9	0.0794365	0.329689	-0.0454665	0.0690114	0.046297	-0.110228	-0.135916	0.0235183	0.258486	0.0320427	2	1	3	4	5	2	3	3
TMEM106B	-0.762861	NaN	NaN	-0.861849	-1.05573	NaN	-1.13742	NaN	2.80297	-0.954464	2	0	1	3	2	1	2	0
TMEM109	NaN	-0.0140131	NaN	0.279866	-0.0661246	-0.00457004	0.287417	NaN	0.554481	0.0965151	1	1	1	1	1	1	1	1
TMEM189;UBE2V1	0.128019	0.0614358	0.533445	0.325185	0.385409	0.159967	0.527966	0.51841	2.72308	0.32998	2	3	3	5	5	3	4	2
TMEM33	0.050614	-0.0177704	-0.668341	-0.506278	-0.0417052	0.0727509	-0.353117	-0.286646	1.2181	-0.218812	3	3	3	4	5	4	3	2
TMEM41B	0.403377	NaN	NaN	-0.575064	0.226963	NaN	-0.559217	NaN	0.18184	-0.125985	1	1	0	1	1	0	1	0
TMEM43	-0.00445202	0.0184439	-0.244546	-0.116729	0.0622721	-0.0675493	-0.0181648	-0.267601	0.97689	-0.0797909	8	3	6	10	11	7	7	4
TMOD3	-0.48909	NaN	NaN	-0.38374	-0.402664	-0.635788	-0.249179	NaN	2.60557	-0.432092	3	1	2	6	5	4	4	1
TMPO	-0.0079656	-0.208381	-0.395159	-0.202166	-0.113193	-0.0896543	0.06508	-0.140845	1.55609	-0.136536	4	5	3	6	7	4	4	4
TMX1	0.0223586	0.132706	-0.163272	-0.185646	0.136455	-0.131416	-0.0417223	-0.230762	0.534373	-0.0576622	6	4	5	7	9	5	6	3
TMX3	0.52027	0.708745	NaN	-0.216864	0.449593	0.605824	-0.402823	NaN	0.687843	0.277458	3	3	1	8	7	4	4	1
TMX4	-0.131775	NaN	NaN	-0.0124254	-0.124565	NaN	-0.72853	NaN	0.654548	-0.249324	2	0	0	2	2	1	2	0
TNPO1	0.0456605	-0.0540985	-0.292082	-0.134378	-0.263159	-0.117305	-0.244198	-0.331551	2.15671	-0.173889	6	7	6	12	11	7	9	5
TOMM34	0.199567	-0.0026488	-0.550629	-0.232931	0.198862	-0.00633246	-0.274511	-0.340446	0.649657	-0.126134	3	2	2	5	4	3	3	2
TOMM40	-0.177481	NaN	NaN	-0.0108927	0.140112	NaN	0.255484	NaN	0.207924	0.0518057	2	0	1	4	4	1	3	1
TOMM70A	-0.09917	-0.25777	0.133893	-0.119795	-0.0621414	-0.319952	0.0335087	-0.213652	1.14571	-0.113135	4	3	6	11	11	6	8	2
TOP1	-0.968138	-0.507803	-0.849256	-0.751745	-0.920818	-1.07674	NaN	NaN	3.8562	-0.84575	2	3	2	5	9	4	1	1
TOR1AIP1	-0.283453	NaN	0.226191	-0.0425094	-0.261824	-0.214401	-0.139664	NaN	0.729972	-0.119277	2	1	2	2	2	2	2	0
TPD52L2	-0.0531279	0.107946	0.204739	0.442788	0.175195	0.0620532	0.332948	-0.292158	0.764907	0.122548	6	3	3	6	6	5	5	2
TPI1	-0.0899083	-0.143318	0.478171	0.517054	-0.0217131	-0.0576963	0.723423	0.526491	1.03342	0.241563	17	17	17	16	14	16	16	12
TPM1	-0.206714	-0.216078	-0.243378	-0.340843	-0.185184	-0.240422	-0.420799	-0.367096	4.3926	-0.277564	14	13	16	16	15	15	18	12
TPM3	-0.296284	-0.33039	0.26866	0.291863	-0.256749	-0.303787	0.340307	0.260342	0.00987199	-0.0032546	12	13	14	14	13	13	15	8
TPM4	-0.345775	-0.469071	0.396824	0.486311	-0.350241	-0.403485	0.457653	0.172032	0.0158293	-0.00696909	9	10	8	11	10	9	9	6
TPP1	-0.597414	-0.467435	-0.116073	0.203091	-0.511339	-0.514222	0.340394	0.0859667	0.750715	-0.197129	5	5	3	6	6	5	5	3
TPR	0.105433	-0.253848	-0.190673	-0.171258	-0.110006	-0.0953935	-0.288532	NaN	1.57281	-0.143468	8	5	4	20	17	7	11	1
TPT1	0.681422	0.871878	NaN	0.589635	0.881875	0.837892	0.653094	0.419827	4.45908	0.705089	3	2	1	5	4	2	4	2
TRA2B	0.396543	0.294052	0.37776	0.879024	0.368452	0.782551	0.082918	NaN	2.29491	0.454471	2	2	2	2	2	2	2	1
TRAM1	NaN	NaN	-0.377703	0.0226389	0.0779799	0.267273	NaN	-0.00882992	0.0117139	-0.00372827	0	1	2	2	2	2	1	2
TRAM2	0.210892	NaN	NaN	-0.179152	-0.116536	0.055199	NaN	NaN	0.0276568	-0.00739941	2	0	1	4	4	2	1	1
TRAP1	-0.0246352	0.0327339	-0.124216	-0.23192	-0.0028162	-0.0446231	-0.301415	-0.348404	1.41074	-0.130662	6	3	5	15	15	8	11	5
TRIM25	0.120623	NaN	NaN	-0.232324	0.130042	NaN	NaN	0.0906083	0.110951	0.0272374	2	1	0	3	3	1	1	2
TRIM28	-0.0543257	0.0607162	-0.724242	-0.379636	0.065207	0.00645843	-0.275647	-0.547429	1.18444	-0.231112	9	4	7	13	14	7	7	6
TRIOBP	-0.971458	NaN	NaN	-0.0745769	-0.369927	NaN	0.0704241	NaN	0.618289	-0.336384	2	1	1	5	4	0	4	0
TROVE2	-0.0138891	-0.0221283	0.152141	0.295709	-0.0695856	0.0609439	0.36833	NaN	0.871782	0.110217	4	2	2	7	7	3	4	1
TSG101	0.381256	NaN	NaN	0.229183	-0.173767	NaN	0.328816	NaN	0.647133	0.191372	2	0	0	3	4	0	3	0
TSN	0.144982	-0.124516	0.300872	0.136648	0.121015	0.0585005	0.0743114	0.129244	1.39898	0.105132	3	4	2	5	7	5	5	3
TSTA3	0.0732619	-0.16782	0.282959	0.330018	0.0890433	0.215539	0.598821	NaN	1.17558	0.203117	3	2	2	3	5	3	4	1
TTC1	NaN	-0.429126	0.226919	-0.100082	-0.310955	-0.292282	-0.0680512	NaN	0.822319	-0.162263	1	2	2	3	2	2	2	0
TTLL12	0.694519	NaN	NaN	0.453506	0.13626	0.146783	0.628621	NaN	1.60939	0.411938	2	1	1	2	3	2	2	0
TUBA1A;TUBA3C;TUBA3E	-0.0624566	-0.0756739	0.425048	0.331647	0.0465618	0.094652	0.243068	0.195839	1.2865	0.149836	2	2	2	2	2	2	2	2
TUBB	0.181934	0.0508933	0.169301	0.100011	0.134463	0.0388777	0.247532	0.000374198	2.23844	0.115423	6	4	4	6	5	6	6	5
TUBB3	-0.0655294	-0.00466222	0.304829	0.226399	-0.0602458	-0.0442253	0.405439	0.178511	0.937671	0.117565	5	4	3	5	4	5	5	3
TUBB4B	0.174316	0.00281248	0.171542	0.121313	0.141282	0.020583	0.238375	0.0424073	2.19539	0.114079	21	19	17	22	23	19	21	19
TUBB6	0.101438	NaN	-0.115052	0.309635	-0.0486805	0.413078	0.432951	NaN	0.927246	0.182228	4	1	2	5	6	2	4	0
TUBB8;RP11-631M21.2	0.35513	0.145217	0.0595738	0.188661	0.0477531	NaN	0.163871	-0.0589087	1.39153	0.128757	2	2	2	2	2	1	2	1
TUBG1;TUBG2	NaN	NaN	0.458863	0.154263	-0.411005	-0.605912	-0.132911	NaN	0.218732	-0.10734	1	1	2	3	4	3	2	0
TUFM	-0.0928094	-0.110588	-0.266557	-0.288091	-0.139488	-0.205008	-0.291455	-0.175611	3.66814	-0.196201	13	13	13	19	17	15	15	7
TWF1	0.0321445	0.0229028	NaN	-0.0411239	-0.21642	0.325167	-0.105835	0.177664	0.157233	0.0277857	3	2	1	5	4	2	2	2
TWF2	-0.0113787	0.166177	-0.00248709	0.495497	0.00907618	-0.0353206	0.516656	NaN	0.892784	0.162603	4	2	2	5	7	3	3	1
TXN	0.122762	-0.102163	0.784364	0.719698	0.113323	-0.127322	1.06646	1.00225	1.41712	0.447421	2	4	5	3	3	3	2	2
TXNDC12	NaN	NaN	-0.323034	-0.0969742	0.0333729	0.15049	-0.25172	NaN	0.484812	-0.0975732	0	1	2	3	2	2	2	1
TXNDC17	0.192483	-0.249045	0.428822	0.528083	0.0994576	0.0933325	0.828844	0.435212	1.40347	0.294649	3	2	2	3	3	3	3	3
TXNDC5	0.0264899	0.103515	-0.18679	-0.186482	0.0373765	-0.0128776	-0.225511	-0.175831	0.876725	-0.0775138	10	12	11	15	14	11	12	8
TXNL1	-0.250643	-0.400874	0.222104	0.137955	-0.264309	-0.438903	0.303458	0.0146697	0.35955	-0.0845677	4	4	3	6	6	3	4	3
TXNRD1	-0.0673611	-0.0834883	0.911652	1.03918	-0.0590442	-0.135013	1.05357	0.887883	1.19732	0.443421	14	10	8	18	18	11	14	5
U2AF2	-0.0248554	0.0361059	-0.290047	-0.19502	0.0107255	-0.0906607	-0.28673	-0.306149	1.5928	-0.143329	5	3	3	7	7	5	6	4
UAP1	-0.0261403	0.115796	-0.0493474	-0.0944162	0.365831	0.204062	-0.212404	NaN	0.235273	0.0433403	2	2	2	3	4	2	2	1
UBA1	0.153649	0.0515454	0.175598	0.238266	0.159939	0.133354	0.389995	0.177806	2.97085	0.185019	24	20	23	27	29	23	26	21
UBA2	-0.0240668	-0.126482	0.0664795	0.0897302	-0.0640806	0.142367	0.521718	0.285194	0.752636	0.111357	5	4	5	10	11	5	8	2
UBA6	0.760407	2.49286	NaN	1.24879	0.118336	NaN	NaN	1.98084	1.45067	1.32025	3	2	0	3	4	1	1	2
UBAP2L	NaN	NaN	0.0222987	0.329659	0.1327	NaN	0.206593	NaN	1.12357	0.172813	0	1	2	3	2	2	3	1
UBE2I	-0.211863	NaN	0.123837	0.039885	-0.297806	-0.189678	0.0126997	-0.279778	0.906239	-0.114672	3	1	2	4	5	2	3	2
UBE2K	NaN	0.24629	0.568927	0.356888	0.166465	0.0646012	NaN	0.429556	2.01971	0.305454	1	2	2	4	3	2	1	2
UBE2L3	0.189418	-0.0885882	0.661659	0.516136	0.145775	0.0995222	0.645248	0.461321	1.90486	0.328811	4	4	3	4	4	4	3	2
UBE2M	0.292107	NaN	-0.127512	0.309694	0.0685273	NaN	0.363017	0.0767278	1.05812	0.16376	2	1	3	4	4	1	4	3
UBE2N;UBE2NL	0.200462	0.0124647	0.446033	0.508694	0.226562	0.149377	0.694887	0.493608	2.40976	0.341511	6	4	5	6	6	6	6	4
UBLCP1	NaN	-0.170352	-0.571159	1.70701	NaN	-0.218953	0.089308	NaN	0.156884	0.167171	1	2	2	2	1	2	2	1
UCHL1	0.198766	-0.0470811	0.499049	0.575999	0.293946	0.164845	0.678693	0.601297	2.33671	0.370689	9	11	9	14	14	13	12	6
UCHL3	0.492467	NaN	NaN	0.174642	0.451595	NaN	0.0586243	NaN	1.16361	0.294332	2	1	0	4	4	1	3	0
UCHL5	0.120789	0.281552	-0.0760942	0.483118	-0.0343634	0.161951	0.105423	0.0678094	1.19789	0.138773	2	1	1	4	3	1	2	1
UFM1	0.0592072	-0.261612	NaN	0.652379	0.154192	0.285797	0.78267	NaN	0.860058	0.278772	2	2	1	3	3	2	2	1
UGDH	0.207928	0.158412	0.237625	0.32742	0.11204	0.128579	0.454711	0.338868	3.18784	0.245698	11	9	9	15	18	9	10	8
UGGT1	-0.0233884	0.111459	0.0187917	-0.113437	-0.0711857	0.0375813	0.00868437	-0.0566316	0.172183	-0.0110158	13	10	11	20	20	13	11	10
UGP2	0.0790267	-0.242102	0.35229	0.408279	0.149989	0.0287573	0.515614	0.190562	1.17964	0.185302	5	6	6	10	7	3	3	3
UMPS	0.555298	NaN	NaN	-0.446659	0.463688	NaN	0.401204	NaN	0.430009	0.243383	2	0	0	3	5	1	2	1
UNC45A	NaN	NaN	-0.0586725	-0.0568623	-0.549634	-0.212746	-0.194019	NaN	1.12068	-0.214387	1	1	2	3	3	2	3	1
UPF1	-0.0891217	-0.396124	0.0192121	0.0426977	-0.144209	-0.224893	-0.178194	0.053757	1.12677	-0.114609	8	2	5	15	15	9	12	3
UQCR10	NaN	0.143978	-0.307697	-0.340561	0.0114429	NaN	-0.314184	-0.207615	1.02603	-0.169106	1	2	2	2	2	1	2	2
UQCRB	-0.0574937	-0.0410244	-0.173731	-0.217784	-0.0581084	NaN	-0.448558	-0.084429	1.50921	-0.154447	2	1	2	4	3	1	2	2
UQCRC1	-0.168089	-0.176702	-0.57979	-0.247521	-0.246931	-0.202853	-0.138665	-0.190117	2.75541	-0.243834	7	5	5	11	11	5	8	5
UQCRC2	-0.352667	-0.1422	-0.325685	-0.239288	-0.112031	-0.00257802	-0.180136	-0.224903	2.74627	-0.197436	7	5	6	12	12	5	7	3
UQCRFS1;UQCRFS1P1	-0.197027	NaN	-0.199492	-0.0624501	-0.0460356	-0.0609129	0.266155	-0.663418	0.620445	-0.137597	2	2	2	3	3	2	3	1
USMG5	-0.42232	-0.256649	0.33869	-0.605066	-0.149661	-0.209128	NaN	-0.373754	1.1162	-0.239698	2	2	2	1	2	2	1	2
USO1	0.19013	0.144657	0.604168	0.240371	0.278259	0.265958	0.263628	0.0250406	2.4452	0.251526	11	9	9	16	18	11	12	5
USP14	0.186775	0.133408	0.44922	0.309517	0.0530926	0.446195	0.425401	0.344448	3.01789	0.293507	6	4	4	11	15	4	7	3
USP5	-0.0201114	-0.203553	0.0650321	0.278928	-0.184074	-0.277263	0.487363	0.403499	0.278174	0.0687275	10	6	5	12	14	7	10	3
USP9X	-0.0852711	NaN	NaN	0.197628	-0.320024	-0.276445	-0.0641126	NaN	0.524217	-0.109645	2	1	1	3	3	1	3	0
VAMP3	-0.117834	-0.00189686	-0.241976	-0.118701	-0.0412026	-0.0270796	NaN	NaN	1.28665	-0.0914483	2	1	3	3	3	1	1	1
VAPA	0.0423547	0.147134	-0.0868119	-0.072657	0.0530548	0.162244	-0.0511713	0.00299709	0.312523	0.024643	4	4	4	6	6	4	5	3
VARS	-0.000387728	-0.0782278	0.238457	0.193953	0.042963	0.000376105	0.205309	-0.0350001	0.834585	0.0709303	14	12	14	27	24	16	16	3
VASP	0.167395	0.0658536	0.628655	0.281425	0.0657299	-0.083631	0.0639302	0.771068	1.25901	0.245053	2	3	4	7	7	4	4	2
VAT1	-0.170624	-0.0895464	0.221733	0.124807	-0.151374	-0.415272	0.246994	0.386586	0.0727435	0.0191631	5	2	3	9	9	3	4	3
VCAN	-1.32624	-0.905088	-1.53377	-0.968217	-1.08341	-1.19071	-1.23984	-1.36748	6.06549	-1.20185	7	3	5	11	10	5	7	2
VCL	0.12493	-0.0683936	0.491272	0.469889	0.042356	-0.014962	0.571215	0.355418	1.54265	0.246466	36	30	28	43	40	31	38	20
VCP	-0.0343535	-0.0299061	-0.0952514	-0.0456217	-0.0184243	-0.0760862	-0.0268247	-0.0164967	2.43151	-0.0428706	26	19	19	32	31	22	24	20
VDAC1	0.0324793	0.027532	-0.218871	-0.188256	-0.0227251	-0.0111462	-0.148618	-0.237549	1.31221	-0.0958944	11	9	9	13	14	10	9	8
VDAC2	0.021044	0.0189071	-0.212679	-0.166713	0.0254857	0.0502699	-0.187155	-0.206642	1.02783	-0.0821852	10	10	10	13	11	10	10	9
VDAC3	-0.0123969	0.0105469	-0.351495	-0.415542	-0.0604494	-0.0830382	-0.507464	-0.328077	1.72148	-0.21849	6	5	5	6	7	6	5	5
VIM	0.0523716	0.717902	0.399941	0.572849	0.526481	0.457198	0.0718535	0.578931	2.78257	0.422191	23	18	20	31	30	20	28	15
VKORC1	NaN	NaN	-0.149622	-0.0284783	0.00730833	NaN	-0.208603	NaN	0.801829	-0.0948488	1	1	1	2	2	1	1	1
VPS26A	-0.381178	-0.248487	-0.0222316	0.222927	-0.316322	-0.106359	0.31937	-0.0595073	0.369916	-0.0739734	2	2	2	7	8	3	3	3
VPS29	-0.0969887	NaN	NaN	0.163019	-0.258197	0.00741842	0.325196	NaN	0.0996613	0.0280894	3	1	1	5	6	2	3	0
VPS35	-0.0634173	-0.203251	0.110413	0.30267	-0.153176	-0.267035	0.155688	0.0451076	0.0462151	-0.00912511	14	10	10	16	13	8	10	8
VPS4B;VPS4A	-0.00914472	NaN	NaN	0.230437	-0.109921	0.0648779	0.157557	NaN	0.483798	0.0667612	2	2	1	3	3	3	3	1
WARS	0.11449	-0.0505176	0.731054	1.00744	0.0865064	0.0394409	1.03202	0.89903	1.61818	0.482432	6	6	5	7	8	9	4	6
WDR1	0.215807	0.218766	0.534787	0.493221	0.295793	0.197717	0.603908	0.380484	3.47697	0.36756	18	18	14	20	21	16	17	12
WDR18	NaN	0.20222	-0.546942	-0.0435475	0.242735	0.706087	0.0804744	NaN	0.259115	0.106838	2	2	2	4	3	2	2	1
WDR3	NaN	NaN	-0.461643	-0.0686962	0.477366	-0.0314703	0.260167	NaN	0.0776382	0.0351448	0	1	2	3	3	2	2	1
WDR77	0.409635	-0.0303852	NaN	-0.0406618	0.127272	0.295576	NaN	NaN	0.79106	0.152287	2	1	0	3	2	2	1	0
WFS1	NaN	NaN	NaN	-0.072883	-0.0989147	-0.0346682	0.233988	NaN	0.0295155	0.00688053	1	1	0	4	4	2	3	0
XPNPEP1	-0.183305	0.13161	0.601794	0.456096	0.182203	0.112786	0.601112	0.190989	1.52816	0.261661	2	3	3	6	5	4	5	2
XPO1	-0.227951	-0.212855	-0.0584068	-0.127105	-0.291551	-0.269336	-0.0539542	-0.148406	2.99603	-0.173696	13	7	8	22	23	12	13	7
XPOT	NaN	NaN	NaN	0.703156	0.0574549	-0.273155	0.379569	NaN	0.422932	0.216756	2	1	0	2	4	2	2	1
XRCC5	-0.407869	-0.271864	-0.505069	-0.411885	-0.333601	-0.224645	-0.360523	-0.454171	5.01598	-0.371203	19	12	9	24	28	15	14	9
XRCC6	-0.326833	-0.335212	-0.25652	-0.341031	-0.249833	-0.198662	-0.264591	-0.366708	5.70183	-0.292424	17	15	16	23	22	18	19	13
XRN2	0.00652236	0.714361	NaN	-0.364484	-0.00506938	-0.0120213	-0.0291164	NaN	0.133433	0.0516987	3	2	1	6	8	2	3	0
YARS	0.0991166	-0.133073	0.512777	0.686382	0.00528517	0.144236	0.720861	0.733104	1.55059	0.346086	15	6	8	20	22	9	13	7
YBX1	-0.738767	-0.78393	-0.675026	-0.466405	-0.753406	-0.68733	-1.18806	-0.740479	4.83894	-0.754175	9	9	6	13	13	10	10	2
YES1	-0.43743	NaN	-0.422555	-0.687224	-0.60315	-0.0122159	-0.873532	NaN	2.07642	-0.506018	2	1	3	2	2	2	2	0
YKT6	0.481789	0.575037	-0.0788465	0.445359	0.353926	0.353546	0.68149	NaN	2.33434	0.401757	3	2	3	7	5	3	5	1
YTHDF3;YTHDF2;YTHDF1	-0.874244	NaN	NaN	-0.656263	-0.617106	NaN	-0.783779	NaN	2.94789	-0.732848	3	1	0	3	3	0	3	0
YWHAB	-0.0606311	-0.123146	0.267644	0.374869	-0.00946799	-0.255198	0.388033	0.271276	0.580731	0.106672	4	4	5	5	6	5	6	3
YWHAE	-0.0684385	-0.14531	0.378658	0.365376	0.00954205	-0.0732824	0.416513	0.163623	0.817553	0.130835	14	10	10	18	15	11	13	5
YWHAG	0.0687126	0.0454294	0.409627	0.388386	0.241992	0.0528574	0.398104	0.366698	2.38899	0.246476	4	4	4	4	3	4	4	2
YWHAH	0.0294612	-0.0166497	-0.0630476	-0.27066	0.161687	0.0533223	-0.153569	NaN	0.287177	-0.0370652	4	4	3	5	5	4	4	1
YWHAQ	-0.10207	-0.199194	0.167856	0.216009	0.0304107	-0.00990242	0.286009	0.146538	0.534626	0.0669569	8	9	9	10	10	9	10	6
YWHAZ	0.0652522	-0.0753575	0.347285	0.395747	0.0431716	-0.065004	0.418257	0.303721	1.34427	0.179134	9	8	6	9	9	7	11	7
ZC3H4	0.129437	NaN	-0.342579	-0.216148	0.190976	0.0449683	-0.463288	NaN	0.437801	-0.109439	2	1	2	2	2	2	2	0
ZMPSTE24	0.419781	0.036545	0.0472319	-0.334636	0.124013	0.116742	-0.0708018	NaN	0.226828	0.0484107	2	2	2	4	6	2	2	1
ZRANB2	-0.130452	-0.409399	NaN	-0.133186	-0.36074	-0.255912	NaN	NaN	1.97003	-0.257938	2	2	1	3	3	2	1	0
ZYX	0.0709805	-0.182974	0.232222	0.434348	0.0125474	0.330885	0.244891	NaN	1.06964	0.163271	6	4	4	10	10	4	8	1
