# Supplementary material for: Systems Analysis of Protein Fatty Acylation in Herpes Simplex Virus-Infected Cells Using Chemical Proteomics
Source: Chem Biol. 2015 Aug 20;22(8):1008–17. doi: 10.1016/j.chembiol.2015.06.024 (PMC4543063; doi:10.1016/j.chembiol.2015.06.024)
Supplement: Table S4. HSV-Induced Changes to Nascent Protein Abundances [file mmc5.xlsx]

## Sheet: SI Table 4
SI Table 4: HSV induced changes to nascent protein abundances
Listed below are 510 proteins quantified in lysates obtained from 'Pulse SILAC' metabolic tagging experiments (with YnMyr) prior to affinity enrichent. Raw MS data from MaxQuant were processed using Perseus software: nascent protein abundance values logarithmised; contaminants and decoy identifications were removed; proteins with quantification in less than 2 out of 3 samples per condition were r…
Gene names	Log2 nascent protein abundance HSV/Mock. Sample names given below.						One sample test outcome
	HSV 1	HSV 2	HSV 3	Mock 1	Mock 2	Mock 3	Significance (-Log10 p value)	Test difference
ACADVL	NaN	1.93836	2.03362	0.660929	NaN	0.844386	2.15803	1.23333
ACAT2	-1.35871	-1.54284	-0.909905	0.524766	0.37128	0.165815	2.78548	-1.62444
ACLY	-1.55423	-1.3844	-1.68724	0.692606	0.693409	0.454492	4.27231	-2.15546
ACOT7	0.117163	NaN	1.40545	0.0387171	0.340164	0.271545	0.454514	0.544497
ACTC1;ACTA1;ACTA2;ACTG2	-1.94881	-1.98034	-1.60678	-0.107834	-0.180136	-0.203369	3.78008	-1.68153
ACTN1	-2.03937	-1.94275	-2.22432	-0.174166	-0.124629	-0.0901117	4.63739	-1.93918
ACTN4	-2.08688	-1.97494	-1.65272	0.191436	0.228357	0.162081	4.04475	-2.0988
ACTR1B	-0.48346	-0.89913	NaN	1.01942	0.468531	-0.11713	1.07435	-1.14823
ACTR2	-1.66319	-1.41377	-1.46785	0.169797	0.015212	0.0969364	4.27999	-1.60892
AHCY	-0.903846	-1.18099	NaN	-0.200283	-0.378344	0.407407	1.25331	-0.985343
AHNAK	-1.94181	-1.80813	-1.7291	0.726657	0.724476	0.562084	5.14698	-2.49742
AHNAK2	-1.81309	-2.01783	-0.946833	1.13007	1.3754	1.17146	2.95211	-2.81823
AIMP1	0.739502	-0.152532	-0.271165	0.139208	0.321235	0.188401	0.125635	-0.111013
AK2	-1.69834	-1.3237	-2.27677	0.0731348	0.287118	-0.0878866	2.47282	-1.85706
AKR1B1	-2.83485	-2.79266	NaN	0.441165	NaN	0.440527	4.37644	-3.2546
ALCAM	-2.69759	-1.38534	-1.84316	0.525768	0.526069	0.566182	2.54789	-2.5147
ALDOA	-1.92928	-1.69003	-1.88055	0.560617	0.646716	0.535655	5.13572	-2.41428
ALYREF	-2.26937	-1.55093	-1.23974	-0.218346	0.295018	-0.190009	2.04588	-1.6489
ANXA1	-2.78727	-2.71757	-2.7816	0.298306	0.396159	0.176833	5.85095	-3.05258
ANXA11	-1.535	-1.27694	-0.126959	0.250113	0.650581	0.792855	1.54016	-1.54415
ANXA2;ANXA2P2	-1.98011	-1.7726	-1.86119	0.490057	0.467175	0.396598	5.4002	-2.32258
ANXA5	-2.23888	-2.38285	-2.00596	-0.0368219	0.123666	0.0606008	4.33827	-2.25838
ANXA6	-1.56991	-1.9596	-0.967843	0.0193461	0.171719	0.026021	2.23556	-1.57148
ARHGDIA	-1.71553	-1.78026	-1.37165	0.0526941	0.143785	-0.20141	3.23518	-1.62084
ARL3	-1.82536	-2.14727	NaN	0.642286	0.742265	0.750864	3.63034	-2.69812
ARPC1B	-3.17827	-3.07777	-2.32034	0.221815	0.0546401	0.502738	3.3116	-3.11853
ARPC4;ARPC4-TTLL3	-2.23033	-2.0315	NaN	0.0931545	0.256528	0.254352	3.73927	-2.33226
ARPC5	-1.92347	-2.68223	-1.5754	0.287472	0.534759	0.326883	2.72305	-2.4434
ASPH	-1.54044	-0.974489	-0.894831	0.231064	0.535953	0.738033	2.5456	-1.63827
ATIC	-0.218733	-0.74819	0.706995	-0.179792	-0.0546171	-0.12573	0.0262386	0.0334039
ATP1A1	-1.36632	-2.22938	-0.560132	0.914258	0.938775	0.848077	2.04233	-2.28565
ATP5A1	-2.40293	-2.50775	-1.65854	0.162081	0.0938305	-0.0343228	2.93467	-2.2636
ATP5B	-2.19324	-1.71976	-1.77009	0.130535	0.199876	-0.0436757	3.54943	-1.98994
ATP5H	-1.45079	-1.07872	-1.0893	0.0294175	0.318461	-0.157528	2.6294	-1.26972
ATP5I	-1.08329	-1.00237	-1.23589	-0.0125627	0.500598	0.330902	2.94448	-1.38016
ATP5O	-2.71179	-2.68901	-2.25023	0.323658	0.421048	0.128294	4.09328	-2.84135
BTF3	-1.69507	-1.23443	-1.32204	0.684819	1.05137	0.835116	3.67647	-2.27428
C19orf10	-0.993867	-1.07598	-1.05871	0.361768	0.350045	0.266157	5.39958	-1.36884
C22orf28	-1.93826	-1.18985	-0.831717	0.198745	0.218595	0.24987	2.0396	-1.54235
CACYBP	-1.95579	-1.50128	-1.80103	0.0709388	0.117296	-0.142465	3.4663	-1.76796
CALD1	-1.57094	-1.53625	-1.50234	0.361768	0.582941	0.368936	4.90261	-1.97439
CALR	-1.53095	-2.11216	-2.02497	0.215741	0.231555	-0.0196968	3.29069	-2.03189
CANX	-0.912673	-1.10594	-1.13169	0.584	0.434775	0.44668	4.28015	-1.53859
CAP1	-0.964038	-0.951596	-1.2364	0.26111	0.210264	-0.0580523	3.02721	-1.18845
CAPZA1	-1.9845	-1.5826	-1.77848	0.158337	0.355467	0.301002	4.02663	-2.05346
CAPZB	-0.802311	-0.428197	-0.744366	0.178492	0.44615	0.149389	2.4418	-0.916302
CAST	-0.108845	-0.612593	0.204642	NaN	0.96584	0.9536	1.45992	-1.13199
CBR1	-2.27021	-2.1862	-1.73447	0.30147	0.040682	0.359071	3.54425	-2.29736
CBR3	-3.68294	-2.82838	-3.89158	0.33754	0.456386	0.343919	3.52198	-3.84691
CBX3	-1.87615	-1.59109	-2.34872	0.616734	0.607579	0.9911	3.33547	-2.67712
CCT2	-1.77398	-1.94742	-1.75006	0.0647449	0.0522768	-0.137505	4.44418	-1.81699
CCT3	-1.62576	-1.6133	-1.78667	0.0926134	0.160146	0.0330882	4.9189	-1.77052
CCT4	-1.7726	-1.72137	-1.38018	-0.0862776	-0.0793713	-0.197054	3.51025	-1.50382
CCT5	-1.34586	-1.11301	-1.38579	-0.09985	0.184725	-0.336409	2.64114	-1.19771
CCT6A	-1.99614	-1.7361	-1.87827	0.0339339	0.251204	0.0394191	4.35076	-1.97835
CCT7	-1.89368	-1.53216	-2.1982	0.154583	0.160404	-0.0630172	3.16505	-1.95867
CCT8	-2.11279	-2.11179	-1.831	0.160791	0.0970714	-0.143883	4.00512	-2.05652
CD44	-1.11372	-1.83774	-1.54759	0.79776	0.889707	0.798175	3.40359	-2.32823
CFL1	-1.87382	-1.73413	-1.67761	0.414135	0.520045	0.280125	4.74039	-2.16662
CFL2	-1.05508	-0.557837	-0.41756	0.263155	0.375846	0.0329472	1.83854	-0.900809
CKAP4	-1.72504	-2.01043	-1.77172	0.201508	0.177599	0.16092	4.64448	-2.01574
CLIC1	-1.71995	-1.93258	-1.93816	0.471448	0.365245	0.28238	4.80228	-2.23659
CLIC4	-2.43214	-1.40717	-1.16236	0.303342	0.530071	0.420509	2.21176	-2.0852
CLTC	-0.865253	-1.08433	-0.0613002	0.319849	0.41684	0.315218	1.50927	-1.02093
CMPK1	-2.79476	-1.12759	-2.78269	0.0513026	0.309758	0.173255	1.90455	-2.41312
CNN2	-0.963616	-1.26666	-0.892767	-0.0683624	0.0806577	-0.0204136	2.97	-1.03831
CNN3	-0.719875	-2.44191	-0.608254	0.659651	0.961105	0.496718	1.49235	-1.9625
COPA	-2.07649	-2.51548	-2.44269	0.503654	0.573181	0.600079	4.51031	-2.90386
CORO1B	-0.965953	-0.773664	-1.04826	0.470823	0.774755	0.713872	3.67064	-1.58244
CORO1C	-2.5904	-1.7643	-2.00376	-0.060638	0.081067	-0.0794628	2.95499	-2.09981
COTL1	-1.73284	-1.13122	-1.52587	0.138683	0.232538	0.472384	3.00076	-1.74451
CPNE1	-1.14752	-1.5059	NaN	0.481609	1.18967	0.723078	2.23873	-2.12483
CSTB	-1.87715	-1.73639	-1.55975	0.142479	0.394295	0.364012	4.12112	-2.02469
CTSB	-2.37535	NaN	-0.6878	0.600079	0.485221	0.551885	1.33824	-2.0773
CTSD	-2.00023	-1.93077	-1.87292	0.0169242	0.0629506	0.111298	5.78297	-1.99836
CTTN	-0.677057	-0.535792	NaN	0.591967	0.682393	0.502331	3.10774	-1.19865
CUTA	-0.87242	-1.2596	NaN	0.585828	0.649018	0.508632	2.76171	-1.64717
CYCS	-2.25718	-2.36743	NaN	0.211137	0.303342	-0.0794322	3.26757	-2.45732
CYR61	-1.70369	-1.27921	-1.46961	NaN	0.00288247	-0.284634	2.22675	-1.3433
DAZAP1	-1.5147	-0.964714	NaN	0.109026	-0.388016	-0.897409	0.848772	-0.847573
DBN1	-0.95101	-0.328997	-0.540904	0.608998	0.305562	0.35095	2.12687	-1.02881
DCTN2	-1.13327	-1.33057	-0.647219	0.343465	0.587461	0.395172	2.62186	-1.47905
DDX1	-0.996369	-0.667722	NaN	0.384492	0.181039	0.132774	2.17695	-1.06481
DDX17	-2.01642	-1.92665	-1.40476	0.804797	0.857264	0.904118	3.78149	-2.638
DDX21	-1.41704	-0.843836	NaN	0.359746	0.226755	0.349479	2.13827	-1.44243
DDX39B;DDX39A;BAT1	-2.22938	-1.44627	-1.59986	-0.0527453	0.308361	-0.252071	2.42692	-1.75968
DDX3X;DDX3Y	-2.21203	-1.52766	-1.6783	0.822037	0.754717	0.796764	3.62146	-2.59717
DDX5	-1.44454	-0.0319757	0.28404	1.13685	NaN	0.877194	0.867379	-1.40451
DEK	-2.31775	-1.81264	NaN	0.53077	NaN	0.400757	1.98084	-2.53096
DHFRL1;DHFR	-1.71033	-1.86323	-1.4502	0.238298	0.0550568	0.0816123	3.75725	-1.79958
DHX9	NaN	-1.91871	0.442333	0.217479	0.1503	0.35242	0.457336	-0.978257
DLD	-1.18534	-0.937574	-2.17508	0.430928	0.231678	-0.0642537	1.80501	-1.63212
DLST	-1.35879	-1.14455	NaN	-0.243352	-0.0554113	0.390448	1.8174	-1.28223
DNAJA2	-1.31851	0.0706641	NaN	0.553066	0.414027	NaN	0.595982	-1.10747
DNAJC9	-1.29481	-0.984103	-0.633949	0.0923428	0.517528	0.373398	2.32791	-1.29871
DPYSL2	-1.61017	-1.37752	-1.57531	0.382833	0.476745	0.196103	4.15977	-1.87289
DPYSL3	-1.37583	-1.7826	-0.832873	0.718263	0.383718	0.263275	2.36182	-1.78552
DRAP1	-1.60362	NaN	-1.18125	0.527471	1.10956	0.919378	2.43096	-2.24457
DSTN	-2.11429	-1.78906	-1.4463	0.359859	0.371838	0.281312	3.39248	-2.12089
DYNC1H1	-2.01106	-1.55758	-2.12092	0.143132	0.522558	0.0742315	3.19332	-2.14316
ECHS1	-1.43585	-1.30525	-1.28423	0.303225	0.215616	0.216982	5.04817	-1.58705
ECI2	-1.66708	-1.24165	-1.2255	-0.024766	-0.0549167	-0.0245312	3.12293	-1.34334
EEF1A1;EEF1A1P5	-1.83321	-1.67089	-1.73879	-0.245728	-0.259945	-0.366969	4.74885	-1.45675
EEF1B2	-1.52936	-1.9427	-1.74381	-0.373925	-0.10324	-0.196856	3.34248	-1.51395
EEF1D	-1.93688	-2.3392	-2.33876	-0.370713	-0.350228	-0.563966	3.53246	-1.77665
EEF1G	-1.48985	-1.36038	-0.433467	-0.412923	0.081476	-0.503466	1.01044	-0.81626
EEF2	-1.64715	-1.54288	-1.4467	-0.227726	-0.121628	-0.316672	4.0899	-1.32357
EIF3A	-1.44226	-1.80611	-1.38364	0.382612	0.459746	0.210389	3.631	-1.89492
EIF3C;EIF3CL	-0.531907	-1.60999	-1.33141	0.435735	0.565695	0.649661	2.18341	-1.70813
EIF3D	-1.07613	-0.953886	-1.37756	0.121148	0.0461418	-0.0913254	2.93281	-1.16118
EIF3I	-0.808842	-1.33778	NaN	0.610228	NaN	0.328607	1.4472	-1.54273
EIF4A1	-2.48722	-2.00984	-2.59719	0.865285	0.75232	0.587749	4.01696	-3.09987
EIF4B	-1.59035	-1.1755	-1.52753	0.0567222	0.181802	0.0629506	3.45882	-1.53162
EIF4G1	-1.04701	-1.81142	-2.06703	0.74485	0.648373	0.41792	2.65603	-2.24554
EIF4H	-1.72609	-1.92199	-1.90812	0.778209	0.762306	0.59684	5.12898	-2.56452
EIF5	-1.91316	-0.839596	NaN	0.807272	0.814837	0.601602	1.85105	-2.11762
EIF5A;EIF5AL1;EIF5A2	-2.16256	-1.56363	-1.73673	0.293841	0.193709	0.390558	3.45871	-2.11367
EIF6	-1.30811	-0.740191	-1.40779	0.664483	0.59827	0.616734	2.98163	-1.77852
ELAVL1	-2.68195	-2.40736	-1.66681	0.22404	0.472592	0.257856	2.92133	-2.5702
ENO1	-1.93484	-1.79842	-1.97472	0.196859	0.196103	0.0415233	4.98711	-2.04749
ENO2	-1.10181	-1.79386	-0.704535	0.171719	0.304861	0.199374	1.94647	-1.42539
EPHA2	-2.3166	-1.30137	-0.421631	0.690551	0.956726	0.474358	1.65637	-2.05375
EPRS	-1.53897	-1.26081	NaN	0.427821	-0.224992	-0.164238	1.78956	-1.41276
ERP29	-1.50923	-1.38907	-1.84788	0.239276	0.189287	-0.00353892	3.41815	-1.72373
ETFA	-0.984474	-1.55055	-1.40465	-0.120059	0.392537	0.0174944	2.45483	-1.40988
ETFB	-2.05553	-1.21411	-0.28648	0.912803	0.424062	0.611645	1.58799	-1.83488
ETHE1	-0.844795	-1.37602	-0.910122	0.259062	0.384381	0.0612924	2.57915	-1.27856
EWSR1	NaN	-2.26562	-1.32543	0.664483	0.195977	NaN	1.28881	-2.22576
EZR	-1.94847	-1.66027	-1.37295	0.0984196	0.214995	-0.019536	3.21666	-1.75853
FABP5	-2.45182	-2.34799	-2.36446	-0.128756	-0.0594498	-0.106187	6.33651	-2.28996
FAM114A1;DKFZp686F20250	-1.10905	-0.454447	1.33234	0.731357	0.703012	0.740884	0.477094	-0.802137
FASN	-0.719139	0.0275787	-0.897382	0.572405	0.400866	0.357608	1.54277	-0.973274
FAU	-1.27132	-2.51961	-1.18079	0.220701	-0.0108464	-0.0734236	1.74112	-1.70272
FBL	-2.40905	-0.666462	-1.24622	0.682573	0.686792	-0.0506668	1.52805	-1.88014
FKBP1A;FKBP12-Exip2;FKBP1C	-2.2109	-1.55389	-2.09684	0.292546	0.184471	0.0863761	3.27335	-2.14167
FKBP3	-1.70468	-1.24705	NaN	0.647084	0.289598	0.00245056	2.04574	-1.78891
FLNA	-2.02903	-2.02932	-2.00231	0.194844	0.264957	0.143655	6.37037	-2.22137
FLNB	-1.39085	-1.32934	-0.923085	0.335483	0.268195	0.216238	3.22804	-1.48773
FLNC	-1.78364	-1.82946	-1.68673	-0.260221	-0.154217	-0.35404	4.52929	-1.51045
FSCN1	-0.175843	-1.03018	-1.32706	0.40021	0.399773	0.182438	1.53332	-1.17183
FUBP1	-2.16088	-1.61409	-2.14299	0.110497	0.178492	0.139208	3.51891	-2.11539
G3BP1	-1.12227	-1.78399	-1.56307	0.474877	0.608431	0.512884	3.28103	-2.02184
G6PD	-1.4097	-2.41311	-1.58875	-0.0894822	0.0768327	0.0361869	2.35378	-1.8117
GANAB	-1.7004	-1.64183	-2.05385	0.637471	0.57599	0.453017	4.13915	-2.35419
GAPDH	-2.23786	-2.13194	-2.04674	0.273337	0.309642	0.168385	5.36598	-2.38931
GAR1	-1.40236	-1.68117	-0.893678	NaN	0.606253	-0.322866	1.31148	-1.46743
GART	-0.763832	0.012068	-1.38873	-0.0924017	0.210513	-0.0201503	0.83319	-0.746153
GBE1	-2.15194	-1.69451	-2.43059	0.040682	0.0480967	0.0550568	3.24573	-2.14029
GDI2	-0.915772	-1.05215	-0.859928	0.24306	0.430071	0.268075	3.979	-1.25635
GLOD4	1.16363	-0.915201	-0.754723	-0.102109	0.314406	NaN	0.111143	-0.274914
GLUD1;GLUD2	-2.21103	-1.64079	-1.50791	0.320543	0.268794	0.0871912	3.0485	-2.01209
GNB1	-1.48936	-0.895556	-1.12623	0.605874	0.855033	0.494876	3.06942	-1.82231
GNG12	-2.40775	-2.98462	-3.01031	0.394514	0.483983	0.355806	4.05323	-3.21233
GOT1	-2.70134	-1.83444	-0.585994	0.379066	0.193709	0.109962	1.45169	-1.93484
GOT2	-1.29442	-2.07048	NaN	-0.0886535	0.0791561	NaN	1.28658	-1.6777
GPI	-1.96117	-1.40763	-1.43815	-0.0744562	0.384823	0.323312	2.85283	-1.81354
GSTO1	-2.15213	-2.47979	-2.11804	0.320658	0.2949	NaN	3.36417	-2.55777
GSTP1	-0.687683	-0.694858	-1.06948	0.412402	0.455649	0.290424	3.0524	-1.2035
H2AFX;HIST1H2AA	-1.66795	-1.1393	-1.29896	1.45786	0.213005	0.0546401	1.83933	-1.9439
H2AFY	-1.68506	-1.82741	-1.73548	0.165301	0.107956	0.184217	5.63127	-1.90181
H2AFZ;H2AFV	-2.13011	-1.94042	-2.08914	0.406754	0.444031	0.244765	5.06161	-2.41841
HADHA	-0.875751	-0.197236	-0.368458	0.542803	0.433066	0.463099	2.01602	-0.960138
HADHB	-1.89277	-1.29414	-0.874349	0.198368	0.388575	0.184344	2.22165	-1.61085
HARS	-1.42569	-0.0886843	-0.0292199	-0.0965144	0.535953	-0.0755048	0.563678	-0.635844
HDLBP	-2.35579	-1.71942	-2.3452	0.852318	1.06122	0.703367	3.67366	-3.01244
HINT1	-1.87113	-1.762	-1.76332	0.0655723	0.270828	-0.0444343	4.35505	-1.89614
HIST1H1B	-2.32648	-2.37236	-2.51194	0.114367	0.117429	-0.264391	4.18137	-2.39273
HIST1H1D;HIST1H1E;HIST1H1C;HIST1H1A	-1.81289	-1.83213	-1.87128	0.559736	0.687329	0.225275	4.13116	-2.32955
HIST1H2AB;HIST3H2A;HIST1H2AC	-2.34051	-1.95708	-2.43799	0.100574	0.174406	-0.101026	3.78227	-2.30318
HIST1H2AG;HIST1H2AD;HIST1H2AH;HIST1H2AJ;H2AFJ	-1.64566	-1.80304	NaN	0.13606	0.275484	0.166201	3.79478	-1.91693
HIST1H2BJ;HIST1H2BO;HIST1H2BB;HIST2H2BE;HIST3H2BB	-2.44552	-2.45807	-2.65881	-0.174394	0.0116388	-0.266819	4.61239	-2.37761
HIST1H3A	-2.45617	-2.49744	-2.40217	-0.13741	-0.222549	-0.337794	5.37679	-2.21934
HIST1H4A	-2.90422	-2.70388	-2.65763	-0.111945	-0.0463846	-0.297733	4.77545	-2.60322
HIST2H2AA3;HIST2H2AC	-2.04472	-1.98828	-2.03724	0.070252	0.218595	-0.0295734	5.03996	-2.10983
HIST2H2BF;HIST1H2BK;H2BFS;HIST1H2BD;HIST1H2BC;HIST1H2BH;HIST1H2BN;HIST1H2BM;HIST1H2BL	-2.39025	-1.81604	-1.92298	-0.05285	0.0863761	-0.168512	3.32546	-1.99809
HIST2H3A	-1.46985	-1.97013	-2.1024	-0.346316	-0.266646	-0.504857	2.70414	-1.47485
HIST2H3PS2	-3.62289	-3.54143	-4.68672	-1.39308	-0.577746	-0.653491	2.61527	-3.07558
HK1	-2.03653	-1.43032	NaN	-0.188365	-0.189434	-0.401044	2.04261	-1.47381
HLA-A	NaN	-1.18501	-1.08761	1.45323	1.53411	1.66134	4.1387	-2.68587
HMGB1	-2.84788	-2.78956	-2.98097	0.257735	0.423632	0.324119	5.76252	-3.20797
HNRNPA1;HNRNPA1L2	-1.90239	-2.18226	-1.88913	-0.0499348	0.0255958	-0.198858	4.10319	-1.91686
HNRNPA2B1	-1.86723	-1.54132	-1.46132	0.352871	0.510152	0.312781	3.89339	-2.01523
HNRNPA3	-2.2753	-2.14509	-1.64052	0.219587	0.326537	0.132643	3.43349	-2.24656
HNRNPAB	-2.10718	-1.2991	-1.88427	0.185105	0.251446	0.140648	2.88755	-1.95592
HNRNPC;HNRNPCL1	-2.16955	-2.30979	-1.89432	0.298776	0.45133	0.305679	4.32601	-2.47648
HNRNPD	-2.49622	-2.29004	-1.93937	0.141956	0.268554	-0.0514888	3.64251	-2.36155
HNRNPH1	-1.51511	-2.32764	-1.17808	0.344601	0.587749	0.409798	2.43206	-2.12099
HNRNPH3	-0.3893	-1.28412	-1.21153	0.268554	0.339023	0.042084	1.7631	-1.17821
HNRNPK	-2.71227	-2.28673	-2.08461	0.594071	0.648189	0.503959	3.99684	-2.94327
HNRNPL	NaN	-0.910014	-1.35661	0.34153	0.403704	0.203514	2.37643	-1.44956
HNRNPM	-1.99694	-1.11904	-1.72185	0.23131	0.374845	0.247198	2.70681	-1.89706
HNRNPR;HNRPR	-2.12753	-1.56508	-1.45028	0.273456	0.358509	0.137504	3.07409	-1.97078
HNRNPU	-2.61626	-2.06879	-1.40951	0.270589	0.226509	0.0923428	2.49203	-2.228
HNRPDL	-1.9306	-2.54162	-1.85157	-0.053898	0.253747	0.182565	3.15186	-2.2354
HP1BP3	-2.00434	-0.836604	-1.15412	0.915865	1.01192	1.04523	2.56917	-2.32269
HSP90AA1	-1.85272	-1.75921	-2.35742	0.0911243	0.15043	0.126841	3.45982	-2.11258
HSP90AB1	-1.74807	-2.11416	-1.63576	0.166715	0.238909	0.0471196	3.66908	-1.98358
HSP90B1	-2.38994	-1.88316	-2.15213	0.364236	0.265197	0.231801	4.05077	-2.42882
HSPA1A	-1.03032	-1.13381	-0.581044	0.626579	0.721941	0.722641	3.1285	-1.60545
HSPA4	-0.485277	-1.15181	-1.39138	0.0487942	0.32262	0.395063	1.91486	-1.26498
HSPA5	-1.96849	-1.95904	-1.75945	0.34551	0.385707	0.203264	4.8278	-2.20715
HSPA8	-2.36721	-2.4011	-2.21411	0.215368	0.226632	0.104471	5.45496	-2.50963
HSPA9	-1.86486	-1.85747	-2.06709	-0.00943713	0.0246034	-0.0171104	4.99015	-1.92916
HSPB1	-2.37804	-2.2868	-2.25663	0.578987	0.664483	0.539432	6.2125	-2.90146
HSPD1	-2.10371	-2.15631	-2.1603	-0.23703	-0.204715	-0.296864	6.28055	-1.8939
HSPE1	-2.73149	-2.64892	-2.36945	-0.12803	-0.037562	-0.223542	4.44278	-2.45357
HSPH1	-0.175387	NaN	-0.513131	0.506094	0.847436	0.332049	1.5235	-0.906119
HTRA1	-1.27045	-1.09875	NaN	1.40518	1.66766	1.49968	3.74262	-2.70878
HYOU1	-0.913624	-0.608518	NaN	0.0920721	0.274888	0.124593	2.19659	-0.924922
IDH2	-1.70289	-2.15354	NaN	-0.120812	0.730488	-0.106902	1.86766	-2.09581
ILF2	-2.42888	-2.44646	NaN	0.433921	0.399226	0.102188	3.57685	-2.74945
ILF3	-1.44524	-1.58359	-0.944082	0.268913	0.365357	-0.0931864	2.48637	-1.50467
IMMT	-0.81046	-1.62469	NaN	-0.0552465	0.0928839	-0.245113	1.40176	-1.14842
IMPDH2	-1.41742	-0.19952	-0.436998	0.0801119	0.109561	-0.0617368	0.90118	-0.727293
IQGAP1	-0.652811	-0.722587	-0.85457	0.320427	0.454492	0.337654	3.97773	-1.11418
ITGA3	0.116764	-1.35358	-1.05694	1.17159	0.74743	0.889084	1.66216	-1.70062
ITGA5	NaN	-0.446443	-0.377838	1.70416	1.15898	NaN	1.66772	-1.84371
ITGAV	-1.69297	-1.19697	NaN	0.852398	0.635429	0.461214	2.52278	-2.09465
ITGB1	-2.04448	-1.45486	-2.03257	1.05894	1.16491	1.15166	3.94351	-2.96914
KHDRBS1;KHDRBS2	-1.59444	-1.58623	-1.62344	0.0894982	0.38648	0.368154	4.3861	-1.88275
KHSRP	-1.44627	-1.32796	-1.82792	0.392427	0.479438	0.346758	3.62156	-1.94026
KIF5B	-1.01459	-1.00497	NaN	0.387032	0.172616	0.215492	3.19019	-1.26816
KPNB1	-2.20656	-0.969452	-2.06758	0.101784	0.214747	0.14991	2.07812	-1.90334
KRT18	-1.9962	-2.03949	-2.22391	-0.400263	-0.426528	-0.518102	4.50818	-1.63823
LAMB2	NaN	-1.97047	-1.91045	0.0517201	0.292075	0.0972062	3.64831	-2.08746
LASP1	-2.16133	-1.5484	NaN	0.343578	0.268075	-0.407536	1.81549	-1.9229
LDHA	-1.2282	-1.65654	-1.2135	0.441165	0.5757	0.362105	3.49325	-1.82574
LDHB	-2.49167	-1.97523	-2.81644	-0.177914	-0.278024	-0.210513	3.06269	-2.20563
LGALS1	-2.16709	-2.11285	-1.9238	0.302407	0.314174	0.145091	4.84024	-2.3218
LMNA	-2.41434	-2.43269	-2.55139	0.549324	0.586789	0.475811	6.20624	-3.00345
LMNB1	-1.46188	-1.93876	-1.75531	0.00963388	0.156914	-0.0614959	3.48006	-1.75367
LMNB2	-1.6156	-0.770781	-1.66333	0.158208	0.144046	-0.291468	1.84968	-1.3535
LRRC47	-1.43074	NaN	-0.823345	0.455965	0.201885	0.419539	2.02908	-1.48617
LRRC59	-2.35306	-1.91528	-2.34329	0.352871	0.172743	-0.0189072	3.71954	-2.37278
LXN	-1.59798	-1.86318	-1.06504	0.747344	0.860367	0.62686	3.11578	-2.25359
MANF	-1.79681	-1.72685	NaN	0.173127	0.0549179	NaN	2.87362	-1.87586
MAP1B	-1.41662	-1.00506	-0.0218776	0.464877	0.634686	0.341872	1.42671	-1.295
MAP4	-1.8289	-1.67498	-2.29435	0.726744	0.646716	0.766298	3.81669	-2.64599
MAPRE1	-0.637715	-1.19562	-0.0749425	0.275842	0.245131	0.401303	1.34893	-0.943516
MAT2A	-0.688079	NaN	-1.13635	0.186501	0.743558	0.569783	1.86533	-1.41216
MAT2B	-0.424397	NaN	-1.56073	0.62798	0.472592	0.68446	1.4592	-1.58757
MATR3	-1.35849	-1.14755	-1.3639	0.633664	0.646255	0.438825	4.34763	-1.8629
MBNL1;MBNL2;MBNL3;MBLL	-3.02116	-2.17618	-2.79696	0.842858	0.783415	0.819341	3.78873	-3.47997
MCM4	0.316146	-0.806392	NaN	0.685895	0.803144	NaN	0.654476	-0.989643
MDH1	-1.89824	-1.15329	-1.73567	0.171079	0.27453	0.165944	2.84943	-1.79958
MDH2	-1.73365	-1.31061	-1.31574	0.195852	0.195852	0.0480967	3.37512	-1.59993
MIF	-2.51565	-2.05974	-2.099	0.486354	0.394843	0.602362	4.17758	-2.71931
MSN	-1.66974	-1.83913	-1.50079	0.129217	0.259785	0.088413	4.10774	-1.82902
MTAP	-1.92989	-2.19436	NaN	-0.441536	-0.101242	-0.511485	2.53224	-1.7107
MTHFD1	-1.85935	-1.49029	-1.81061	-0.0102506	0.0997664	-0.115332	3.69836	-1.71148
MVP	-1.30547	-1.24083	-2.75594	0.64911	0.632082	0.61617	2.0792	-2.39987
MYH10	-0.672014	0.259785	NaN	-0.0421746	0.227618	0.364236	0.419198	-0.389341
MYH9	-2.14363	-2.05397	-1.83167	0.352758	0.427177	0.23634	4.57604	-2.34851
MYL12B;MYL12A	-1.2225	-1.92769	-2.01695	0.511974	0.424062	0.192194	2.83806	-2.09846
MYL6	-1.65572	-0.696377	-2.46291	0.0924781	0.295841	0.11836	1.58306	-1.7739
MYL9	0.538141	0.587653	0.594931	1.05346	0.814592	0.861479	1.95585	-0.336268
MYOF	-1.70416	-0.501565	-1.72171	0.394624	0.552279	0.229342	1.8299	-1.70122
NACA	-2.01409	-1.44187	-1.08718	0.483674	0.448373	0.460166	2.73245	-1.97845
NANS	-1.44733	-1.08755	-1.40495	-0.0409866	-0.0331709	-0.305236	2.92155	-1.18681
NAP1L1	-1.58195	-1.54242	-1.54979	0.145612	0.139076	-0.0565512	4.76455	-1.6341
NAP1L4	-0.461263	-0.403103	-1.24045	-0.0930479	0.157173	0.222805	1.30345	-0.797249
NARS	-1.83069	-1.96974	NaN	0.0959919	0.287236	-0.0879481	3.04672	-1.99864
NCEH1	-1.77705	-1.59392	-0.265414	0.176706	0.29678	0.191689	1.39899	-1.43385
NCL	-2.14816	-1.99229	-1.80445	0.141433	0.225028	0.0565835	4.36179	-2.12265
NEDD8;NEDD8-MDP1	-2.37744	-2.76356	-2.62798	0.819505	0.390117	0.699463	4.33528	-3.22603
NHP2L1	-1.79456	-1.16991	NaN	2.19169	2.3309	NaN	2.14102	-3.74353
NME1-NME2;NME2;NME1;NME2P1	-2.23413	-1.59854	-1.65585	-0.23011	-0.0592845	-0.222936	2.85311	-1.65873
NONO	-1.59449	-1.48981	-1.31036	0.532167	0.317651	0.361881	4.22205	-1.86879
NPM1	-1.62723	-1.28771	-1.52408	-0.0634544	-0.0261169	-0.220681	3.52679	-1.37626
NT5E	NaN	-1.28005	-0.662757	0.622649	0.841973	0.798424	2.22659	-1.72575
NUDT5	2.22358	1.88776	NaN	NaN	-0.0439433	-0.399959	1.94512	2.27762
P4HB	-1.60823	-1.50512	-1.5149	0.464982	0.502025	0.202512	4.37696	-1.93259
PA2G4	-2.02116	-1.48044	-2.11835	-0.260377	-0.0312825	-0.253997	2.87176	-1.69143
PABPC1	-1.61145	-1.59732	-1.83449	-0.221085	-0.117412	-0.176544	4.28045	-1.50941
PABPC4	-1.89631	-1.05998	NaN	-0.467274	-0.166179	-0.368346	1.38672	-1.14421
PAFAH1B2	-1.00726	NaN	-2.06637	0.453965	0.349139	-0.181215	1.46999	-1.74411
PAICS	-2.06933	-2.0619	-1.84679	0.0130691	0.148869	-0.125998	4.30782	-2.00466
PARK7	-1.62118	-1.56056	-1.35439	0.214125	0.16723	0.0714881	4.27782	-1.66299
PCBP1	-1.58979	-0.973696	-1.16081	0.498047	0.680864	0.381837	3.02075	-1.76168
PCBP2	-1.26521	-1.20809	-1.08577	0.565987	0.628727	0.444349	4.66588	-1.73271
PCMT1	-1.39138	-0.456227	NaN	0.251325	0.559834	0.22231	1.36523	-1.26829
PCNA	-2.00909	-1.95043	-1.71161	0.00288247	0.0890913	-0.00294614	4.43832	-1.92005
PDCD6IP	-1.69652	-1.46144	-1.4612	0.598651	0.535356	0.435842	4.63785	-2.063
PDIA3	-2.03257	-1.79741	-2.17723	0.326883	0.44668	0.317999	4.43485	-2.36626
PDIA4	-1.69923	-1.98959	-1.68622	0.359184	0.303225	0.231555	4.41338	-2.08967
PDIA6	-1.43471	-1.70153	-1.61136	0.47467	0.471135	0.259905	4.32353	-1.98444
PDLIM1	-1.41508	-1.58914	-2.46132	0.168385	0.361095	0.157949	2.4655	-2.05099
PDLIM4	-1.87451	-0.996542	NaN	0.810237	0.723515	0.67238	2.14106	-2.1709
PDLIM7	-0.846221	-1.56991	-0.00228126	0.406645	0.375846	0.472696	1.26592	-1.22453
PEBP1	-1.36617	-1.19073	-1.38919	0.261952	0.3639	0.503145	4.25368	-1.6917
PFKP	-1.44874	-0.776676	-0.933766	0.111031	0.200002	0.102053	2.3566	-1.19076
PFN1	-2.47409	-2.52375	-2.69357	0.212632	0.393636	0.173255	5.11795	-2.82365
PFN2	-1.70529	-1.61321	-1.62393	0.762987	0.868845	0.698041	5.71869	-2.4241
PGAM1	-2.2229	-2.19542	-1.86981	0.255682	0.286053	0.155749	4.38064	-2.32854
PGD	-1.84783	-1.51812	-1.74594	0.059909	-0.0422191	-0.0572866	4.07387	-1.69076
PGK1	-1.47425	-1.2923	-1.01205	0.688583	0.658189	0.471239	3.61211	-1.86554
PHB	-2.42903	-2.1612	-1.89191	0.145873	0.131853	0.0287106	3.84483	-2.26286
PHGDH	-1.92528	-2.02726	-2.37624	0.00302647	0.0528332	-0.0254266	3.97419	-2.11974
PIN1	-0.58208	-0.891348	-0.957188	1.30585	1.04271	0.384603	2.35386	-1.72126
PKM2	-2.53316	-2.4008	-2.4344	0.278936	0.305912	0.214125	6.23172	-2.72244
PLEC	-2.0204	-1.85904	-1.52106	0.490673	0.521453	0.497025	4.00872	-2.30322
PLIN3	-1.36394	-1.35631	-2.04252	0.399445	0.374956	0.317651	2.98465	-1.95161
PLOD2	-1.04263	0.215741	0.0870554	0.7376	1.04991	0.897937	1.30539	-1.14176
PLS3	-1.11819	-1.38511	-1.2101	0.731531	0.609566	0.324926	3.62519	-1.79314
PPA1	-1.79731	-1.82787	-1.11616	-0.139045	-0.200266	-0.414191	2.24049	-1.32928
PPIA	-2.12218	-2.17202	-2.19027	0.286053	0.359634	0.179766	5.77672	-2.43664
PPIB	-2.43979	-1.79992	-1.76205	0.215741	0.289244	0.164271	3.24665	-2.22367
PPIF	-1.09053	-1.0192	-0.968464	0.279768	0.139339	-0.201078	2.76541	-1.09874
PPP2R1A	-0.674383	-0.706889	-1.1604	0.449007	0.866552	0.506805	2.68826	-1.45468
PRDX1	-2.7117	-2.18475	-2.32909	0.114767	0.248656	0.0213375	3.9251	-2.53677
PRDX2	-2.17919	-2.41735	-2.20563	0.319965	0.325156	0.137766	4.88416	-2.52835
PRDX3	-0.741855	-1.87102	-1.32196	0.323889	0.0861043	-0.242806	1.69843	-1.36734
PRDX5	-1.29336	-1.6486	-2.11747	0.324004	0.111966	0.24123	2.82736	-1.91221
PRDX6	-1.65172	-1.56363	-0.906845	0.371391	0.425781	0.322159	2.74446	-1.74717
PRKAR1A	-0.912238	-0.985845	NaN	1.92258	1.84663	1.99469	4.66179	-2.87034
PRKCSH	-2.01666	-1.92681	-2.00341	0.221939	0.435629	0.263275	5.25403	-2.28924
PSIP1	-1.81655	-1.26022	-2.36602	0.51783	0.791022	-0.0451486	2.28638	-2.2355
PSMA1	-1.52986	-2.52433	-2.03493	0.270589	0.274172	0.0727232	2.79054	-2.23554
PSMA2	0.721679	0.427928	NaN	0.0294175	0.865285	0.0107799	0.280403	0.272976
PSMA5	-1.94809	-2.03233	-2.02034	0.182692	0.551393	-0.0987991	3.50628	-2.21201
PSMA6	-2.2547	-1.93838	-1.49082	0.181802	0.0663992	-0.317517	2.65457	-1.87153
PSMA7	-1.75648	-1.8041	-1.19899	0.191436	0.0295589	0.024036	2.93187	-1.6682
PSMC3	-0.965305	-1.21133	0.829038	0.173	0.134615	0.171079	0.400676	-0.608764
PSMC4	-1.85454	-0.783986	-0.675235	0.384603	0.710878	NaN	1.33962	-1.65233
PSMC6	-1.06751	-1.60823	-0.751101	0.277271	0.23634	-0.00621696	2.10726	-1.31141
PSMD4	-0.998443	-0.675881	NaN	0.797428	0.628727	0.713344	2.84229	-1.55033
PSME1	-2.08412	-1.13866	-1.6063	0.677711	0.662935	0.471448	2.85336	-2.21373
PSPC1	-0.449848	-0.771446	NaN	NaN	0.431783	0.129349	1.25011	-0.891213
PTBP1	-1.63129	-2.31466	-1.57652	0.0852886	0.143655	0.0783365	2.90947	-1.94325
PTRF	-1.21247	-0.830511	-1.02732	0.807932	0.856388	0.688315	3.93114	-1.80764
RAB11B;RAB11A	NaN	-1.88881	-1.20393	0.527871	0.634407	0.457226	2.37545	-2.08621
RAC1;RAC2;RAC3	-0.823345	-1.19505	NaN	0.451857	0.588037	0.338909	2.51034	-1.4688
RALY	-1.77448	-1.58862	-1.59527	0.304978	0.255803	0.36446	5.05264	-1.9612
RAN	-2.69376	-2.00451	-1.35868	0.0184917	0.107688	-0.198345	2.13689	-1.99493
RAP1B;RAP1A	-2.80329	-1.9492	-2.53977	0.355467	0.308594	0.441483	3.40428	-2.79927
RBM14	-0.836398	-0.762754	-0.872446	0.204642	0.313014	0.49917	3.64916	-1.16281
RBM3	-0.986874	-0.868252	-0.942585	1.14045	1.46973	1.03689	4.04019	-2.14826
RBMX;RBMXL1	-2.17723	-1.97336	-2.31058	0.0753272	0.0996318	0.044464	4.62978	-2.22686
REXO2	0.594549	0.726918	0.570851	0.485839	0.484396	0.0326651	0.8708	0.296473
RHOA;RHOC	-1.4946	-1.58936	NaN	0.641731	0.807767	0.70115	4.1484	-2.25886
RHOC	-1.48811	-1.70731	-0.185934	0.774924	0.432852	0.421048	1.57085	-1.67006
RNH1	-0.803947	-1.14557	-1.13527	0.313014	0.412077	0.310689	3.52019	-1.37352
RPE	-0.397353	-0.364812	NaN	1.28694	1.46326	0.776273	2.00128	-1.55657
RPL10	-1.40285	-1.24605	-1.15104	0.204642	0.265077	-0.0242965	3.6055	-1.41512
RPL10A	-2.04317	-1.37157	-1.53237	-0.251178	-0.363976	-0.407	2.48844	-1.30832
RPL11	-2.40209	-2.05283	-2.26833	-0.238374	-0.282983	-0.485903	3.93802	-1.90533
RPL12	-2.91648	-2.36863	-2.27285	-0.4165	-0.373682	-0.499932	3.29131	-2.08928
RPL13	-0.403637	-1.64891	-1.6107	-0.0832177	-0.112818	0.163628	1.35291	-1.21028
RPL13A	-2.48617	-2.22641	-2.0851	-0.163737	-0.366727	-0.277202	3.96222	-1.99667
RPL14	-2.43495	-2.37512	-2.03097	-0.289545	-0.228892	-0.221068	4.04136	-2.03385
RPL15	NaN	-2.276	-2.85946	-0.0342489	0.392757	-0.877235	1.69658	-2.39482
RPL17	-1.37883	-1.54221	-1.35376	-0.233227	-0.0676062	-0.16613	4.11901	-1.26928
RPL18	-1.1181	-1.61299	-1.55152	0.117961	-0.0617971	-0.362566	2.49538	-1.3254
RPL18A	-2.23352	-2.06486	-2.1279	-0.425869	-0.468292	-0.44438	5.32165	-1.69591
RPL19	-1.45648	-1.8677	-0.839648	-0.10293	0.00805652	0.268674	1.97929	-1.44588
RPL21	-2.39327	-2.33869	-1.7414	-0.27645	-0.227557	-0.41373	2.99212	-1.85187
RPL22	-1.78324	-1.91839	-1.88044	-0.127069	-0.247543	-0.295093	4.85317	-1.63746
RPL23	-2.03139	-1.98862	-1.86449	-0.362418	-0.243165	-0.207778	4.79559	-1.69038
RPL23A	-1.92961	-2.11422	-2.20849	-0.0910027	0.0197731	-0.456663	3.48939	-1.90815
RPL24	-2.30686	-1.98747	-1.5881	0.0820213	0.18409	0.0422241	3.20364	-2.06359
RPL26;RPL26L1	-2.61847	-2.48294	-1.58901	-0.112677	-0.28641	-0.272803	2.44285	-2.00618
RPL27	-2.5003	-1.64869	-2.55393	-0.210479	-0.159541	-0.217759	2.64471	-2.03838
RPL27A	-2.04746	-1.93198	-2.69041	-0.371964	-0.135808	-0.341757	2.84574	-1.9401
RPL3	-2.37041	-2.06957	-1.83362	-0.398912	-0.323552	-0.414287	3.38743	-1.71229
RPL30	-2.28216	-2.56576	-2.41827	-0.378325	-0.367304	-0.250783	4.66237	-2.08993
RPL31	NaN	-1.49622	-1.26548	-0.0527303	NaN	-0.537361	1.25174	-1.08581
RPL32	-1.91311	-2.31574	NaN	-0.422095	-0.124267	-0.308484	2.64232	-1.82947
RPL34	-1.2187	-0.561175	-2.16838	-0.0348844	-0.205547	-0.353745	1.1056	-1.11803
RPL35	-2.56397	-2.26264	-2.80935	-0.230567	-0.0966378	-0.26093	3.83992	-2.34927
RPL35A	-2.45411	-1.78871	-1.2378	-0.16364	-0.170946	-0.188792	2.03052	-1.65241
RPL36	-1.54941	-1.40194	-0.95288	-0.144329	-0.220984	-0.192398	2.45561	-1.11551
RPL37A	-1.12262	-1.64422	-1.52599	-0.185359	-0.00830491	-0.0168769	2.89777	-1.36076
RPL38	-2.11179	-2.06951	-1.79451	0.0690147	0.177981	-0.445893	3.05346	-1.92564
RPL4	-2.15034	-2.56235	-2.17925	-0.234805	-0.213922	-0.348941	3.89133	-2.03142
RPL5	-2.08718	-1.78071	-1.70176	-0.374524	-0.226375	-0.721777	2.77786	-1.41566
RPL6	-2.55971	-3.06879	-2.82972	-0.320144	-0.28379	-0.282842	4.16403	-2.52381
RPL7	-2.00422	-2.46706	-1.36784	-0.356088	-0.279196	-0.0777413	2.18288	-1.7087
RPL7A	-2.1784	-1.99648	-1.88273	-0.224115	-0.209645	-0.471609	3.84443	-1.71742
RPL8	-1.62078	-2.06474	-1.54975	-0.0373992	-0.11868	-0.214508	3.18016	-1.62156
RPL9	-2.29138	-1.8637	-2.22283	-0.400758	-0.208594	-0.383021	3.59855	-1.79518
RPLP0;RPLP0P6	NaN	-1.46865	-1.11307	-0.559218	-0.148161	-0.250766	1.73577	-0.971478
RPN1	-2.14637	-1.88454	-1.29541	0.225398	0.525167	0.103263	2.73385	-2.06005
RPS10	-1.39893	-1.52408	-2.23223	-0.229805	-0.053853	-0.250148	2.34986	-1.54048
RPS11	-1.40465	-2.04127	-2.0341	-0.262071	-0.0221413	-0.433136	2.55156	-1.58756
RPS12	-2.34857	-1.8138	-2.38496	-0.268521	-0.0858794	-0.699818	2.67367	-1.83104
RPS13	-2.24352	-1.59536	-2.24236	-0.344923	-0.127384	-0.324238	2.82998	-1.76157
RPS14	-2.2119	-2.1741	-1.82449	-0.180757	-0.234075	-0.249874	3.91362	-1.8486
RPS15	-2.1788	-1.94547	-1.95663	-0.226172	-0.284599	-0.309824	4.59276	-1.75343
RPS15A	-2.3731	-2.00688	-2.45989	-0.202506	-0.381893	-0.83182	2.82747	-1.80789
RPS16	-2.78329	-3.04716	-2.77764	-0.279739	-0.29274	-0.351222	5.0121	-2.56146
RPS17;RPS17L	-2.02544	-1.87631	-1.72681	-0.28437	-0.227405	-0.374374	4.09458	-1.5808
RPS18	-3.05757	-2.33112	-2.58892	-0.309753	-0.176642	-0.355018	3.38754	-2.37873
RPS19	-2.64656	-2.52832	-2.31122	-0.31199	-0.247508	-0.408914	4.43004	-2.17257
RPS2	-1.60933	-1.38987	-1.55864	-0.481505	-0.263646	-0.488309	3.43668	-1.10813
RPS20	-2.68186	-2.84084	-2.45119	-0.549219	0.0827026	-0.419565	3.34418	-2.3626
RPS21	-1.75541	-1.49916	NaN	-0.637693	0.143916	-0.793632	1.2735	-1.19814
RPS23	-2.6407	-2.65154	-2.83578	-0.307216	-0.330592	-0.466576	5.08055	-2.34121
RPS24	-2.03783	-1.93313	-2.30436	-0.29018	-0.146244	-0.410313	3.75549	-1.80953
RPS25	-2.67374	-2.38142	-2.58545	-0.321243	-0.285565	-0.524894	4.34417	-2.16964
RPS26	-2.13062	-2.08198	-1.95825	-0.199736	-0.150657	-0.214123	5.35587	-1.86878
RPS27A;UBC;UBB;UBA52	-1.43339	-1.31588	-0.554782	1.02389	0.890875	1.07169	2.76565	-2.09684
RPS27L	-1.22405	-2.52899	-1.2365	-0.0087548	0.357833	0.119024	1.82053	-1.81921
RPS28	-2.45221	-2.48487	-1.7455	-0.350982	-0.297183	-0.565289	2.6953	-1.82305
RPS3	-1.76744	-1.39066	-1.30294	-0.319262	-0.187789	-0.274303	2.94093	-1.22656
RPS3A	-2.31545	-2.18194	-1.97251	-0.364571	-0.278986	-0.585215	3.68414	-1.74704
RPS4X	-2.3045	-2.08332	-2.38813	-0.355276	-0.311632	-0.418099	4.41178	-1.89698
RPS5	-1.833	-2.14051	-1.81853	-0.368495	-0.263006	-0.515625	3.57163	-1.5483
RPS6	-2.37572	-2.29124	-1.94292	-0.169242	-0.268817	-0.459814	3.57076	-1.904
RPS7	-2.13727	-2.36505	-2.49549	-0.251745	-0.269912	-0.381649	4.26073	-2.0315
RPS8	-2.03558	-1.88076	-1.55835	-0.315899	-0.302582	-0.526805	3.09605	-1.44313
RPS9	-0.993781	-1.35247	-0.206146	-0.308126	-0.13714	0.392757	0.978982	-0.833297
RPSA;RPSAP58	-1.73437	-1.66548	-1.75892	-0.298832	-0.340039	-0.40154	5.32799	-1.37278
RRBP1	-2.01473	-1.68325	-1.3833	0.668392	0.533264	0.548042	3.58042	-2.277
RUVBL1	-0.981565	-1.54637	-0.912619	0.0999011	0.164143	0.0996318	2.48399	-1.26808
SCRN1	-1.74246	-2.05074	-1.42639	0.253142	0.488412	0.0999011	3.16373	-2.02035
SEC22B	-1.18239	0.109561	-3.00243	0.445939	0.710085	0.704341	1.02431	-1.97854
SEPT2	-1.64702	-2.4504	-1.35177	0.418244	0.599794	0.671384	2.67425	-2.37954
SEPT7	-0.657241	-2.34212	-0.755576	0.561497	0.743127	0.363115	1.50167	-1.80756
SEPT9	-1.86056	-1.24513	-1.49119	0.577924	0.61306	0.555816	3.52593	-2.11456
SERPINH1	-2.47153	-2.77438	-2.20397	0.356369	0.37951	0.322274	4.16619	-2.83601
SET	-0.979089	-0.821585	-1.64589	0.111565	0.511974	-0.112069	1.87488	-1.31934
SF3B2	-2.04157	-1.56914	-1.75516	0.512985	0.629939	0.416732	3.97615	-2.30851
SFPQ	-1.83418	-1.55038	-1.26541	0.226632	0.374956	0.251204	3.37356	-1.83426
SH3BGRL3	-1.9143	-1.54692	-1.71681	0.767824	0.764176	0.712464	4.67299	-2.47417
SHMT2	-0.578973	0.380729	-0.723039	0.389897	0.266877	0.262433	0.813802	-0.613497
SLC25A3	-1.73049	-1.82153	NaN	0.103263	-0.0954196	-0.233702	3.00847	-1.70072
SLC25A6;SLC25A4	-1.34626	-0.846636	NaN	-0.32191	-0.0157679	-0.394601	1.42419	-0.852356
SLC9A3R1	-1.8744	-1.42647	NaN	0.823505	0.821302	0.830418	3.17666	-2.47551
SND1	-0.834365	-1.2874	-1.17264	0.388796	0.308827	0.345964	3.32978	-1.44599
SNRNP200	-0.976844	0.883934	NaN	0.492007	0.5144	NaN	0.211437	-0.549659
SNRNP70	NaN	-1.42717	-0.454565	-0.26609	0.0574155	-0.604937	0.649358	-0.669663
SNRPD1	NaN	-0.818758	-0.898	-0.152227	-0.384659	NaN	1.39048	-0.589936
SNRPD2	-2.81766	-2.75156	-1.86912	0.242938	0.0282862	-0.507788	2.49927	-2.40059
SNRPD3	-2.92829	-3.05074	-2.13511	0.115566	0.260026	-0.0161764	3.16108	-2.82452
SNRPE	-2.11372	-2.37467	-2.16262	0.183455	0.184217	0.169925	5.12601	-2.3962
SNRPN;SNRPB	-2.59388	-2.68492	-3.0468	0.057277	0.346872	0.0903115	4.22545	-2.94002
SNX6	-1.8136	NaN	0.412511	0.436588	1.04061	0.394185	0.645396	-1.32434
SPTAN1	-0.5148	-0.462813	-0.536043	0.081476	0.191184	-0.00278709	3.22865	-0.594509
SPTBN1	-1.82767	-1.3821	-1.94336	0.330329	0.540523	0.42503	3.53554	-2.14967
SRP14	-1.39897	-1.3565	-1.00694	1.16137	1.354	1.17204	4.23834	-2.48327
SRP9	-2.96545	-2.36149	-2.32113	1.07916	1.0633	0.960438	4.14657	-3.58365
SRSF10;FUSIP1	-1.1885	NaN	-1.10861	0.850159	0.887603	0.691266	3.77448	-1.95823
SRSF2;SFRS2	-2.46307	-1.62082	NaN	0.185105	0.105008	-0.133401	2.07464	-2.09418
SRSF3	-1.35513	-1.23084	-0.88518	0.238542	0.0560286	0.289953	2.99491	-1.35189
SRSF6	-1.31678	-1.2992	-1.20154	0.43189	0.54092	0.414785	5.27355	-1.73504
SRSF7	-1.62861	-0.226206	-1.25456	0.222186	NaN	-0.0100762	0.891187	-1.14251
SSB	-2.69059	-2.49777	-1.51527	0.120219	0.303342	0.0213375	2.51045	-2.38285
SSBP1	-0.965474	-1.20467	-1.14245	-0.0879174	0.386149	-0.174052	2.4328	-1.14559
ST13;ST13P5;ST13P4	-2.02491	-2.01526	-1.84892	0.696439	0.656542	0.645978	5.81479	-2.62935
STIP1	-1.18102	-1.53061	-1.7161	0.00245056	0.224287	-0.133211	2.87873	-1.50709
SYNCRIP	-2.33293	-2.06733	-2.18613	0.198117	0.238787	0.181293	5.16329	-2.40153
TAGLN	-2.02087	-2.01835	-1.99436	0.803392	0.77197	0.643579	6.19845	-2.75084
TAGLN2	-1.75731	-1.79266	-1.62238	0.438293	0.482538	0.355242	5.33157	-2.14947
TALDO1	-2.20576	-1.98667	-2.07279	-0.0192581	0.073546	-0.139013	4.69346	-2.06017
TBCA	-2.07497	-2.24735	-1.55478	0.285343	0.629287	0.350045	3.28363	-2.38059
TBCB;CKAP1	-0.561132	-1.20433	-0.378269	0.945308	0.891419	0.942608	2.54774	-1.64102
TCP1	-0.406905	-1.30344	0.589955	-0.178143	-0.234907	-0.0212186	0.155425	-0.228706
TGM2	-2.05397	-2.04436	-1.97234	0.408494	0.402176	0.451752	6.86041	-2.44436
THRAP3	-1.57197	-1.27348	NaN	0.4728	0.370611	0.597221	3.06715	-1.90293
TKT	-2.09548	-2.11841	-2.17847	-0.126029	-0.0490539	-0.187658	5.74354	-2.00987
TLN1	-2.0386	-1.76077	-1.85178	0.456386	0.485221	0.419755	5.00469	-2.3375
TMPO	-1.90261	-1.58463	-1.39365	0.454281	0.62686	-0.077726	2.7889	-1.96143
TOMM34	-0.297608	-0.0969463	-0.903199	0.463727	0.643579	0.511974	1.76227	-0.972344
TPD52L2	-2.65136	-1.91654	-2.13981	0.481816	0.752663	0.703632	3.61049	-2.88194
TPI1	-1.96291	-1.81741	-1.99787	0.276437	0.367483	0.211137	5.18668	-2.21108
TPM1	-2.33738	-1.84871	-2.14414	0.558659	0.549127	0.443182	4.24148	-2.62706
TPM3	-1.9853	-1.40644	-2.88587	0.307895	0.291839	0.112233	2.23206	-2.32986
TPM3	-2.17782	-1.99453	-1.77957	0.344828	0.395831	0.294077	4.39905	-2.32888
TPM4	-2.6144	-1.21411	-1.54523	0.57056	0.705137	0.489543	2.29343	-2.37966
TPT1	-0.852772	-0.727284	-0.724969	0.0568609	0.194213	-0.0919865	3.04587	-0.821371
TRIM28	-0.0434972	-0.841249	-1.06037	0.708143	0.972252	0.550507	1.85835	-1.392
TUBA1A;TUBA3C;TUBA3E	-1.68511	-1.37988	-0.924344	NaN	0.151209	-0.325883	1.46358	-1.24244
TUBA1C	-0.2163	0.248292	-0.195599	-0.285495	-0.228081	0.0936954	0.167824	0.0854242
TUBB	-2.43339	-2.42632	-2.53826	-0.311435	-0.231515	-0.431501	5.2055	-2.14117
TUBB3	-1.70769	-1.48503	-1.18043	0.0503276	0.251083	0.0500489	3.15338	-1.57487
TUBB4A	-0.642369	-1.07269	-1.9582	-0.443732	-0.379057	-0.359694	1.00342	-0.830259
TUBB4B	-2.44772	-2.03381	-2.05895	-0.257994	-0.153639	-0.447702	3.54307	-1.89372
TUBB6	-0.476177	-0.31937	-0.313818	-0.272977	0.234011	-0.0929709	0.968071	-0.325809
TUBB8;RP11-631M21.2	-2.4493	-2.28954	-2.41635	-0.627204	-0.579879	-0.642865	5.34244	-1.76841
TUFM	-2.62273	-1.49346	-2.17462	0.0398403	-0.357474	-0.0845326	2.31016	-1.96288
TXN	-2.58901	-2.12413	-2.7728	0.326767	0.312084	0.231801	3.85302	-2.78553
TXNDC5	-1.93545	-2.02245	-1.6529	0.528671	0.399773	0.328032	4.26709	-2.28909
TXNRD1	-2.55724	-1.20224	-1.39741	0.0930192	0.164143	0.0396999	1.89224	-1.81792
U2AF2	0.271784	NaN	0.688673	0.77762	NaN	0.794437	0.552334	-0.3058
UBA1	-1.59401	-1.70873	-1.6439	0.329526	0.382059	0.238665	5.48611	-1.96563
UBAP2L	NaN	-1.68789	-1.35546	0.607674	0.715103	0.822118	3.20631	-2.23664
UBE2L3	-2.04901	-2.15528	NaN	0.413486	0.602457	0.278817	3.55537	-2.53373
UBE2N	-0.486489	-0.482392	-0.299862	-0.0662461	-0.0384656	0.219587	1.86282	-0.461206
UBE2V2	-1.92336	-1.98068	-1.0081	-0.0766759	-1.17749	NaN	0.748007	-1.0103
UCHL1	-2.29209	-2.07188	-1.58979	0.345283	0.27035	0.299362	3.40788	-2.28958
UGDH	-1.17531	-2.66612	-2.75001	-0.0943102	0.00647761	0.515309	1.89514	-2.33964
UQCRB	-2.43659	-1.24124	NaN	-0.308073	-0.437057	-0.594204	1.25271	-1.39247
UQCRC1	-1.57661	-2.13188	-1.09585	0.00403388	0.366028	-0.247611	2.03594	-1.64226
USP14	-0.776479	-0.335171	NaN	-0.0512049	0.188021	0.0132121	1.31107	-0.605834
VASP	-0.985473	-0.998789	-0.251865	0.392537	0.395063	0.420078	2.01451	-1.14794
VAT1	-1.70205	-1.33454	-1.21568	0.665393	0.747774	0.600365	3.78372	-2.0886
VBP1	-1.95109	-0.745116	-1.24431	NaN	0.1333	-0.157158	1.16931	-1.30158
VCL	-1.75857	-1.75877	-1.71634	0.14965	0.192194	0.0994973	6.40543	-1.89168
VCP	-1.90839	-1.86902	-1.747	0.336055	0.427177	0.251325	5.19125	-2.17965
VDAC1	-2.48884	-1.33869	-1.74226	-0.0381841	-0.084808	-0.0403782	2.22837	-1.80214
VDAC2	-2.7824	-2.53567	-2.40461	-0.0128684	-0.0680749	-0.116583	4.58676	-2.50838
VIM	-2.1982	-1.97279	-2.10811	-0.0875034	-0.0493674	-0.208144	4.77507	-1.97803
WARS	-0.812815	0.117429	0.690104	0.0833836	0.380508	NaN	0.147406	-0.233706
WDR1	-1.40179	-2.03027	-1.48576	-0.13443	0.153805	0.0326651	2.82405	-1.65662
XRCC5	-2.24147	-2.13346	-2.37879	0.382059	0.237197	0.271904	5.16643	-2.5483
XRCC6	-1.50496	-1.22756	-1.4043	0.25689	0.362779	0.264717	4.34773	-1.67374
YWHAE	NaN	-2.56397	-2.22041	0.0775164	0.18574	0.243181	3.42456	-2.561
YWHAG	-2.65745	-2.61202	-3.24893	0.0911243	0.356595	0.106214	3.77057	-3.02411
YWHAQ	-2.11297	-2.42059	-1.89191	0.346078	0.367259	0.234992	3.99391	-2.45793
YWHAZ	-2.35026	-2.7502	-2.24243	0.441483	0.53097	0.295488	4.15182	-2.87028
Average value for N-terminal Gly containing proteins								-1.86108
Standard deviation for N-terminal Gly containing proteins								0.528024
Listed below are 15 protein groups containnig myristoylation motif (N-terminal glycine) quantified in lysates obtained from 'Pulse SILAC' metabolic YnMyr tagging experiments followed by ligation to AzTB and affinity enrichent. Raw MS data from MaxQuant were processed using Perseus software: abundance values for nascent myristoylated proteins were logarithmised; proteins with quantification in les…
Gene names	Log2 nascent protein abundance HSV/Mock. Sample names given below.						One sample test outcome
	HSV 1	HSV 2	HSV 3	Mock 1	Mock 2	Mock 3	Significance (-Log10 p value)	Test difference
ARF3;ARF1	-1.48427	-1.66768	-1.47999	1.79023	1.79942	1.72631	6.02739	-3.31597
ARF4	-1.03118	-1.07324	-1.1573	1.81615	1.84904	1.73535	6.26353	-2.88742
ARF6	-1.77977	-1.52048	-1.54359	1.70416	1.72953	1.61927	5.49399	-3.29894
CD151	-2.59118	-2.46769	-2.44741	1.67396	1.60763	1.69684	6.8257	-4.16157
CD81	-1.12356	-0.727165	NaN	1.75095	1.75813	1.7226	3.4263	-2.66926
CYB5R3	NaN	-0.946833	-0.893973	1.96746	2.01756	2.01121	5.69664	-2.91915
EEF1A1;EEF1A1P5	-0.752996	-0.149633	-1.8646	-0.0936481	-0.0219069	-0.202622	0.741635	-0.816349
FAM129B	-0.945666	-1.92134	-2.13169	1.73855	2.032	1.84555	3.15143	-3.53826
GAPDH	-1.8047	-1.35635	-2.21424	0.667483	0.559736	0.178619	2.84243	-2.26038
GNAI2	-1.35192	-1.34531	-1.50443	1.79031	1.84575	1.69937	5.92172	-3.17903
HPCAL1	NaN	-1.52957	-1.15345	2.26487	2.57408	2.12912	3.32494	-3.6642
MARCKS	-0.636279	-1.07759	-1.08997	2.02616	2.16211	1.92452	4.26022	-2.97221
PSMC1	-1.61259	-1.4425	-1.59881	1.66065	1.73955	1.65122	6.11221	-3.23511
RPL18	-1.95456	-2.11354	-3.29974	-0.169323	0.00245056	-0.565204	2.07756	-2.21192
SCARB2	NaN	-2.1341	-2.43035	2.0474	1.83034	1.98928	4.11454	-4.2379
Average value for validated myristoylated proteins								-3.16826
Standard deviation for validated myristoylated proteins								0.226697
