# Supplementary material for: Systems Analysis of Protein Fatty Acylation in Herpes Simplex Virus-Infected Cells Using Chemical Proteomics
Source: Chem Biol. 2015 Aug 20;22(8):1008–17. doi: 10.1016/j.chembiol.2015.06.024 (PMC4543063; doi:10.1016/j.chembiol.2015.06.024)
Supplement: Table S5. Chx-Induced Changes to Protein Palmitoylation and Total Protein Abundances [file mmc6.xlsx]

## Sheet: SI Table 5
SI Table 5: Chx induced changes to protein palmitoylation and total protein abundances
Listed below are 496 protein groups quantified from metabolic tagging with YnPal in the presence or absence of cycloheximide after ligation to AzTB, and affinity enrichent (palmitoylated). Where available, listed are also total protein abundances for those proteins (samples tryptic digesed and analysed by LC-MS/MS without the affinity enrichment). Raw MS data from MaxQuant were processed using Pe…
Gene names	Palmitoylated						Total						Log2 (Palmitoylated - Total)
	Log2 difference Chx+/-		Number of peptides used for quantification		One-sample test outcome		Log2 difference Chx+/-		Number of peptides used for quantification		One-sample test outcome
	Sample A	Sample B	Sample A	Sample B	Significance (-Log10 p value)	Test difference	Sample A	Sample B	Sample A	Sample B	Significance (-Log10 p value)	Test difference	Sample A	Sample B
ACACA	0.122604	0.651594	6	4	0.418394	0.387099	0	0	1	0	0	0	0.122604	0.651594
ACADVL	-0.276638	-0.270999	2	2	2.18345	-0.273818	-0.122259	-0.0509524	16	18	0.604464	-0.0866059	-0.154378	-0.220047
ACLY	0.0741689	0.254304	6	4	0.495749	0.164236	-0.0788273	-0.0492165	32	32	0.839596	-0.0640219	0.152996	0.30352
ACTC1;ACTG2;ACTA2;ACTA1	-0.116133	-0.0426495	1	1	0.559188	-0.0793913	-0.156543	-0.173363	4	4	1.48908	-0.164953	0.0404102	0.130713
ACTN1	-0.15546	-0.114007	11	9	1.01247	-0.134734	-0.206366	-0.231063	36	38	1.44485	-0.218714	0.0509061	0.117055
ACTN4	-0.20267	-0.24522	34	26	1.2197	-0.223945	-0.211937	-0.227463	65	72	1.64812	-0.2197	0.0092673	-0.0177571
ACTR3	0.0962645	0.105085	6	5	1.55484	0.100675	-0.000576571	-0.00993709	17	23	0.334322	-0.00525683	0.096841	0.115022
AHCY	-0.374213	-0.479719	8	8	1.10646	-0.426966	-0.442376	-0.46969	17	19	1.71989	-0.456033	0.0681636	-0.010029
AHNAK	-0.618331	-0.291743	4	4	0.658874	-0.455037	-0.0627002	-0.0881789	200	197	0.972649	-0.0754395	-0.555631	-0.203564
AKAP12	-0.699996	-0.527856	10	12	1.05221	-0.613926	-0.839252	-0.735796	26	20	1.37928	-0.787524	0.139257	0.207941
AKR1B1	0.185181	0.0343703	2	2	0.416608	0.109776	0.175681	0.138796	12	10	1.12884	0.157239	0.0094999	-0.104426
ALDH1A3	-0.073623	0.221829	2	5	0.152424	0.0741029	-0.0566591	0.0798998	21	17	0.0493027	0.0116203	-0.0169639	0.141929
ALDOA	0.0493439	0.115652	15	12	0.613915	0.0824982	-0.00424932	-0.00544749	24	24	1.10643	-0.00484841	0.0535932	0.1211
AMIGO2	-0.34901	-0.627945	5	4	0.751896	-0.488477	0	0	0	0	0	0	-0.34901	-0.627945
ANTXR1	-1.24252	-1.34938	7	5	1.58117	-1.29595	0.109397	0.176165	1	1	0.834985	0.142781	-1.35192	-1.52554
ANTXR2	-0.713142	-0.856792	9	9	1.2359	-0.784967	0	0	1	0	0	0	-0.713142	-0.856792
ANXA1	0.11957	0.0589114	8	9	0.68076	0.0892405	0.136802	0.109307	26	25	1.1498	0.123055	-0.017232	-0.050396
ANXA2	0.00887482	0.0122225	21	22	0.999211	0.0105486	-0.0645409	-0.0843031	33	37	1.07555	-0.074422	0.0734157	0.0965255
ANXA3	-0.322123	-0.707995	3	3	0.641738	-0.515059	-0.665846	-0.706428	12	11	1.72536	-0.686137	0.343723	-0.001567
ANXA5	0.260595	0.198151	15	12	1.06486	0.229373	0.0909793	0.0741064	23	21	1.18815	0.0825429	0.169616	0.124045
ANXA6	0.183781	0.172269	19	14	1.68663	0.178025	0.0775828	0.0618941	37	39	1.14686	0.0697384	0.106199	0.110375
AP2B1	0.093507	0.133197	7	5	0.957273	0.113352	-0.0263545	0.0108337	22	22	0.125929	-0.0077604	0.119861	0.122364
APMAP	-0.249464	-0.200657	2	5	1.16266	-0.225061	-0.472407	-0.539805	8	9	1.37339	-0.506106	0.222943	0.339148
ARF1;ARF3	-0.416234	-0.257848	4	6	0.832924	-0.337041	-0.0665516	-0.0831074	11	11	1.15403	-0.0748295	-0.349682	-0.174741
ARF4	-0.841061	-0.636746	6	5	1.05818	-0.738904	-0.0755166	-0.0293791	6	7	0.578728	-0.0524479	-0.765544	-0.607367
ARHGDIA	-0.115913	-0.0228588	3	3	0.42476	-0.0693859	-0.0547785	-0.00103454	6	9	0.3116	-0.0279065	-0.0611346	-0.0218242
ARPC1B	-0.0723768	0.165525	2	2	0.117806	0.0465739	0.0654691	0.016468	11	9	0.464553	0.0409686	-0.137846	0.149057
ARPC2	0.0125874	-0.135789	1	1	0.252708	-0.0616009	0.0659587	0.0249324	15	10	0.568755	0.0454456	-0.0533713	-0.160722
ARPC4;ARPC4-TTLL3	-0.0334203	-0.0919878	1	2	0.555725	-0.0627041	0.00286324	0.00413077	8	9	0.942579	0.003497	-0.0362836	-0.0961186
ATP13A3	-0.547533	-0.454713	3	2	1.23069	-0.501123	0	0	0	0	0	0	-0.547533	-0.454713
ATP1A1	0.186089	0.104564	6	6	0.75922	0.145326	-0.0655961	-0.0486816	28	24	1.02896	-0.0571389	0.251685	0.153245
ATP2A2	0.118604	0.176247	6	8	0.910417	0.147425	-0.00683722	-0.121781	22	19	0.333206	-0.0643091	0.125441	0.298028
ATP5A1	0.293557	-0.147699	7	7	0.0986712	0.0729289	0.138956	0.145753	25	26	1.81824	0.142354	0.154601	-0.293452
ATP5H	0.241682	0.402882	4	4	0.80684	0.322282	0.137588	-0.0345376	7	8	0.182719	0.0515252	0.104094	0.43742
ATP5O	0.288716	0.0701772	2	4	0.458168	0.179446	0.20917	0.10188	9	10	0.674785	0.155525	0.0795454	-0.0317028
ATP6V1A	0.0735902	0.316375	2	2	0.450375	0.194983	-0.0196192	0.0315702	12	14	0.0685493	0.00597551	0.0932094	0.284805
AUP1	-0.643966	-0.435986	2	1	0.916787	-0.539976	0	0	0	0	0	0	-0.643966	-0.435986
B3GNT1	-0.539123	-0.373051	9	7	0.940633	-0.456087	0	0	1	0	0	0	-0.539123	-0.373051
B4GALT1	-0.72725	-0.921008	4	3	1.12787	-0.824129	0	0	0	0	0	0	-0.72725	-0.921008
BASP1	-0.947258	-0.679698	4	5	0.983945	-0.813478	-0.172443	-0.085749	5	2	0.685649	-0.129096	-0.774815	-0.593949
BCAM	-0.877194	-1.05765	3	2	1.22766	-0.96742	0	0	0	0	0	0	-0.877194	-1.05765
BCAP31	-0.0115376	0.217332	2	3	0.27265	0.102897	0.0294944	0.00078328	3	4	0.315965	0.0151388	-0.041032	0.216549
BET1;DKFZp781C0425	0.17917	0.268346	1	1	0.902333	0.223758	0	0	0	1	0	0	0.17917	0.268346
BZW1	-0.180866	0.479503	3	3	0.136901	0.149319	0.156272	-0.110843	8	8	0.0492684	0.0227147	-0.337138	0.590346
C12orf23	-0.0326931	0.064157	3	3	0.0968952	0.0157319	-0.126728	-0.108493	3	2	1.30755	-0.11761	0.0940347	0.17265
CALD1	-0.304375	-0.187568	7	4	0.828537	-0.245972	-0.40507	-0.391641	14	11	1.96942	-0.398355	0.100695	0.204072
CALR	-0.0311185	0.330505	3	3	0.251995	0.149693	-0.0175431	0.000626639	14	16	0.281722	-0.00845823	-0.0135754	0.329878
CAND1	0.264546	0.428119	6	3	0.830814	0.346332	0.0282074	0.0687977	19	18	0.5981	0.0485026	0.236338	0.359322
CANX	-0.485677	-0.475955	16	14	2.19137	-0.480816	-0.0907821	-0.024494	12	14	0.478564	-0.0576381	-0.394895	-0.451461
CAP1	0.0654939	0.109898	9	8	0.801736	0.0876961	0.0131655	0.0383455	26	25	0.538424	0.0257555	0.0523284	0.0715527
CAPN2	0.0152526	0.375624	6	3	0.324072	0.195438	0.114242	0.0762631	29	28	0.902136	0.0952528	-0.0989899	0.299361
CAPNS1	0.124624	0.258147	5	4	0.670253	0.191385	0.128462	0.0528893	11	12	0.599703	0.0906757	-0.0038382	0.205258
CAPZB	0.0364476	0.0322107	5	3	1.40632	0.0343292	-0.0130121	0.0310489	11	12	0.123412	0.00901842	0.0494597	0.00116178
CAV1	-0.585606	-0.48909	7	5	1.24397	-0.537348	0.153539	0.139934	3	4	1.5303	0.146737	-0.739145	-0.629024
CBR1	0.0888679	-0.162007	3	3	0.0865005	-0.0365698	-0.0649763	-0.027158	13	11	0.605613	-0.0460671	0.153844	-0.13485
CCNY	0.342162	0.0918263	4	2	0.477447	0.216994	0	0	0	0	0	0	0.342162	0.0918263
CCT2	0.0637623	0.0248268	8	7	0.579022	0.0442946	0.0466796	0.00386514	26	30	0.349297	0.0252724	0.0170828	0.0209617
CCT3	0.23853	0.165282	12	9	0.942202	0.201906	0.103835	0.0140649	26	24	0.382696	0.0589501	0.134694	0.151217
CCT4	-0.0371665	-0.0590269	4	6	0.846922	-0.0480967	-0.01649	-0.033944	21	22	0.673448	-0.025217	-0.0206765	-0.0250829
CCT5	-0.170257	-0.0660395	4	4	0.577671	-0.118148	0.0316733	0.0251172	23	23	1.13567	0.0283953	-0.201931	-0.0911567
CCT6A	0.144864	0.0980184	1	2	0.91615	0.121441	0.0458112	0.0605725	21	22	1.05664	0.0531919	0.0990526	0.037446
CCT7	0.33574	0.284069	4	7	1.27613	0.309904	0.0791903	-0.00900646	25	26	0.242532	0.0350919	0.256549	0.293075
CCT8	0.161196	0.156615	9	9	2.03736	0.158905	0.0707385	0.035306	26	27	0.687635	0.0530223	0.0904573	0.121309
CD151	-0.357094	-0.483565	5	5	1.022	-0.42033	0.13897	0.0870572	3	3	0.842474	0.113014	-0.496065	-0.570622
CD276	0.34483	0.164706	3	2	0.664903	0.254768	0	0	0	0	0	0	0.34483	0.164706
CD44	-0.28709	-0.336636	10	11	1.29702	-0.311863	0.137777	0.253781	7	7	0.736692	0.195779	-0.424868	-0.590417
CD46	-1.05851	-1.05122	5	6	2.65763	-1.05487	0	0	1	1	0	0	-1.05851	-1.05122
CD59	-1.97198	-2.04514	3	3	1.9358	-2.00856	0.0451286	0.106967	4	4	0.609351	0.0760476	-2.01711	-2.15211
CD63	-0.665441	-0.740063	3	3	1.47149	-0.702752	0.539165	0.109249	1	1	0.428609	0.324207	-1.2046	-0.849312
CD81	-0.730139	-0.898491	5	4	1.18326	-0.814315	-0.308156	-0.715559	2	3	0.617766	-0.511858	-0.421983	-0.182932
CD82	-1.01822	-0.963705	4	3	1.75677	-0.990965	0	0	0	0	0	0	-1.01822	-0.963705
CD9	-0.659949	-0.660492	5	6	3.58152	-0.66022	0.114331	0.224039	2	2	0.699841	0.169185	-0.77428	-0.884531
CDC42	-0.203976	0.599027	2	2	0.149393	0.197526	-0.0242035	-0.0142507	5	4	0.792544	-0.0192271	-0.179772	0.613278
CDCP1	-1.09673	-0.930859	3	4	1.2843	-1.01379	0	0	0	1	0	0	-1.09673	-0.930859
CERS2	0.25181	-0.0497235	4	3	0.204737	0.101043	-0.330653	-0.243048	3	2	1.01562	-0.28685	0.582462	0.193324
CFL1	-0.0494617	-0.0786591	10	10	0.84575	-0.0640604	-0.0490686	-0.0353564	12	13	0.989259	-0.0422125	-0.00039313	-0.0433027
CKAP4	0.356906	0.214492	26	26	0.808266	0.285699	0.17724	0.225648	27	27	1.11846	0.201444	0.179666	-0.0111555
CLDND1	-0.778991	-0.776379	2	1	2.97098	-0.777685	0	0	0	0	0	0	-0.778991	-0.776379
CLIC1	-0.0179323	0.116139	8	7	0.223643	0.0491033	-0.0299138	-0.0376544	17	18	1.13898	-0.0337841	0.0119816	0.153793
CLIC4	-0.209562	-0.279929	3	2	1.04146	-0.244746	-0.128792	-0.138828	15	17	1.62229	-0.13381	-0.0807695	-0.141101
CLN3	-0.998714	-0.659821	2	1	0.891718	-0.829267	0	0	0	0	0	0	-0.998714	-0.659821
CLTC	0.150349	0.379419	25	20	0.585332	0.264884	0.0547799	0.0540067	69	73	2.3444	0.0543933	0.0955688	0.325412
CNN3	0.0981946	0.0653435	1	1	0.89893	0.0817691	-0.171938	-0.214878	13	13	1.15254	-0.193408	0.270132	0.280221
COPA	0.230618	0.0198385	5	4	0.351279	0.125228	-0.00404058	-0.0549022	33	30	0.34368	-0.0294714	0.234659	0.0747407
COPB1	-0.0903725	-0.125961	3	1	0.983812	-0.108167	-0.117614	-0.0454762	18	15	0.57656	-0.0815449	0.0272412	-0.0804843
COPG1	-0.0484813	0.253734	3	4	0.207474	0.102626	-0.00269252	0.00616056	22	17	0.117867	0.00173402	-0.0457888	0.247573
CORO1C	-0.52167	0.402625	2	6	0.0369421	-0.0595225	-0.194371	-0.204784	18	17	1.77979	-0.199577	-0.327299	0.607409
COTL1	0.0149511	-0.134221	4	2	0.243651	-0.059635	-0.0365004	-0.121031	8	7	0.50372	-0.0787657	0.0514515	-0.0131901
CPD	-0.450399	-0.375365	9	7	1.23891	-0.412882	0	0	0	0	0	0	-0.450399	-0.375365
CPNE3	0.00145473	0.018765	5	3	0.346069	0.0101099	0.00187223	0.0274098	18	17	0.34048	0.014641	-0.000417501	-0.00864482
CSE1L	-0.205731	0.0826246	6	7	0.128939	-0.0615533	-0.341608	-0.348727	32	27	2.18279	-0.345168	0.135877	0.431351
CSNK1G2;CSNK1G1;CSNK1G3	-0.427138	-0.614139	5	4	0.946447	-0.520639	0	0	0	0	0	0	-0.427138	-0.614139
CSRP1	0.141308	-0.20097	2	1	0.050544	-0.0298311	-0.121789	0.00874823	4	4	0.263085	-0.0565204	0.263097	-0.209718
CTNND1	-0.0069897	0.304999	22	17	0.288541	0.149005	0.19049	0.163909	14	11	1.32186	0.1772	-0.19748	0.141089
CTSB	0.558822	0.500565	2	2	1.45627	0.529693	0.50989	0.452933	8	8	1.42462	0.481411	0.0489315	0.0476322
CTTN	0.26722	0.519664	3	2	0.704139	0.393442	0.0194823	0.0833054	10	10	0.45131	0.0513939	0.247738	0.436359
CUTA	0.142121	0.173717	2	1	1.1974	0.157919	-0.16677	-0.0477742	3	3	0.491624	-0.107272	0.308891	0.221491
CYB5B	-0.0645504	0.194442	2	1	0.152393	0.0649457	-0.0654118	-0.104899	1	1	0.838514	-0.0851554	0.00086145	0.299341
CYB5R3	-0.875081	-0.503189	5	4	0.775258	-0.689135	-0.179244	-0.191464	9	8	1.67824	-0.185354	-0.695838	-0.311725
CYBRD1	0.190115	0.298102	1	1	0.858297	0.244108	0	0	0	0	0	0	0.190115	0.298102
CYCS	-0.19399	-0.130941	1	1	0.913596	-0.162465	0.115219	-0.080156	6	7	0.052099	0.0175312	-0.309208	-0.0507849
DAGLB	-1.08523	-1.04781	10	8	1.95205	-1.06652	0	-0.121235	1	0	0.30103	-0.0606177	-1.08523	-0.926572
DCBLD2	-0.834105	-0.552004	5	6	0.893404	-0.693054	0.284458	0.6217	4	2	0.644324	0.453079	-1.11856	-1.1737
DDOST	0.0541933	-0.130718	4	2	0.124822	-0.0382621	-0.05581	-0.159033	13	10	0.544947	-0.107422	0.110003	0.0283154
DDX17	0.242827	-0.0619343	5	3	0.181125	0.0904464	-0.0374039	-0.0602347	19	20	0.834954	-0.0488193	0.280231	-0.00169958
DDX39B	0.13545	0.025896	9	5	0.420515	0.0806728	0.127304	0.0120152	15	16	0.356456	0.0696598	0.0081452	0.0138808
DDX3X;DDX3Y	-0.007517	-0.0356796	3	3	0.434377	-0.0215983	-0.0602607	-0.0764503	23	22	1.1247	-0.0683555	0.0527437	0.0407707
DHFR	-0.352485	-0.417	3	2	1.27367	-0.384742	-0.503258	-0.475931	4	3	1.75051	-0.489595	0.150774	0.0589317
DHX9	0.171782	0.144992	8	6	1.26993	0.158387	0.0428766	0.0764859	35	33	0.757629	0.0596813	0.128905	0.0685062
DLD	-0.097435	0.0536303	1	2	0.0860136	-0.0219024	-0.0102841	0.022065	5	3	0.10921	0.00589046	-0.0871509	0.0315653
DNAJC5	-1.0108	-1.15378	6	6	1.37687	-1.08229	0	0	1	1	0	0	-1.0108	-1.15378
DPYSL2	0.302641	0.243287	8	7	1.16151	0.272964	0.168718	0.169772	29	31	2.70299	0.169245	0.133923	0.0735152
DSTN	0.318064	-0.386234	3	2	0.0275321	-0.0340846	-0.31014	-0.388417	10	9	1.14849	-0.349278	0.628204	0.0021836
DYNLL1	-0.0495844	-0.07909	2	2	0.843151	-0.0643372	0.0528826	0.0992787	5	4	0.724888	0.0760806	-0.102467	-0.178369
EBF2	-0.380169	-0.348362	1	1	1.55632	-0.364266	-0.146282	0.0643088	1	1	0.117088	-0.0409867	-0.233887	-0.412671
ECE1	-0.291786	-0.272477	6	3	1.66201	-0.282131	0.133507	0.0265486	1	3	0.425929	0.0800277	-0.425292	-0.299025
ECI2	0.443833	-0.26084	3	3	0.0766254	0.0914965	-0.324003	-0.436507	15	15	1.0292	-0.380255	0.767836	0.175667
EEF1A1;EEF1A1P5	0.105953	0.0221172	14	14	0.432986	0.0640349	-0.00780278	-0.0516829	22	21	0.392966	-0.0297429	0.113755	0.0738001
EEF1B2	0.379849	-0.0151073	2	1	0.279587	0.182371	-0.0337605	-0.0463982	7	7	1.00196	-0.0400794	0.41361	0.0312909
EEF1D	0.0891066	0.0192012	4	4	0.437846	0.0541539	-0.00241975	0.0327961	9	11	0.262103	0.0151882	0.0915263	-0.0135949
EEF1G	0.0808413	0.12304	9	10	0.88629	0.10194	-0.0143537	0.0261332	16	17	0.0863162	0.00588974	0.095195	0.0969064
EEF2	0.0280401	0.105559	36	31	0.475332	0.0667998	-0.0894697	-0.0831074	45	47	1.62969	-0.0862885	0.11751	0.188667
EFR3A	-0.519655	-0.392446	4	3	1.05444	-0.45605	0	0	0	0	0	0	-0.519655	-0.392446
EIF3C;EIF3CL	0.113075	-0.00396657	11	10	0.282061	0.054554	-0.100277	-0.0596956	19	18	0.800905	-0.0799862	0.213351	0.055729
EIF4A1	0.009413	-0.0758073	13	16	0.237587	-0.0331972	-0.0407435	-0.0679502	27	30	0.806482	-0.0543468	0.0501565	-0.00785717
EIF4A2	0.069709	0.333881	1	1	0.433013	0.201795	0.0886172	0.0685586	6	7	1.09255	0.0785879	-0.0189081	0.265322
EIF5A;EIF5AL1	-0.0661973	0.013924	6	5	0.199294	-0.0261367	0.0589974	0.000845917	17	16	0.309031	0.0299217	-0.125195	0.0130781
ELOVL1	-0.0465573	-0.164978	3	3	0.488254	-0.105768	-0.0890439	-0.140451	3	2	0.852981	-0.114747	0.0424866	-0.0245271
ENO1	-0.00979856	-0.123532	19	19	0.347165	-0.0666655	-0.0720114	-0.0945893	34	34	1.06675	-0.0833003	0.0622128	-0.0289431
ERGIC2	0.189952	0.0688002	11	9	0.554747	0.129376	0	0	1	0	0	0	0.189952	0.0688002
ERGIC3	-0.432222	-0.546183	2	3	1.13183	-0.489202	-0.0369767	-0.130502	1	1	0.489152	-0.0837394	-0.395245	-0.415681
ESD	0.258475	0.234788	2	3	1.51503	0.246631	-0.002051	-0.0607248	12	13	0.320112	-0.0313879	0.260526	0.295513
ESYT1	0.0997748	-0.252208	1	4	0.130873	-0.0762168	0.0344901	0.052844	20	20	0.879849	0.0436671	0.0652847	-0.305053
EZR	0.098906	0.176924	5	7	0.755767	0.137915	0.185289	0.231799	22	24	1.15059	0.208544	-0.086383	-0.0548756
F3	-1.14839	-1.12216	5	4	2.13352	-1.13528	-0.812488	-0.775103	4	5	1.82424	-0.793795	-0.335902	-0.34706
FAM129B	-0.484919	-0.180346	10	11	0.563318	-0.332632	0.167863	0.0706192	16	19	0.608207	0.119241	-0.652783	-0.250965
FAM49B	0.231484	0.506202	4	2	0.644067	0.368843	-0.267634	-0.241324	2	2	1.48307	-0.254479	0.499117	0.747526
FAS	-0.615268	-0.442856	4	3	0.987888	-0.529062	-0.456852	-0.26834	2	1	0.790742	-0.362596	-0.158416	-0.174516
FASN	-0.0577701	0.207221	2	2	0.17193	0.0747257	-0.100758	-0.0946897	51	54	1.70425	-0.0977236	0.0429875	0.301911
FLNA	-0.252909	-0.19812	47	48	1.11375	-0.225514	-0.18104	-0.153567	103	102	1.28273	-0.167304	-0.0718688	-0.0445526
FLNB	0.176582	0.146897	5	7	1.23466	0.161739	-0.0534154	-0.0730178	51	48	1.00912	-0.0632166	0.229997	0.219915
FLNC	-0.301327	-0.210577	13	14	0.951954	-0.255952	-0.307086	-0.247784	62	62	1.16889	-0.277435	0.005759	0.0372071
FLOT1	-0.842517	-0.919721	15	10	1.55482	-0.881119	0.37774	0.284338	5	4	1.04953	0.331039	-1.22026	-1.20406
FLOT2	-0.550133	-0.734763	7	3	1.04165	-0.642448	0.308835	0.0542331	1	2	0.409677	0.181534	-0.858968	-0.788996
FSCN1	0.351478	0.331316	2	2	1.726	0.341397	0.145673	0.115901	13	10	1.14178	0.130787	0.205805	0.215414
GALNT2	-0.151958	0.231302	3	4	0.0604609	0.0396722	-0.0662163	-0.115741	2	4	0.771663	-0.0909786	-0.0857416	0.347043
GANAB	0.269889	0.119601	11	9	0.62997	0.194745	0.0251423	-0.00453551	37	36	0.2121	0.0103034	0.244747	0.124137
GAPDH	0.132751	0.319785	14	14	0.602921	0.226268	0.047532	0.00300542	28	29	0.337431	0.0252687	0.0852187	0.316779
GBE1	-0.0944866	0.177675	1	2	0.0908973	0.0415944	-0.0903218	-0.132013	18	17	0.928101	-0.111167	-0.00416483	0.309688
GDI2	0.258899	0.20194	9	4	1.1063	0.230419	0.0886172	0.087367	24	23	2.34465	0.0879921	0.170282	0.114573
GLG1	-0.491567	-0.893619	19	18	0.745117	-0.692593	0.0743624	-0.0831904	3	4	0.0157581	-0.00441403	-0.565929	-0.810429
GNA11	-0.0477639	0.0438181	17	11	0.0120711	-0.00197292	0.0658975	0.238721	6	3	0.483418	0.152309	-0.113661	-0.194903
GNA13	-0.268583	-0.170956	11	9	0.856542	-0.219769	0	0.139081	1	0	0.30103	0.0695406	-0.268583	-0.310037
GNAI2	-0.128605	0.0127617	17	16	0.249517	-0.0579217	0.00215994	-0.0248765	14	14	0.2556	-0.0113583	-0.130765	0.0376383
GNAI3	-0.150229	-0.116973	8	8	1.10331	-0.133601	0.00112037	-0.129851	4	4	0.296285	-0.0643651	-0.151349	0.012878
GNAQ	-0.248579	-0.123755	1	2	0.686281	-0.186167	0	0	0	0	0	0	-0.248579	-0.123755
GNAS	-0.375902	-0.260595	8	9	0.942745	-0.318249	-0.382873	-0.289519	6	3	1.05637	-0.336196	0.0069709	0.0289235
GNB1	-0.107136	0.0262633	4	3	0.185059	-0.0404366	0.0130386	-0.00595083	10	11	0.112058	0.00354387	-0.120175	0.0322141
GNB2L1	0.0974514	0.0974942	9	9	3.85486	0.0974728	0.0453768	0.000407331	21	21	0.306022	0.0228921	0.0520746	0.0970868
GOLIM4	-0.228889	-0.734791	4	5	0.511793	-0.48184	0.270588	0.404982	1	2	0.903044	0.337785	-0.499477	-1.13977
GOT1	0.201434	-0.137004	2	2	0.0554004	0.032215	0.073328	0.0355352	16	15	0.672191	0.0544316	0.128106	-0.172539
GOT2	0.128515	0.061732	3	3	0.667724	0.0951235	-0.00124945	-0.0451851	13	16	0.316592	-0.0232173	0.129765	0.106917
GPI	0.0579862	0.0286818	4	4	0.68283	0.043334	0.0430165	-0.0356775	18	19	0.0265024	0.00366947	0.0149698	0.0643594
GSTO1	0.373201	0.188502	4	5	0.694125	0.280851	0.0811139	0.0706788	15	12	1.35956	0.0758964	0.292087	0.117823
GSTP1	0.160757	0.168084	4	4	1.84825	0.16442	0.169573	0.130948	10	10	1.0895	0.15026	-0.0088158	0.0371364
HADHB	-0.0204191	-0.0558955	4	3	0.55748	-0.0381573	0.117479	0.0660611	8	5	0.759732	0.0917699	-0.137898	-0.121957
HINT1	0.23939	0.255729	4	4	1.67778	0.247559	0.206814	0.113861	8	7	0.745666	0.160337	0.0325765	0.141867
HIST1H1E;HIST1H1D	0.257342	0.515151	3	3	0.688112	0.386247	0.056413	0.0446031	11	12	1.13023	0.050508	0.200929	0.470548
HIST1H2BL;HIST1H2BM;HIST1H2BN;HIST1H2BH;HIST2H2BF;HIST1H2BC;HIST1H2BD;H2BFS;HIST1H2BK	0.228901	0.326579	4	3	0.955409	0.27774	0.149734	0.135947	5	7	1.51287	0.142841	0.0791668	0.190632
HIST1H4A	0.263982	0.309944	8	9	1.2935	0.286963	0.0911446	0.10487	13	13	1.35159	0.0980073	0.172837	0.205074
HIST2H2AC;HIST2H2AA3	0.218669	0.215342	3	3	2.31155	0.217005	0.0968902	0.111238	7	7	1.35836	0.104064	0.121779	0.104104
HIST2H3A	-0.0669417	0.252022	1	1	0.176994	0.0925399	0.1416	-0.0449588	1	1	0.157564	0.0483204	-0.208541	0.29698
HLA-A	-1.23207	-1.45197	6	5	1.28365	-1.34202	-0.766629	-0.673116	15	11	1.38415	-0.719873	-0.465437	-0.778851
HLA-B	-1.19622	-1.21968	1	1	2.20894	-1.20795	-0.834504	-0.645328	2	2	1.09181	-0.739916	-0.361714	-0.574347
HLA-C	-1.74581	-1.62532	9	7	1.64315	-1.68556	-0.963354	-0.861631	4	3	1.45041	-0.912492	-0.782451	-0.763689
HM13	-0.37821	-0.0587081	2	1	0.395815	-0.218459	-0.337333	-0.560754	5	4	0.809043	-0.449044	-0.040877	0.502046
HMGB1	0.144267	0.151894	3	5	1.78535	0.14808	0.07869	0.0418811	10	12	0.724386	0.0602855	0.0655766	0.110013
HNRNPA0	0.238099	0.280854	2	3	1.28125	0.259477	0.2743	0.172416	6	6	0.845412	0.223358	-0.0362006	0.108438
HNRNPA1;HNRNPA1L2	-0.113421	-0.165435	7	5	0.93034	-0.139428	-0.0249365	-0.0311072	17	17	1.15605	-0.0280219	-0.0884845	-0.134328
HNRNPA2B1	0.0920153	0.00502343	12	12	0.332286	0.0485194	0.00677313	0.0251172	20	24	0.478447	0.0159452	0.0852421	-0.0200938
HNRNPC	0.381279	0.551564	8	4	0.939509	0.466422	0.187118	0.157742	14	14	1.26682	0.17243	0.194161	0.393822
HNRNPD	-0.0135009	0.131678	3	2	0.247917	0.0590884	-0.00479551	0.0300364	10	12	0.221277	0.0126205	-0.00870534	0.101641
HNRNPF	0.411496	0.34128	2	5	1.22761	0.376388	0.00865243	-0.00706839	10	12	0.028692	0.000792023	0.402844	0.348349
HNRNPH1	0.0545356	0.0299645	2	2	0.744367	0.04225	0.087864	0.060332	8	6	0.932042	0.074098	-0.0333285	-0.0303675
HNRNPK	0.0715301	-0.0170499	9	7	0.187779	0.0272401	0.0301218	0.0305734	22	21	2.32447	0.0303476	0.0414083	-0.0476233
HNRNPL	0.205505	0.0414413	6	7	0.427918	0.123473	-0.0189213	-0.0250998	17	17	1.05173	-0.0220106	0.224426	0.0665411
HNRNPM	-0.0520913	0.01806	3	2	0.14724	-0.0170157	0.137297	0.0392455	27	24	0.49113	0.0882712	-0.189388	-0.0211855
HNRNPU	0.00759587	0.19658	6	7	0.322929	0.102088	0.0672889	0.0780454	29	29	1.32761	0.0726671	-0.059693	0.118534
HRAS	0.075085	-0.0818582	1	1	0.0120915	-0.00338663	0	0	0	0	0	0	0.075085	-0.0818582
HSP90AA1	-0.0185493	-0.0993632	23	22	0.417361	-0.0589563	-0.0322534	-0.0441669	47	51	1.00677	-0.0382101	0.013704	-0.0551963
HSP90AB1	-0.14556	-0.254863	13	11	0.770459	-0.200212	-0.154689	-0.223999	30	33	0.93838	-0.189344	0.0091286	-0.030864
HSP90B1	-6.77e-05	-0.0281537	21	20	0.302362	-0.0141107	-0.0838077	-0.0831738	36	36	2.61676	-0.0834908	0.0837401	0.0550202
HSPA5	-0.0557281	-0.143242	19	16	0.578733	-0.0994852	-0.073864	-0.0514557	35	36	0.948295	-0.0626598	0.018136	-0.0917866
HSPA8	0.0424254	0.0940898	18	18	0.63766	0.0682576	0.036162	0.0292074	31	32	1.17086	0.0326847	0.00626346	0.0648823
HSPB1	-0.0688043	-0.0564964	7	6	1.20528	-0.0626504	-0.171054	-0.177237	12	10	1.9469	-0.174146	0.10225	0.120741
HSPD1	0.198162	0.145638	21	12	1.01541	0.1719	0.0115621	-0.0164837	30	34	0.0508985	-0.00246081	0.1866	0.162121
IFITM3;IFITM2;IFITM1	-1.30927	-1.20997	3	2	1.60064	-1.25962	0	0	0	0	0	0	-1.30927	-1.20997
IGF2R	-0.288536	-0.456718	21	24	0.84986	-0.372627	-0.062834	-0.367485	10	7	0.406502	-0.21516	-0.225703	-0.0892332
ILF3	0.195756	0.120289	5	7	0.826173	0.158023	0.0406834	-0.0262801	25	24	0.0629218	0.00720163	0.155073	0.14657
IMMT	0.19772	0.116829	3	2	0.795218	0.157274	0.154403	0.0410741	8	9	0.475629	0.0977385	0.0433169	0.0757547
IPO5	0.0619152	0.158261	10	7	0.580715	0.110088	-0.0546953	-0.137552	36	37	0.586597	-0.0961237	0.116611	0.295813
IPO7	0.0312897	0.349576	6	2	0.35343	0.190433	-0.0318604	-0.046107	20	18	0.939087	-0.0389837	0.0631501	0.395683
IQGAP1	0.248109	0.405965	6	5	0.821714	0.327037	0.0578904	0.0664353	54	45	1.35966	0.0621629	0.190219	0.339529
ITFG3	-0.0914721	-1.09594	2	2	0.349704	-0.593708	0	0	0	0	0	0	-0.0914721	-1.09594
ITGA3	-0.702142	-0.668387	9	6	1.80476	-0.685264	0.170284	0.166285	19	20	2.12124	0.168285	-0.872426	-0.834672
ITM2B	-4.47822	-3.26194	3	5	1.00337	-3.87008	0	0	0	0	0	0	-4.47822	-3.26194
KCNMA1	0.0545844	0.126485	3	3	0.618634	0.0905349	0	0	0	0	0	0	0.0545844	0.126485
KHSRP	0.326052	0.230201	1	3	0.964041	0.278127	0.142093	0.101267	17	17	0.975453	0.12168	0.183959	0.128935
KIAA0319L	-0.398301	-0.388012	2	2	2.07938	-0.393156	0	0	0	0	0	0	-0.398301	-0.388012
KIAA2013	-0.249967	-0.284478	4	3	1.38668	-0.267222	0	0	0	0	0	0	-0.249967	-0.284478
KPNB1	0.126299	0.00400652	19	13	0.318929	0.0651529	0.0395154	0.0242238	29	29	0.824205	0.0318696	0.0867839	-0.0202173
LAMP2	1.08057	1.2706	1	1	1.28952	1.17559	0.26926	0.215292	3	1	1.15111	0.242276	0.811309	1.05531
LAMTOR1	0.0581325	-0.506325	5	3	0.242017	-0.224096	0.289577	0	1	1	0.30103	0.144788	-0.231444	-0.506325
LANCL1	0.392798	0.731276	3	4	0.730021	0.562037	0	0.176859	3	1	0.30103	0.0884292	0.392798	0.554418
LDHA	-0.0220507	0.0757532	18	17	0.167281	0.0268512	-0.0654789	-0.0553744	26	28	1.27487	-0.0604266	0.0434281	0.131128
LDHB	0.0206682	0.0996377	13	12	0.432044	0.0601529	-0.0189213	-0.0187837	20	22	2.63378	-0.0188525	0.0395895	0.118421
LGALS1	0.151568	-0.00642346	7	7	0.278219	0.0725723	0.0204298	0.136518	11	12	0.392082	0.0784736	0.131138	-0.142941
LMBRD1	-1.23912	-1.0651	2	2	1.31886	-1.15211	0	0	0	0	0	0	-1.23912	-1.0651
LMNA	0.132643	0.101414	20	18	1.07344	0.117028	0.121591	0.129659	45	48	1.68958	0.125625	0.0110521	-0.0282455
LMNB1	0.619346	0.370373	3	4	0.804399	0.494859	0.192453	0.168936	18	23	1.38332	0.180694	0.426893	0.201437
LNPEP	-0.044025	-0.0339207	15	9	1.08582	-0.0389728	0	-0.201068	2	1	0.30103	-0.100534	-0.044025	0.167148
LPAR1	-0.161618	-0.25067	4	2	0.868296	-0.206144	0	0	0	0	0	0	-0.161618	-0.25067
MAN1B1	0.463482	0.198092	3	3	0.614629	0.330787	0	0	0	0	0	0	0.463482	0.198092
MAPK1	0.256493	0.305824	2	2	1.25409	0.281158	-0.0994362	-0.0460746	8	9	0.650205	-0.0727554	0.355929	0.351899
MARCKS	-0.248318	0.290755	4	6	0.0222823	0.0212185	0.549157	0.506969	5	4	1.59488	0.528063	-0.797475	-0.216214
MATR3	-0.0208655	0.0729598	4	3	0.169199	0.0260471	0.0616847	-0.00202269	21	21	0.283272	0.029831	-0.0825502	0.0749825
MBOAT7	-0.135504	0.164994	2	2	0.0279247	0.0147448	-0.0662834	-0.0124163	4	2	0.417807	-0.0393498	-0.0692211	0.17741
MCCC1	0.290654	0.444452	7	6	0.881738	0.367553	0	-0.0113262	1	1	0.30103	-0.00566308	0.290654	0.455779
MDH1	0.243399	0.0105526	5	4	0.325675	0.126976	0.0732975	0.0860981	10	10	1.2923	0.0796978	0.170101	-0.0755455
MDH2	-0.0420546	-0.147944	6	5	0.489878	-0.0949992	0.0301532	0.0466222	14	14	0.871207	0.0383877	-0.0722078	-0.194566
MGST3	0.51591	0.0549892	1	1	0.364114	0.285449	0.231572	0.472602	3	2	0.677886	0.352087	0.284337	-0.417613
MMP14	-0.846316	-0.774837	8	6	1.55205	-0.810576	0	0	1	1	0	0	-0.846316	-0.774837
MSN	0.0748601	-0.0516605	22	24	0.0532788	0.0115998	-0.105901	-0.104579	47	46	2.39814	-0.10524	0.180761	0.0529183
MT-ATP8	0.186966	0.646825	1	1	0.493677	0.416896	0.0766265	0.0713053	1	1	1.64036	0.0739659	0.11034	0.575519
MTDH	-0.410216	-0.620111	4	1	0.892997	-0.515164	0	0.0271023	3	1	0.30103	0.0135512	-0.410216	-0.647213
MVP	0.345363	0.373526	2	2	1.60333	0.359444	0.363498	0.281505	28	26	1.09422	0.322501	-0.0181354	0.0920213
MYADM	0.062045	-0.0983073	4	3	0.0663025	-0.0181311	0.167721	0.27349	2	2	0.824527	0.220605	-0.105676	-0.371797
MYH9	-0.0248546	-0.0651499	62	63	0.571898	-0.0450023	-0.12853	-0.0819295	139	145	0.857851	-0.10523	0.103675	0.0167796
MYL12A;MYL12B	0.131871	-0.0248291	6	7	0.208676	0.0535207	0.0338959	-0.0103316	10	9	0.162192	0.0117822	0.0979747	-0.0144976
MYL6	0.013929	-0.021564	6	4	0.0629283	-0.00381749	-0.480271	-0.115605	8	8	0.456402	-0.297938	0.4942	0.0940411
MYOF	-0.329122	-0.38479	35	31	1.30504	-0.356956	-0.0330723	-0.0141717	69	66	0.615694	-0.023622	-0.29605	-0.370618
NANS	-0.140589	0.441952	2	2	0.157347	0.150681	-0.335211	-0.271495	12	13	1.17644	-0.303353	0.194622	0.713447
NAP1L1	0.0622233	-0.503623	2	2	0.237878	-0.2207	-0.136833	-0.148973	11	12	1.56821	-0.142903	0.199056	-0.354649
NCEH1	0.00278978	0.197825	9	8	0.308898	0.100307	-0.0422431	-0.0495732	11	11	1.29485	-0.0459081	0.0450329	0.247398
NCL	0.156102	0.158154	13	12	2.38106	0.157128	0.0281917	0.0407543	27	28	0.94029	0.034473	0.12791	0.1174
NCSTN	0.713901	0.846659	1	1	1.26738	0.78028	0	0.0151196	1	1	0.30103	0.00755981	0.713901	0.831539
NME1-NME2;NME2	0.200977	0.0802788	7	6	0.588265	0.140628	0.117434	0.0740171	14	14	0.847801	0.0957256	0.0835432	0.00626175
NOP56	0.0600008	0.526644	1	2	0.368778	0.293322	0.0949276	-0.0106788	8	6	0.243124	0.0421244	-0.0349268	0.537323
NPC1	0.126532	-0.0126355	8	6	0.249212	0.0569482	0	0	0	0	0	0	0.126532	-0.0126355
NPM1	0.237669	0.199869	6	6	1.26072	0.218769	0.0661269	0.0428093	9	12	0.872113	0.0544681	0.171542	0.15706
NQO1	0.214547	0.413388	2	3	0.709452	0.313967	0.0500087	-0.0311553	8	9	0.0681871	0.00942666	0.164539	0.444543
NRP1	-0.43357	-0.651438	28	22	0.899096	-0.542504	-0.484947	-0.369306	2	2	1.06723	-0.427126	0.0513768	-0.282133
NT5E	-1.94592	-2.01645	16	11	1.94576	-1.98118	-0.181385	-0.200132	23	23	1.50505	-0.190758	-1.76454	-1.81632
PA2G4	0.119149	-0.0596646	5	5	0.0993313	0.0297422	-0.0522528	-0.121781	17	16	0.616241	-0.0870168	0.171402	0.0621163
PABPC1	-0.210012	0.187397	2	3	0.0160077	-0.0113074	0.00441249	0.046698	17	19	0.356524	0.0255553	-0.214424	0.140699
PACSIN3	-0.293569	-0.266207	3	2	1.50733	-0.279888	0	0	0	0	0	0	-0.293569	-0.266207
PAFAH1B3	-0.187654	0.321962	2	3	0.0778195	0.0671541	-0.216321	-0.227426	8	7	1.79783	-0.221873	0.0286669	0.549388
PAICS	0.0986531	-0.35016	5	4	0.170807	-0.125753	0.00158435	-0.0279406	13	16	0.270786	-0.0131781	0.0970687	-0.322219
PARK7	0.14186	0.135103	7	7	1.80885	0.138482	0.0859192	0.0712159	13	13	1.22624	0.0785675	0.0559411	0.063887
PC	0.208731	0.191169	9	8	1.5538	0.19995	0	0	0	0	0	0	0.208731	0.191169
PCBP1	0.109879	-0.0412843	6	5	0.137388	0.0342972	0.0440574	-0.0314115	14	14	0.0485132	0.00632294	0.0658214	-0.0098728
PCBP2	0.131546	0.0393915	2	3	0.502001	0.0854688	0.102031	-0.0072731	8	8	0.263362	0.0473792	0.0295148	0.0466646
PCCA	0.440345	0.530298	22	21	1.2304	0.485321	0	0	0	0	0	0	0.440345	0.530298
PCDH10	-0.128864	-0.138912	4	3	1.62203	-0.133888	0	0	0	0	0	0	-0.128864	-0.138912
PCNA	-0.23314	-0.201381	4	2	1.33303	-0.21726	-0.0814509	-0.137294	10	10	0.79827	-0.109372	-0.151689	-0.0640871
PDIA3	-0.190316	-0.0741598	7	8	0.579296	-0.132238	-0.036484	-0.0359506	28	28	2.32903	-0.0362173	-0.153832	-0.0382093
PDLIM5	0.0515992	-0.30313	4	6	0.21657	-0.125765	-0.141276	-0.139035	19	19	2.29337	-0.140156	0.192875	-0.164094
PFKP	-0.158366	-0.348276	5	2	0.641471	-0.253321	-0.164166	-0.137311	31	32	1.24749	-0.150739	0.0058007	-0.210965
PFN1	0.130248	0.203343	6	7	0.862255	0.166796	0.0928272	0.0660462	14	16	0.973409	0.0794367	0.0374207	0.137297
PGAM1	0.14812	0.0892239	10	9	0.810093	0.118672	0.129707	0.0919759	15	15	0.969298	0.110841	0.0184139	-0.00275202
PGD	0.476069	0.598016	3	1	1.14284	0.537043	0.299628	0.344934	16	15	1.34994	0.322281	0.176441	0.253082
PGK1	0.0919518	-0.0180135	15	15	0.205404	0.0369691	-0.0739652	-0.119072	27	26	0.835239	-0.0965188	0.165917	0.101059
PHB	0.299345	0.289504	6	4	1.97312	0.294424	0.0191821	0.103237	13	13	0.416749	0.0612097	0.280162	0.186266
PHGDH	0.293695	0.0761725	4	4	0.47051	0.184934	0.0758368	0.0516048	18	16	0.922196	0.0637208	0.217858	0.0245677
PI4K2A	-0.749812	-0.763652	17	14	2.23495	-0.756732	-0.098493	0	2	2	0.30103	-0.0492465	-0.651319	-0.763652
PI4K2B	-0.227462	-0.461392	3	1	0.681075	-0.344427	0	0	0	0	0	0	-0.227462	-0.461392
PLIN3	0.148685	0.117283	4	4	1.126	0.132984	0.0365835	0.0176604	13	13	0.67023	0.027122	0.112102	0.099623
PLS3	-0.217155	-0.0281884	6	3	0.379009	-0.122672	-0.18322	-0.159016	24	20	1.34727	-0.171118	-0.0339356	0.130827
PLSCR1	-0.479246	-0.468855	5	4	2.15635	-0.47405	0	0	0	0	0	0	-0.479246	-0.468855
PLSCR3	-0.6688	-0.532422	3	3	1.14285	-0.600611	0	0	0	0	0	0	-0.6688	-0.532422
PPIA	0.00631587	-0.0882419	9	8	0.263215	-0.040963	0.0233002	0.0146699	14	15	0.846855	0.018985	-0.0169843	-0.102912
PPIB	0.185762	0.276228	7	5	0.909724	0.230995	0.0967855	0.056073	12	13	0.780649	0.0764292	0.0889761	0.220156
PPP1CA	-0.0791368	-0.249518	1	2	0.516443	-0.164327	-0.0792333	-0.0548209	15	17	0.940523	-0.0670271	9.644e-05	-0.194697
PPP2R1A	0.274234	0.0775425	4	6	0.488693	0.175888	0.0230481	-0.00415827	21	20	0.21209	0.00944491	0.251186	0.0817008
PRAF2;WDR45	0.102252	0.165388	4	4	0.831263	0.13382	0.157134	-0.691801	3	3	0.192338	-0.267333	-0.0548814	0.857189
PRDX1	-0.0355004	-0.0239819	6	7	0.914454	-0.0297411	-0.00290108	0.018496	16	16	0.22254	0.00779747	-0.0325993	-0.0424779
PRDX2	-0.34705	-0.338935	5	4	2.12319	-0.342992	-0.230509	-0.199466	11	13	1.33835	-0.214988	-0.116541	-0.139469
PRDX3	0.0167924	0.191452	2	2	0.35232	0.104122	-0.0250016	-0.0574926	8	8	0.621857	-0.0412471	0.041794	0.248945
PRDX5	0.243971	0.431275	2	1	0.763819	0.337623	0.0296043	0.144195	11	10	0.430523	0.0868994	0.214366	0.28708
PRDX6	-0.160558	0.0544654	7	1	0.149842	-0.0530464	-0.0391304	-0.0548209	16	14	0.977375	-0.0469756	-0.121428	0.109286
PRNP	-2.00312	-2.40948	2	2	1.23312	-2.2063	-0.531123	0	0	1	0.30103	-0.265562	-1.47199	-2.40948
PROCR	-0.91569	-1.30805	4	3	0.95397	-1.11187	-0.657462	-0.53512	3	3	1.18655	-0.596291	-0.258228	-0.772926
PSEN2;PSEN1	-0.343781	-0.00372791	1	1	0.307068	-0.173755	-1.42507	0	0	1	0.30103	-0.712537	1.08129	-0.00372791
PSMA5	0.0783107	0.0607218	2	1	1.0963	0.0695163	0.0716834	0.00530212	3	4	0.343904	0.0384928	0.00662734	0.0554197
PSMA6	-0.16651	-0.349293	2	1	0.663928	-0.257902	0.0380814	0.112949	10	8	0.533163	0.075515	-0.204592	-0.462242
PSMA7	-0.0138767	0.0790562	3	3	0.21423	0.0325897	-0.158758	-0.0927667	10	8	0.786893	-0.125762	0.144881	0.171823
PSMC1	-0.229782	-0.319626	6	3	0.98635	-0.274704	-0.0354662	-0.11642	10	11	0.506198	-0.0759432	-0.194316	-0.203206
PSMD2	0.0451181	-0.110241	10	6	0.1265	-0.0325613	-0.155223	-0.12593	30	24	1.17985	-0.140576	0.200341	0.015689
PTBP1	-0.0425252	0.134189	8	6	0.157782	0.045832	0.0728409	0.0730343	18	18	3.07361	0.0729376	-0.115366	0.0611549
PTGES3	0.118338	0.212278	3	3	0.753893	0.165308	0.0618075	0.0227284	3	4	0.559615	0.042268	0.056531	0.18955
PTK7	-0.134222	-0.33537	7	7	0.588986	-0.234796	0.53464	0.360152	2	1	0.911492	0.447396	-0.668862	-0.695522
PTPLAD1	0.0221855	0.294086	2	1	0.344799	0.158136	-0.029211	-0.133043	6	4	0.440804	-0.081127	0.0513965	0.42713
PTRH2	0.00289115	0.0440159	3	3	0.338903	0.0234535	-0.0854717	-0.113586	2	2	1.04903	-0.099529	0.0883629	0.157602
PTTG1IP	-1.15772	-0.998844	2	2	1.3296	-1.07828	0	0	0	0	0	0	-1.15772	-0.998844
PVR	-1.13472	-1.21584	6	5	1.65836	-1.17528	-0.904653	-0.85504	5	4	1.74608	-0.879846	-0.230071	-0.3608
RAC1;RAC3	0.0123357	-0.0380515	4	4	0.155165	-0.0128579	0.0348497	0.0453928	8	8	1.08003	0.0401213	-0.022514	-0.0834444
RAD23B	0.236951	-0.181675	2	2	0.0379036	0.0276378	-0.0566591	-0.0429557	7	6	1.06033	-0.0498074	0.29361	-0.13872
RAN	0.131005	0.0427292	4	4	0.523917	0.0868673	0.017965	-0.036304	12	12	0.10098	-0.00916951	0.11304	0.0790332
RAP1B;RAP1A	0.112527	0.00275144	1	2	0.314763	0.0576391	-0.0154053	0.0268255	6	7	0.0799478	0.00571013	0.127932	-0.0240741
RAP2B	-0.235589	-0.138594	6	7	0.791909	-0.187091	0	0	0	0	0	0	-0.235589	-0.138594
RAP2C	0.028372	0.278753	2	2	0.361086	0.153563	0	0	0	0	0	0	0.028372	0.278753
RARS	-0.36098	-0.214576	1	1	0.79977	-0.287778	-0.10659	-0.153515	16	15	0.944511	-0.130053	-0.25439	-0.0610613
RFTN1	0.364025	0.270884	6	6	1.03278	0.317455	0	0	1	0	0	0	0.364025	0.270884
RGS19	0.0184976	-0.0452258	2	2	0.126583	-0.0133641	0	0	0	0	0	0	0.0184976	-0.0452258
RGS20	-0.232722	-0.239007	9	9	2.07157	-0.235864	0	0	0	0	0	0	-0.232722	-0.239007
RHBDD2;WUGSC:H_RG122E10.2a	-0.0278365	-0.311354	1	2	0.353367	-0.169595	0	0	0	0	0	0	-0.0278365	-0.311354
RNH1	0.153776	0.301003	5	3	0.700456	0.227389	0.0147354	0.0700072	13	13	0.434235	0.0423713	0.13904	0.230995
RPL10	-0.0581577	0.112904	6	4	0.0953845	0.0273731	0.0325972	-0.0467705	9	10	0.0518315	-0.00708662	-0.090755	0.159674
RPL10A	0.0607637	0.00446421	3	4	0.343602	0.0326139	0.0929773	0.0604673	10	11	0.876429	0.0767223	-0.0322137	-0.056003
RPL11	0.25805	-0.224176	1	1	0.019836	0.0169372	-0.0913279	-0.0953926	5	5	1.85835	-0.0933602	0.349378	-0.128783
RPL12	0.123506	0.0337892	4	4	0.481498	0.0786474	-0.027676	0.0113623	6	8	0.126095	-0.00815684	0.151182	0.0224269
RPL13	0.0883904	0.224116	10	10	0.58362	0.156253	-0.0647754	-0.0714693	11	13	1.50511	-0.0681223	0.153166	0.295585
RPL13A	0.145017	0.0397057	9	8	0.481667	0.0923613	-0.0319914	-0.0012227	10	12	0.322685	-0.0166071	0.177008	0.0409284
RPL14	0.0861601	-0.143806	2	3	0.0738428	-0.0288228	0.0452838	0.0383303	5	5	1.2772	0.041807	0.0408763	-0.182136
RPL15	0.0881675	0.251022	10	9	0.545207	0.169595	-0.0675747	-0.0197524	8	9	0.496268	-0.0436636	0.155742	0.270774
RPL17	0.0188151	0.155058	4	5	0.373529	0.0869366	-0.0257513	-0.00255636	11	14	0.35951	-0.0141538	0.0445664	0.157615
RPL18	0.0909828	0.334285	9	9	0.480397	0.212634	-0.119369	-0.0109945	8	8	0.355041	-0.0651819	0.210352	0.34528
RPL18A	0.192516	0.209752	7	6	1.56446	0.201134	-0.0708001	-0.0497517	10	10	0.95843	-0.0602759	0.263316	0.259504
RPL19	0.0975462	0.603397	6	6	0.400154	0.350472	-0.0379298	-0.0897454	5	5	0.610062	-0.0638376	0.135476	0.693143
RPL21	-0.0330393	0.252735	4	3	0.234515	0.109848	0.0600883	-0.0607248	7	7	0.00145916	-0.00031827	-0.0931276	0.31346
RPL22	-0.027457	0.0097423	2	2	0.144442	-0.00885733	0.0289139	-0.0623437	5	4	0.109883	-0.0167149	-0.0563709	0.0720859
RPL23	-0.0569248	-0.0588144	3	2	1.98327	-0.0578696	-0.113087	-0.0975369	7	7	1.32869	-0.105312	0.0561619	0.0387226
RPL24	-0.45833	-0.461345	4	3	2.68039	-0.459838	-0.0260447	-0.0853334	6	5	0.506663	-0.0556891	-0.432285	-0.376012
RPL27	-0.106644	0.156325	1	2	0.05496	0.0248402	-0.139688	-0.075707	8	8	0.735616	-0.107697	0.0330432	0.232032
RPL27A	-0.0638958	-0.0635324	4	5	2.74101	-0.0637141	0.0102113	-0.0301949	8	8	0.150209	-0.00999181	-0.0741071	-0.0333374
RPL28	0.262007	0.303071	6	5	1.33553	0.282539	-0.0259306	0.0298983	6	5	0.0200732	0.00198387	0.287938	0.273173
RPL29	0.0201174	0.102586	1	2	0.42398	0.0613516	-0.0155509	-0.0212464	2	4	1.00984	-0.0183987	0.0356684	0.123832
RPL3	-0.0093555	0.000611901	12	8	0.266338	-0.0043718	-0.00519717	-0.0206105	15	16	0.465026	-0.0129038	-0.00415833	0.0212224
RPL30	-0.00612266	0.064726	4	3	0.25178	0.0293017	-0.0391632	-0.0226783	4	6	0.780296	-0.0309208	0.0330406	0.0874043
RPL31	0.169586	0.203196	4	6	1.24229	0.186391	-0.0106066	-0.0656033	5	6	0.400166	-0.0381049	0.180193	0.268799
RPL32	0.120504	0.222179	9	9	0.736082	0.171341	0.0842286	-0.0379922	5	5	0.113645	0.0231182	0.0362755	0.260171
RPL34	-0.0345987	-0.0163447	2	2	0.659477	-0.0254717	-0.0362048	-0.167737	2	2	0.438104	-0.101971	0.00160616	0.151392
RPL35	0.11154	0.127124	4	1	1.38185	0.119332	-0.0985959	-0.0199907	5	5	0.4287	-0.0592933	0.210136	0.147115
RPL35A	0.178318	0.0822393	3	3	0.648009	0.130278	-0.0156642	-0.0956605	5	4	0.401569	-0.0556623	0.193982	0.1779
RPL36	0.111853	0.0866806	4	4	1.09533	0.0992671	0.0704641	-0.0394731	4	6	0.0835051	0.0154955	0.0413894	0.126154
RPL38	-0.17161	-0.000918344	1	1	0.303999	-0.0862642	-0.140676	0.0266409	4	4	0.208204	-0.0570175	-0.0309342	-0.0275592
RPL4	0.0558224	0.162551	17	15	0.538489	0.109187	-0.00691767	-0.029859	26	24	0.449691	-0.0183883	0.0627401	0.19241
RPL5	0.00666967	0.0222009	5	3	0.502786	0.0144353	-0.0671218	-0.0421972	11	12	0.845547	-0.0546595	0.0737915	0.0643981
RPL6	0.0714817	0.173295	16	15	0.600432	0.122388	-0.0434802	-0.0446678	17	17	2.06667	-0.044074	0.114962	0.217963
RPL7	0.0835909	0.0373221	10	9	0.633267	0.0604565	-0.0165223	-0.00571489	19	20	0.540607	-0.0111186	0.100113	0.043037
RPL7A	0.0680632	0.129861	10	8	0.715196	0.098962	-0.053349	-0.0162777	14	15	0.506587	-0.0348133	0.121412	0.146139
RPL8	0.0532965	-0.106703	2	3	0.0996855	-0.0267035	-0.0426224	-0.030611	7	7	0.985086	-0.0366167	0.0959188	-0.0760924
RPLP0;RPLP0P6	0.0589777	-0.0436829	6	7	0.0429455	0.0076474	0.0263377	-0.0411004	11	10	0.0640881	-0.00738135	0.03264	-0.00258247
RPS11	0.0969135	0.338863	8	6	0.491251	0.217888	-0.0392948	-0.0369469	8	10	1.70777	-0.0381209	0.136208	0.37581
RPS12	0.179827	0.1316	6	6	1.00962	0.155714	0.0322685	0.0851678	9	11	0.569544	0.0587182	0.147559	0.0464322
RPS14	0.482261	0.465166	2	2	1.93985	0.473714	-0.0740495	0.00108083	10	10	0.293034	-0.0364843	0.55631	0.464085
RPS15A	-0.00132068	-0.343005	4	4	0.303164	-0.172163	-0.000400335	-0.0850508	7	10	0.303641	-0.0427256	-0.00092034	-0.257954
RPS16	-0.0292175	-0.4105	6	5	0.342213	-0.219859	-0.0303226	0.0156622	10	11	0.0950004	-0.00733017	0.00110501	-0.426162
RPS17L;RPS17	0.225879	0.417085	3	2	0.735144	0.321482	0.0109107	0.135947	5	5	0.347738	0.0734289	0.214969	0.281137
RPS2	0.0722547	0.0847422	9	8	1.29645	0.0784984	0.0584902	0.0307882	12	12	0.717744	0.0446392	0.0137645	0.053954
RPS20	0.039629	0.0850948	3	3	0.652596	0.0623619	0.0663564	-0.0192759	4	5	0.167505	0.0235402	-0.0267274	0.104371
RPS23	0.115279	0.183166	3	2	0.846528	0.149223	-0.0352857	-0.0663741	4	5	0.72369	-0.0508299	0.150565	0.24954
RPS25	0.106173	0.152934	3	2	0.94436	0.129554	0.0412125	0.0294532	5	5	0.978907	0.0353328	0.0649603	0.123481
RPS27	-0.120045	0.203225	1	1	0.0758906	0.0415898	-0.217326	-0.196231	1	1	1.48886	-0.206778	0.0972801	0.399456
RPS27A;UBB;UBC;UBA52	-0.654957	-0.588963	4	4	1.47182	-0.62196	-0.0449166	-0.0550325	6	7	1.19237	-0.0499746	-0.61004	-0.533931
RPS27L	0.0149175	-0.0135619	4	4	0.0133537	0.00067781	0.0410102	-0.0381853	4	4	0.00997125	0.00141242	-0.0260926	0.0246234
RPS29	-0.143596	-0.0244141	1	1	0.405843	-0.0840049	0.00107241	0.037277	3	3	0.317232	0.0191747	-0.144668	-0.0616912
RPS3	0.0763377	0.17742	11	10	0.617394	0.126879	-0.016247	0.00656617	18	21	0.12813	-0.00484044	0.0925847	0.170853
RPS3A	0.0413898	-0.180769	7	7	0.191591	-0.0696899	0.0579519	-0.00664329	17	16	0.242102	0.0256543	-0.0165621	-0.174126
RPS4X	0.0760165	0.0526308	14	12	0.941286	0.0643237	-0.0194244	0.0265024	20	20	0.0444793	0.00353902	0.0954409	0.0261284
RPS5	0.0138786	0.20191	3	5	0.34074	0.107894	0.0327851	0.0315243	12	9	1.9038	0.0321547	-0.0189064	0.170386
RPS6	-0.180866	-0.247741	6	6	1.0064	-0.214303	0.0424102	0.0998637	10	11	0.612018	0.071137	-0.223276	-0.347604
RPS8	0.164899	0.0701286	9	7	0.612594	0.117514	-0.0396404	0.0950159	10	14	0.124002	0.0276877	0.20454	-0.0248872
RPS9	0.122853	0.206691	14	12	0.799708	0.164772	0.0145611	0.0453321	12	13	0.519793	0.0299466	0.108292	0.161359
RRAS	-0.438974	-0.480739	6	6	1.53926	-0.459857	0.206675	0.00863915	3	2	0.324768	0.107657	-0.645649	-0.489378
RRAS2	-0.424774	-0.355522	10	8	1.24909	-0.390148	-0.236495	-0.385896	6	4	0.823971	-0.311196	-0.188278	0.0303741
RRBP1	-0.381139	-0.226461	6	6	0.799438	-0.3038	-0.341466	-0.295179	35	37	1.33533	-0.318323	-0.0396729	0.0687183
RTN3	0.100185	0.0300145	1	2	0.502114	0.0651	0.230071	0.266993	2	1	1.32605	0.248532	-0.129886	-0.236979
RTN4	-0.0171785	0.141005	6	5	0.23869	0.061913	-0.192558	-0.147411	6	7	1.07546	-0.169984	0.17538	0.288415
RUVBL2	0.0284882	0.0648397	2	3	0.626249	0.046664	0.020193	0.0433264	13	12	0.652968	0.0317597	0.00829519	0.0215134
S100A11	0.241825	0.332126	2	3	1.00285	0.286976	0.27853	0.264778	3	5	1.79288	0.271654	-0.0367049	0.0673484
S100A16	0.144649	0.357825	4	4	0.59272	0.251237	-0.0849112	-0.0340081	6	5	0.589256	-0.0594596	0.229561	0.391833
SCAMP1	-0.519776	-0.396066	2	1	1.06815	-0.457921	0.142688	0	1	1	0.30103	0.071344	-0.662464	-0.396066
SCAMP3	-0.817128	-0.879507	3	2	1.63086	-0.848318	0	0	1	1	0	0	-0.817128	-0.879507
SCARB2	-0.605605	-0.663424	9	7	1.53782	-0.634514	0.521426	0.280086	3	2	0.730037	0.400756	-1.12703	-0.94351
SCRIB	-0.273238	0.347707	19	17	0.0343212	0.0372344	0	0	0	0	0	0	-0.273238	0.347707
SDC1	-0.161599	-0.0804375	1	2	0.686186	-0.121018	0	-0.510469	1	1	0.30103	-0.255235	-0.161599	0.430032
SEC22B	-0.0397738	0.0751239	2	2	0.0915231	0.0176751	0.0258188	0.0436761	8	7	0.795552	0.0347474	-0.0655925	0.0314478
SEC61A1	-0.0682543	-0.0784975	4	4	1.35297	-0.0733759	-0.149333	-0.142836	10	10	1.84911	-0.146085	0.081079	0.0643387
SEC61B	-0.260248	0.280714	1	2	0.0105828	0.010233	0.310127	0.0353823	3	3	0.36888	0.172755	-0.570375	0.245332
SEMA7A	-1.72585	-2.3562	2	2	1.01083	-2.04102	-0.568508	-0.752884	6	7	1.05424	-0.660696	-1.15734	-1.60331
SERINC1	-1.07949	-1.06478	3	3	2.35959	-1.07214	0	0	0	0	0	0	-1.07949	-1.06478
SERINC3	-1.33799	-1.61383	4	5	1.22682	-1.47591	0	0	0	0	0	0	-1.33799	-1.61383
SERPINB2	1.10705	0.559199	3	6	0.694158	0.833126	0.877723	0.966441	20	21	1.51424	0.922082	0.22933	-0.407242
SFPQ	0.311533	0.232185	10	9	1.03502	0.271859	0	7.84e-05	23	22	0.30103	3.92e-05	0.311533	0.232107
SGCE	-1.2849	-1.51184	2	2	1.28782	-1.39837	0	0	0	0	0	0	-1.2849	-1.51184
SHMT2	0.120302	-0.586817	3	2	0.201537	-0.233258	0.0876983	0.0724086	18	15	1.21744	0.0800534	0.0326034	-0.659225
SLC16A3	-0.776322	-0.83446	8	8	1.63888	-0.805391	-0.294129	-0.207314	4	3	0.962032	-0.250722	-0.482193	-0.627146
SLC1A5	-0.666193	-0.775593	7	5	1.31683	-0.720893	0	-0.0316838	1	1	0.30103	-0.0158419	-0.666193	-0.743909
SLC25A3	0.211846	0.19827	5	5	1.67639	0.205058	0.157708	0.0938564	11	10	0.800673	0.125782	0.0541384	0.104413
SLC25A5	0.0364476	-0.0233425	14	12	0.064173	0.00655254	0.0654538	0.0620892	14	16	1.77494	0.0637715	-0.0290062	-0.0854317
SLC25A6	-0.341421	0.0348185	2	3	0.248183	-0.153301	0.0583672	0	7	7	0.30103	0.0291836	-0.399788	0.0348185
SLC2A1	-0.107136	-0.20655	4	3	0.709113	-0.156843	-0.278974	-0.225171	6	6	1.16951	-0.252072	0.171837	0.0186208
SLC30A1	0.232924	-0.291452	2	1	0.0318733	-0.0292637	0	0	0	0	0	0	0.232924	-0.291452
SLC35B2	-0.341399	-0.379605	9	7	1.47233	-0.360502	0	0.213807	2	1	0.30103	0.106904	-0.341399	-0.593412
SLC38A2	-1.12203	-0.974388	4	4	1.3491	-1.04821	0	-0.615902	2	0	0.30103	-0.307951	-1.12203	-0.358486
SLC41A3	-0.0437284	-0.0435778	1	1	2.95948	-0.0436531	0	0	0	0	0	0	-0.0437284	-0.0435778
SLC44A1	-0.0621808	-0.294889	8	6	0.434507	-0.178535	0	0	0	0	0	0	-0.0621808	-0.294889
SLC44A2	-0.964493	-1.06652	6	6	1.49548	-1.01551	0	0	0	0	0	0	-0.964493	-1.06652
SLC5A6	-0.637159	-0.798149	2	1	1.14808	-0.717654	0	0	0	0	0	0	-0.637159	-0.798149
SLC7A1	-0.735454	-0.503261	3	2	0.928253	-0.619358	0	-0.194258	2	0	0.30103	-0.0971288	-0.735454	-0.309004
SLIRP	-0.121463	0.148877	1	1	0.0288808	0.0137071	0.189367	0.0552288	3	3	0.495745	0.122298	-0.310829	0.0936479
SNAP23	-0.683539	-0.727933	11	10	1.69861	-0.705736	0	-0.198998	2	1	0.30103	-0.0994992	-0.683539	-0.528934
SND1	-0.525611	0.000424922	3	4	0.300583	-0.262593	-0.0410071	-0.0148522	26	30	0.554737	-0.0279297	-0.484604	0.0152771
SNRNP70	0.134031	0.154157	8	8	1.35275	0.144094	-0.0614298	0.0806408	7	7	0.0388475	0.0096055	0.195461	0.0735164
SORT1	-0.474488	-0.566735	3	3	1.24984	-0.520611	0	0	0	1	0	0	-0.474488	-0.566735
SPRY2	-1.29214	-0.839927	2	3	0.875968	-1.06603	0	0	0	0	0	0	-1.29214	-0.839927
SPRYD7	-0.542619	-0.503647	3	5	1.62521	-0.523133	0	0	0	0	0	0	-0.542619	-0.503647
SRRM2	0.876308	0.340878	11	9	0.578683	0.608593	-0.012366	0.0718869	3	3	0.215775	0.0297605	0.888674	0.268991
STIP1	0.0305112	-0.0624845	4	4	0.102824	-0.0159867	0.0162878	-0.0223122	18	19	0.0450654	-0.00301223	0.0142234	-0.0401723
STOM	-1.83543	-1.96922	4	4	1.6502	-1.90233	0	0	0	1	0	0	-1.83543	-1.96922
STT3A	0.250814	0.503086	4	1	0.687038	0.37695	0.0883159	0.0887822	6	5	2.77571	0.088549	0.162498	0.414304
STX12	-0.550877	-0.714424	3	2	1.08707	-0.63265	0	-0.120571	2	0	0.30103	-0.0602854	-0.550877	-0.593854
STX7	-0.0621631	-0.35081	6	4	0.410776	-0.206487	0	0	0	0	0	0	-0.0621631	-0.35081
SURF4	0.13722	-0.00849113	3	3	0.268135	0.0643646	0.126674	0.0304967	5	5	0.456433	0.0785853	0.0105465	-0.0389878
SVIP	-0.103168	-0.213176	2	2	0.671506	-0.158172	0	0	0	0	0	0	-0.103168	-0.213176
SYNCRIP	0.162618	0.022519	2	3	0.384682	0.0925684	0.0574904	0.0770357	14	13	1.03691	0.0672631	0.105127	-0.0545167
SYT1	-0.195714	-0.460948	6	5	0.611931	-0.328331	0	0	0	0	0	0	-0.195714	-0.460948
TAGLN	-0.618331	-0.644459	13	10	1.88041	-0.631395	-0.751831	-0.764257	18	18	2.28255	-0.758044	0.133501	0.119798
TAGLN2	0.0881994	0.125909	12	10	0.954732	0.107054	-0.0304043	-0.0264397	16	20	1.3533	-0.028422	0.118604	0.152349
TALDO1	-0.0243209	0.145469	4	4	0.217914	0.0605739	0.0427833	0.0591143	12	14	0.994948	0.0509488	-0.0671042	0.0863544
TCP1	0.268766	0.260278	4	5	1.99083	0.264522	0.0889032	0.11931	30	29	1.03472	0.104107	0.179863	0.140968
TEAD1;TEAD4;TEAD3;TEAD2	0.0619963	0.103203	3	3	0.807932	0.0825997	0	0	0	0	0	0	0.0619963	0.103203
TECR	0.304972	0.161502	2	3	0.72135	0.233237	-0.0283943	-0.135709	7	6	0.433333	-0.0820516	0.333367	0.297211
TFRC	-0.0585629	-0.00337005	21	19	0.334039	-0.0309665	-0.0938547	-0.0525278	17	19	0.756535	-0.0731912	0.0352917	0.0491577
TGM2	-0.566231	-0.440478	21	21	1.10175	-0.503354	-0.51905	-0.529387	39	40	2.20227	-0.524218	-0.0471812	0.088909
TKT	0.142229	0.00795126	10	10	0.333064	0.0750899	0.197349	0.16307	28	27	1.2192	0.180209	-0.0551204	-0.155119
TLN1	-0.238161	-0.0548709	19	23	0.448742	-0.146516	-0.140888	-0.128017	92	92	1.51646	-0.134452	-0.0972738	0.0731463
TMBIM1	-0.0891118	-0.687069	2	2	0.378938	-0.388091	0	0	0	0	0	0	-0.0891118	-0.687069
TMED10	0.230128	-0.0239819	1	2	0.247104	0.103073	0.0369581	-0.0288356	4	6	0.0353623	0.00406126	0.19317	0.00485369
TMEM33	-0.0243209	-0.146645	2	1	0.402997	-0.0854828	-0.160135	-0.26936	4	3	0.799867	-0.214747	0.135814	0.122715
TMEM55B	-1.28804	-0.905512	1	2	0.958949	-1.09678	0	0	0	0	0	0	-1.28804	-0.905512
TMEM63B	-0.324325	-0.151112	5	5	0.652824	-0.237718	0	0	0	1	0	0	-0.324325	-0.151112
TMX1	-0.35482	-0.279702	6	6	1.12484	-0.317261	0.156847	-0.189104	4	3	0.0264974	-0.0161285	-0.511667	-0.0905986
TMX3	-0.277786	-0.446767	3	4	0.836048	-0.362277	-0.177523	-0.146717	3	4	1.21965	-0.16212	-0.100264	-0.30005
TNFRSF10A	-0.630436	-1.30691	2	2	0.669858	-0.968673	0	0	0	0	0	0	-0.630436	-1.30691
TNFRSF10B	-1.27488	-1.131	8	8	1.41991	-1.20294	0	0	0	0	0	0	-1.27488	-1.131
TNFRSF10D	-2.29783	-2.32886	3	3	2.36952	-2.31335	0	0	0	0	0	0	-2.29783	-2.32886
TNFRSF12A	-2.25438	-2.04345	1	1	1.50559	-2.14892	0	0	0	0	0	0	-2.25438	-2.04345
TNPO1	-0.01533	0.0378522	2	1	0.127858	0.0112611	-0.0919762	-0.0570361	12	13	0.833794	-0.0745062	0.0766462	0.0948883
TOMM34	0.32037	0	1	2	0.30103	0.160185	-0.0423255	0.0167468	8	9	0.130853	-0.0127894	0.362696	-0.0167468
TPI1	0.236233	0.222878	12	10	1.73253	0.229555	0.0780986	0.0802851	20	20	2.05609	0.0791919	0.158134	0.142593
TPM3	0.266235	-0.0781386	6	6	0.166381	0.0940483	-0.0501623	0.0116267	16	15	0.190443	-0.0192678	0.316397	-0.0897652
TPM4	-0.308812	-0.325451	8	7	1.77736	-0.317132	-0.268367	-0.226711	28	29	1.27214	-0.247538	-0.0404458	-0.0987409
TPT1	-0.0189093	0.178997	2	2	0.246414	0.080044	0.10021	0.0233298	6	4	0.450527	0.06177	-0.11912	0.155668
TRAPPC3	-0.907064	-0.617135	2	1	0.922027	-0.7621	-0.32014	0	2	2	0.30103	-0.16007	-0.586924	-0.617135
TSPAN14	-0.50301	-0.545191	4	3	1.59168	-0.5241	0	0	0	0	0	0	-0.50301	-0.545191
TSPAN6	-0.443662	-0.488851	4	4	1.51108	-0.466257	0	0	0	0	0	0	-0.443662	-0.488851
TTYH3	-1.15761	-1.20361	4	4	1.90654	-1.18061	0	0	0	0	0	0	-1.15761	-1.20361
TUBB	0.0540466	0.09358	5	4	0.778393	0.0738133	0.0394687	0.0267947	6	6	0.919694	0.0331317	0.0145779	0.0667853
TUBB4B	0.0775892	0.0489544	22	22	0.848719	0.0632718	0.0380034	0.027133	27	31	0.977684	0.0325682	0.0395858	0.0218214
TUBB6	-0.268705	-0.307794	5	3	1.36553	-0.288249	-0.346425	-0.373522	17	18	1.6207	-0.359973	0.0777197	0.0657282
TUBB8	0.164658	0.144592	1	1	1.38459	0.154625	0.0273436	0.0393674	2	2	0.94491	0.0333555	0.137314	0.105225
TUFM	0.114388	-0.0474905	9	6	0.124638	0.033449	-0.000944957	0.051892	14	15	0.291077	0.0254735	0.115333	-0.0993825
TXN	0.0650249	-0.00318256	3	3	0.274796	0.0309212	0.0662034	0.0481688	7	7	1.00189	0.0571861	-0.00117854	-0.0513514
TXNDC5	0.0808252	-0.0251405	2	3	0.159907	0.0278424	0.0560433	0.061864	15	14	1.50304	0.0589537	0.0247819	-0.0870045
TXNRD1	-0.251558	-0.196015	3	5	1.10457	-0.223787	-0.346323	-0.366778	23	22	1.7386	-0.35655	0.0947649	0.170763
UBA1	0.0988743	0.180048	15	10	0.744021	0.139461	-0.0279045	-0.0396341	39	39	0.960701	-0.0337693	0.126779	0.219682
UBE2V1;TMEM189	0.200948	-0.40743	2	2	0.10144	-0.103241	-0.174104	-0.389156	5	5	0.634163	-0.28163	0.375052	-0.0182744
UCHL1	0.157619	0.10818	8	7	0.931534	0.1329	0.0625896	0.0544745	16	16	1.35594	0.0585321	0.0950299	0.0537054
UGCG	-0.789133	-0.942575	3	2	1.24978	-0.865854	0	0	0	0	0	0	-0.789133	-0.942575
UQCRC1	-0.134185	-0.160183	2	2	1.2512	-0.147184	0.080372	0.0489718	11	11	0.819254	0.0646719	-0.214557	-0.209154
UQCRQ	0.152451	0.275807	5	4	0.748266	0.214129	0.53475	-0.0688702	3	2	0.23542	0.23294	-0.382299	0.344678
USO1	-0.42953	0.492612	1	3	0.0193072	0.0315414	0.0693352	0.112427	16	12	0.829174	0.0908811	-0.498865	0.380185
VAMP3;VAMP2	-0.0353095	-0.57631	1	1	0.336258	-0.30581	0.127993	0.406756	3	3	0.514391	0.267375	-0.163303	-0.983066
VARS	-0.0756904	0.00327736	2	1	0.277738	-0.0362065	-0.0696234	-0.111841	17	17	0.837073	-0.0907324	-0.00606699	0.115119
VCL	0.327401	0.237819	30	32	0.999713	0.28261	0.0980875	0.0979616	39	40	3.38854	0.0980246	0.229314	0.139857
VCP	-0.00539203	-0.00833732	11	6	0.871175	-0.00686467	-0.0510081	-0.0182282	37	39	0.550518	-0.0346182	0.0456161	0.00989091
VDAC1	0.147005	0.0981772	2	2	0.902586	0.122591	0.127627	0.156478	14	15	1.19093	0.142052	0.0193783	-0.0583004
VDAC2	0.309896	0.242425	7	4	1.11134	0.27616	0.16401	0.207714	12	12	1.1278	0.185862	0.145886	0.0347108
VIM	0.0362165	0.038564	33	36	1.69944	0.0373903	-0.0741843	-0.0719963	55	60	2.021	-0.0730903	0.110401	0.11056
VKORC1	0.269187	0.214419	2	1	1.14393	0.241803	0.297415	0.487543	1	1	0.820205	0.392479	-0.0282278	-0.273124
VPS35	0.0709985	0.00857672	4	3	0.373181	0.0397876	0.0225595	0.0828469	14	13	0.4805	0.0527032	0.048439	-0.0742701
WDR1	0.128376	0.0885045	8	7	0.936504	0.10844	0.0514772	0.0306042	22	22	0.799888	0.0410407	0.0768984	0.0579004
XPO1	0.21532	0.429887	3	2	0.689547	0.322604	0.132923	0.0409219	19	15	0.508819	0.0869223	0.0823974	0.388965
XRCC5	0.10471	0.0947904	8	4	1.49994	0.0997501	0.0327381	0.0608429	29	34	0.731101	0.0467905	0.0719716	0.0339475
XRCC6	0.144695	0.120618	8	7	1.23946	0.132657	0.0480586	0.0151196	27	26	0.514341	0.0315891	0.0966367	0.105498
YES1	-0.242099	-0.343134	10	9	0.963239	-0.292617	-0.270354	-0.321803	5	2	1.25827	-0.296079	0.0282549	-0.0213312
YWHAB	-0.16465	-0.188421	3	3	1.3686	-0.176535	-0.282962	-0.356048	11	12	1.13967	-0.319505	0.118312	0.167628
YWHAE	0.110522	-0.0712099	14	17	0.0632967	0.0196559	0.022985	-0.00090903	21	23	0.279705	0.011038	0.0875367	-0.0703008
YWHAQ	0.324701	0.257578	9	7	1.13629	0.29114	0.223641	0.208935	12	13	1.66486	0.216288	0.10106	0.0486433
YWHAZ	0.198089	0.228504	7	5	1.34377	0.213297	0.160003	0.1232	17	18	1.08476	0.141601	0.0380859	0.105305
ZDHHC17	-0.254442	-0.0810488	5	1	0.517579	-0.167746	0	0	0	0	0	0	-0.254442	-0.0810488
ZDHHC20	-0.0786006	0.152323	3	2	0.0951381	0.036861	0	0	0	0	0	0	-0.0786006	0.152323
ZDHHC5	0.359283	-0.087483	5	5	0.185717	0.1359	0	0	0	1	0	0	0.359283	-0.087483
ZYX	-0.427229	-0.428897	4	2	2.90651	-0.428063	-0.375564	-0.257211	12	15	0.92918	-0.316387	-0.0516655	-0.171686
