# Supplementary material for: Systems Analysis of Protein Fatty Acylation in Herpes Simplex Virus-Infected Cells Using Chemical Proteomics
Source: Chem Biol. 2015 Aug 20;22(8):1008–17. doi: 10.1016/j.chembiol.2015.06.024 (PMC4543063; doi:10.1016/j.chembiol.2015.06.024)
Supplement: Table S6. Cross-Comparison of the Effects of HSV and Chx on Protein Palmitoylation [file mmc7.xlsx]

## Sheet: SI Table 6
SI Table 6: Cross comparison of the effects of HSV and Chx on protein palmitoylation
HSV infection-dependent relative palmitoylation levels (normalised by total abundance, where available) correlated to Chx treatment-dependent relative palmitoylation levels (normalised by total abundance, where available) in a statististical test (2-sample test, permutation based FDR = 0.05). The test returned information on 495 proteins qantified in both data sets: HSV/Mock (quantification in 3 …
Gene names	Log2 (Palmitoylated - Total) Chx+/-		Log2 (Palmitoylated - Total) HSV/Mock				Two-sample test outcome
	Sample A	Sample B	Sample A	Sample B	Sample C	Sample D	Significance (-Log10 p value)	Test difference
ACACA	0.122604	0.651594	NaN	0.47347	-0.0947594	-0.22671	0.379829	-0.336433
ACADVL	-0.154378	-0.220047	-0.202411	-0.31426	-0.465375	-0.307139	1.00056	-0.135084
ACLY	0.152996	0.30352	0.723367	0.43537	0.579413	0.211802	0.906217	0.25923
ACTC1;ACTG2;ACTA2;ACTA1	0.0404102	0.130713	0.427478	0.313163	0.449373	0.381202	1.50496	0.307242
ACTN1	0.0509061	0.117055	-0.0651121	-0.20285	0.38814	0.455257	0.129774	0.0598783
ACTN4	0.0092673	-0.0177571	0.00268654	-0.100275	0.168881	0.290605	0.448066	0.0947194
ACTR3	0.096841	0.115022	-0.101921	-0.249717	0.733434	0.737145	0.252993	0.173803
AHCY	0.0681636	-0.010029	0.864916	0.737786	1.0018	0.833966	3.50662	0.83055
AHNAK	-0.555631	-0.203564	-0.531764	-0.716425	-0.366854	-0.86707	0.426805	-0.240931
AKAP12	0.139257	0.207941	-2.14476	-1.88991	0.457945	-0.291467	0.778275	-1.14065
AKR1B1	0.0094999	-0.104426	2.2944	2.19565	0.827396	0.52598	1.34965	1.50832
ALDH1A3	-0.0169639	0.141929	0.241383	0.0689941	1.46414	1.24781	0.848337	0.6931
ALDOA	0.0535932	0.1211	0.31143	0.092228	1.50919	1.10139	0.859506	0.666212
AMIGO2	-0.34901	-0.627945	-1.87007	-2.34006	-2.0178	-2.15754	2.02691	-1.60789
ANTXR1	-1.35192	-1.52554	-3.28864	-2.19238	-1.31567	-1.07524	0.430665	-0.529252
ANTXR2	-0.713142	-0.856792	-1.74103	-2.04256	-1.59709	-1.49078	2.58154	-0.932899
ANXA1	-0.017232	-0.050396	0.383666	0.230766	0.564415	0.323905	2.08168	0.409502
ANXA2	0.0734157	0.0965255	0.419365	0.22387	1.07332	0.834765	1.19277	0.552858
ANXA3	0.343723	-0.001567	1.14897	0.512404	1.1474	1.10456	1.32281	0.807256
ANXA5	0.169616	0.124045	0.846996	0.634919	1.79754	1.42008	1.52235	1.02805
ANXA6	0.106199	0.110375	0.474285	0.262433	0.891489	0.87429	1.35394	0.517337
AP2B1	0.119861	0.122364	-0.194356	-0.110189	-0.0151106	-0.393617	1.4702	-0.299431
APMAP	0.222943	0.339148	-0.362414	-0.362181	-0.613425	-0.468676	2.55068	-0.73272
ARF1;ARF3	-0.349682	-0.174741	-1.46135	-1.75516	-0.717635	-1.1553	1.81335	-1.01015
ARF4	-0.765544	-0.607367	-1.14194	-1.37576	-0.19551	-0.566586	0.179021	-0.133491
ARHGDIA	-0.0611346	-0.0218242	1.05424	0.570272	1.88386	1.26869	1.70472	1.23575
ARPC1B	-0.137846	0.149057	-0.106897	-0.498373	1.03441	0.879942	0.327933	0.321664
ARPC2	-0.0533713	-0.160722	-0.0966021	-0.125373	0.454469	0.320291	0.703959	0.245243
ARPC4;ARPC4-TTLL3	-0.0362836	-0.0961186	0.0399038	-0.0928887	0.66796	0.493164	0.814574	0.343236
ATP13A3	-0.547533	-0.454713	-0.523373	-0.586487	0.245412	0.0666746	0.609149	0.30168
ATP1A1	0.251685	0.153245	0.140772	0.157228	-0.518106	-0.730493	0.831499	-0.440115
ATP2A2	0.125441	0.298028	-0.525666	-0.434679	-0.432001	-0.723536	1.85441	-0.740705
ATP5A1	0.154601	-0.293452	0.391166	0.321584	-0.0956134	-0.214972	0.226257	0.169967
ATP5H	0.104094	0.43742	0.201073	0.343717	-0.251902	-0.212436	0.452564	-0.250644
ATP5O	0.0795454	-0.0317028	-0.291839	0.0729526	-0.27452	-0.308641	0.982441	-0.224433
ATP6V1A	0.0932094	0.284805	0.199846	-0.0455564	0.506744	0.361578	0.163279	0.0666455
AUP1	-0.643966	-0.435986	-0.581057	-0.706058	-0.902001	-0.850916	0.654021	-0.220032
B3GNT1	-0.539123	-0.373051	-1.50778	-1.60464	-1.16905	-1.28919	2.5029	-0.936578
B4GALT1	-0.72725	-0.921008	-1.66575	-1.86027	-2.00115	-1.75441	1.96375	-0.996264
BASP1	-0.774815	-0.593949	-1.563	NaN	-0.325253	-1.16074	0.33593	-0.331949
BCAM	-0.877194	-1.05765	-0.499322	-0.742628	-1.06665	-0.838604	0.530922	0.18062
BCAP31	-0.041032	0.216549	0.349653	-0.189506	0.117239	0.123191	0.0235702	0.0123857
BET1;DKFZp781C0425	0.17917	0.268346	-1.39887	-1.68061	-1.58122	-1.46052	4.52397	-1.75406
BZW1	-0.337138	0.590346	-0.192716	-0.102901	-0.0588675	0.15017	0.115045	-0.177683
C12orf23	0.0940347	0.17265	-0.228315	-0.454854	-0.00601825	-0.0114403	1.23252	-0.308499
CALD1	0.100695	0.204072	0.0602762	-0.679291	0.144183	NaN	0.447463	-0.310661
CALR	-0.0135754	0.329878	0.181892	0.118762	0.22575	0.235292	0.0545228	0.0322724
CAND1	0.236338	0.359322	0.0920119	0.202196	0.542594	0.277554	0.0584196	-0.0192411
CANX	-0.394895	-0.451461	-0.630841	-0.840331	-0.956313	-1.13404	1.73913	-0.467203
CAP1	0.0523284	0.0715527	-0.114831	-0.240253	0.937593	0.677278	0.348892	0.253006
CAPN2	-0.0989899	0.299361	0.0612898	0.0730778	0.95849	0.95685	0.55443	0.412241
CAPNS1	-0.0038382	0.205258	0.291741	0.149812	1.08087	0.902838	0.937022	0.505606
CAPZB	0.0494597	0.00116178	0.0431335	0.00110799	0.738844	0.656312	0.730445	0.334539
CAV1	-0.739145	-0.629024	-3.81703	-4.02759	-5.28449	-4.29702	2.92104	-3.67245
CBR1	0.153844	-0.13485	0.47574	0.429119	1.30211	1.43048	1.38846	0.899864
CCNY	0.342162	0.0918263	-0.570643	-0.856677	-0.188342	0.226406	0.99194	-0.564309
CCT2	0.0170828	0.0209617	0.307311	0.223541	0.454442	0.260157	1.98736	0.292341
CCT3	0.134694	0.151217	0.25519	0.130803	0.58305	0.409255	0.883022	0.201619
CCT4	-0.0206765	-0.0250829	0.0872703	0.166833	0.513362	0.31126	1.2832	0.292561
CCT5	-0.201931	-0.0911567	0.357437	0.383729	0.724931	0.591613	2.49897	0.660971
CCT6A	0.0990526	0.037446	0.356091	0.246958	0.463178	0.220069	1.78578	0.253325
CCT7	0.256549	0.293075	0.134238	0.102925	0.377246	-0.0634086	0.639493	-0.137062
CCT8	0.0904573	0.121309	0.290288	0.311023	0.371188	0.41531	2.75239	0.241069
CD151	-0.496065	-0.570622	-1.64781	-1.54312	-2.70649	-1.65314	1.82391	-1.35429
CD276	0.34483	0.164706	-0.531704	-0.572598	-0.324122	-0.308382	1.71023	-0.68897
CD44	-0.424868	-0.590417	-1.11877	-1.14348	-0.809481	-1.22878	2.58397	-0.729732
CD46	-1.05851	-1.05122	0.732689	0.850662	-1.73892	NaN	0.447625	1.00301
CD59	-2.01711	-2.15211	-2.88119	-4.2328	-5.38041	-5.02517	1.60819	-2.29529
CD63	-1.2046	-0.849312	-1.5062	-1.46855	-1.80444	-1.75043	0.88292	-0.605445
CD81	-0.421983	-0.182932	-1.76868	-2.29589	-1.69724	-1.72944	2.72068	-1.57035
CD82	-1.01822	-0.963705	-2.4902	-2.3105	-2.35404	-2.01317	3.23505	-1.30101
CD9	-0.77428	-0.884531	-1.67132	-1.49934	-1.25561	-1.32797	2.31185	-0.609154
CDC42	-0.179772	0.613278	-0.0801647	-0.331433	-0.142676	-0.179539	0.305213	-0.400206
CDCP1	-1.09673	-0.930859	-0.611798	-0.753045	-0.664773	-0.632891	0.944294	0.348167
CERS2	0.582462	0.193324	0.644185	0.795655	0.378578	0.530982	0.318294	0.199457
CFL1	-0.00039313	-0.0433027	0.823746	0.691258	1.37281	1.02379	2.21823	0.99975
CKAP4	0.179666	-0.0111555	-0.018562	0.0710717	-0.235924	-0.0458035	0.4624	-0.14156
CLDND1	-0.778991	-0.776379	-1.34351	-1.54792	-2.19897	-1.98836	1.8248	-0.992004
CLIC1	0.0119816	0.153793	0.0547857	0.0255612	1.67716	1.43981	0.693084	0.716441
CLIC4	-0.0807695	-0.141101	0.212659	0.224325	1.46191	0.905901	1.13583	0.812133
CLN3	-0.998714	-0.659821	-1.86659	-1.96472	-2.08379	-2.15064	1.21907	-1.18717
CLTC	0.0955688	0.325412	0.0559551	0.0123478	0.177708	0.0927998	0.335147	-0.125788
CNN3	0.270132	0.280221	0.346014	0.0594786	0.713773	0.498048	0.379891	0.129151
COPA	0.234659	0.0747407	-0.0971184	-0.328901	0.635727	0.412129	0.00104071	0.000759512
COPB1	0.0272412	-0.0804843	0.0198871	0.182832	0.543859	0.544706	1.1284	0.349442
COPG1	-0.0457888	0.247573	0.167281	0.00564399	0.803654	0.797048	0.59724	0.342515
CORO1C	-0.327299	0.607409	-0.164773	-0.029621	0.273192	0.683169	0.03006	0.0504372
COTL1	0.0514515	-0.0131901	0.693701	0.16814	1.93467	1.87559	1.10332	1.14889
CPD	-0.450399	-0.375365	-1.70668	-0.733951	-0.393529	-0.397624	0.533274	-0.395063
CPNE3	-0.000417501	-0.00864482	0.26678	0.524982	0.72517	0.392817	1.79599	0.481968
CSE1L	0.135877	0.431351	-0.300146	-0.264391	0.322172	0.344193	0.47571	-0.258157
CSNK1G2;CSNK1G1;CSNK1G3	-0.427138	-0.614139	-0.524608	-0.645596	0.0564532	0.260718	0.566659	0.307381
CSRP1	0.263097	-0.209718	-0.462013	-0.66191	1.15563	1.25755	0.201398	0.295623
CTNND1	-0.19748	0.141089	-0.573355	0.374623	-0.360593	0.0626077	0.128805	-0.0959841
CTSB	0.0489315	0.0476322	-0.799228	-0.812846	0.388031	0.079397	0.449444	-0.334443
CTTN	0.247738	0.436359	0.755471	0.851568	0.614232	-0.333599	0.168413	0.12987
CUTA	0.308891	0.221491	0.222976	-0.100519	0.404039	0.445925	0.0575701	-0.0220858
CYB5B	0.00086145	0.299341	0.108625	0.233035	-0.389943	-0.565717	0.544111	-0.303601
CYB5R3	-0.695838	-0.311725	-1.58078	-1.52393	-1.54165	-1.50889	0.939739	-1.03503
CYBRD1	0.190115	0.298102	0.372565	0.124578	-0.312999	-0.110017	0.634689	-0.225577
CYCS	-0.309208	-0.0507849	-0.14555	0.0553451	0.0614167	-0.380285	0.168073	0.0777283
DAGLB	-1.08523	-0.926572	-0.305669	-0.366955	-0.847139	-0.864009	1.13138	0.409957
DCBLD2	-1.11856	-1.1737	-1.04422	-1.0153	-2.34377	-1.62156	0.477967	-0.360077
DDOST	0.110003	0.0283154	0.210201	-0.130889	-0.607311	-0.67212	0.758453	-0.369189
DDX17	0.280231	-0.00169958	0.444659	0.308188	-0.01437	0.087263	0.133249	0.0671693
DDX39B	0.0081452	0.0138808	0.950464	0.745344	0.224366	0.693672	1.60559	0.642449
DDX3X;DDX3Y	0.0527437	0.0407707	-0.591141	-0.383174	-1.4949	-1.19711	1.47228	-0.963339
DHFR	0.150774	0.0589317	NaN	1.36884	0.874373	0.148203	0.725217	0.692286
DHX9	0.128905	0.0685062	0.21287	0.307198	-0.107948	0.0382668	0.0486983	0.0138913
DLD	-0.0871509	0.0315653	0.339049	0.202387	-0.0259406	-0.306709	0.200118	0.0799896
DNAJC5	-1.0108	-1.15378	-0.764043	-0.771285	-1.0901	-0.905459	0.833316	0.199567
DPYSL2	0.133923	0.0735152	-0.0048175	-0.0915043	0.26271	-0.0267948	0.336511	-0.0688208
DSTN	0.628204	0.0021836	1.27995	1.3442	1.17598	1.08835	0.694333	0.906924
DYNLL1	-0.102467	-0.178369	-2.63453	-1.55655	-2.34366	-1.2828	1.99002	-1.81397
EBF2	-0.233887	-0.412671	-1.08874	-1.16925	-0.951817	-1.02001	1.47422	-0.734173
ECE1	-0.425292	-0.299025	-0.661057	-0.645663	-0.902277	-0.761827	1.60168	-0.380547
ECI2	0.767836	0.175667	0.0820015	0.293886	0.178841	-0.172983	0.386738	-0.376315
EEF1A1;EEF1A1P5	0.113755	0.0738001	1.03527	0.917187	1.39282	1.25405	2.75453	1.05606
EEF1B2	0.41361	0.0312909	0.763805	0.787308	0.648414	0.574145	0.642797	0.470968
EEF1D	0.0915263	-0.0135949	0.573748	0.664091	0.247784	0.37415	1.77091	0.425978
EEF1G	0.095195	0.0969064	0.805539	0.745894	0.739589	0.457757	2.32365	0.591144
EEF2	0.11751	0.188667	0.944565	0.819135	1.39898	1.18236	2.41167	0.933172
EFR3A	-0.519655	-0.392446	-1.03977	-1.05034	-0.768816	-0.807784	1.88087	-0.460627
EIF3C;EIF3CL	0.213351	0.055729	-0.246232	-0.169299	-0.306408	-0.401436	1.26382	-0.415384
EIF4A1	0.0501565	-0.00785717	-0.487988	-0.383157	-0.0568687	-0.344653	1.51758	-0.339316
EIF4A2	-0.0189081	0.265322	-0.443105	-0.154205	0.0604384	NaN	0.61305	-0.302164
EIF5A;EIF5AL1	-0.125195	0.0130781	0.56151	-0.0253097	1.2097	1.09586	1.15396	0.766498
ELOVL1	0.0424866	-0.0245271	0.750871	0.752273	0.089311	-0.0838212	0.718504	0.368179
ENO1	0.0622128	-0.0289431	0.754132	0.553535	1.31355	1.07967	1.99617	0.908585
ERGIC2	0.189952	0.0688002	-1.50101	-1.82321	-1.89968	-1.53591	3.99153	-1.81933
ERGIC3	-0.395245	-0.415681	-1.81709	-1.80439	-2.16346	-2.20501	3.20238	-1.59203
ESD	0.260526	0.295513	0.693355	0.468293	1.57852	1.3415	1.18106	0.742398
ESYT1	0.0652847	-0.305053	-0.00910556	0.837375	-0.580235	NaN	0.162699	0.202562
EZR	-0.086383	-0.0548756	0.356271	0.243	0.81806	0.151399	1.28933	0.462812
F3	-0.335902	-0.34706	1.81672	0.811388	-0.0357386	-0.0976308	0.919133	0.965167
FAM129B	-0.652783	-0.250965	-1.61707	-1.42708	-0.704972	-0.728569	0.966412	-0.667548
FAM49B	0.499117	0.747526	-0.0124494	-0.536533	0.0376366	0.519089	1.17337	-0.621386
FAS	-0.158416	-0.174516	-0.451787	-0.549988	-0.566552	-0.695477	2.44808	-0.399485
FASN	0.0429875	0.301911	1.55243	1.13927	-0.21488	-0.659582	0.195566	0.281862
FLNA	-0.0718688	-0.0445526	0.055176	0.0285379	0.254534	0.101453	1.38816	0.168136
FLNB	0.229997	0.219915	-0.546358	-0.151487	0.874307	0.958982	0.0530468	0.058905
FLNC	0.005759	0.0372071	0.0498599	0.0866847	0.53027	0.360477	0.881903	0.23534
FLOT1	-1.22026	-1.20406	-2.15688	-2.98486	-1.72636	-2.27553	1.58516	-1.07375
FLOT2	-0.858968	-0.788996	-1.96117	-2.27442	-1.89702	-2.26164	3.34547	-1.27458
FSCN1	0.205805	0.215414	0.843818	0.457434	1.27677	1.14658	1.54115	0.720539
GALNT2	-0.0857416	0.347043	-1.49269	-1.72135	-2.08478	-2.02054	1.69649	-1.96049
GANAB	0.244747	0.124137	0.171016	0.107595	0.290529	0.263418	0.109437	0.0236978
GAPDH	0.0852187	0.316779	0.118922	-0.0202979	1.11915	0.860701	0.452389	0.318619
GBE1	-0.00416483	0.309688	-0.0479731	0.108459	1.71766	1.33996	0.588639	0.626765
GDI2	0.170282	0.114573	0.584114	0.339502	1.45177	1.18948	1.20881	0.748791
GLG1	-0.565929	-0.810429	-2.95104	-2.6956	-2.77334	-2.43356	2.67726	-2.02521
GNA11	-0.113661	-0.194903	0.0110752	0.313157	0.0591525	0.101734	1.61507	0.275562
GNA13	-0.268583	-0.310037	NaN	-0.181707	-0.356607	-0.508571	0.225222	-0.0596522
GNAI2	-0.130765	0.0376383	-0.843698	-1.2136	-0.852761	-0.668936	2.33018	-0.848185
GNAI3	-0.151349	0.012878	-1.13297	-1.61524	NaN	-0.275858	0.874213	-0.938789
GNAQ	-0.248579	-0.123755	0.206395	NaN	0.797816	0.894785	1.27056	0.819166
GNAS	0.0069709	0.0289235	-0.47997	-0.784766	-0.103581	-0.686053	1.41642	-0.53154
GNB1	-0.120175	0.0322141	-0.563834	-0.625356	-0.693729	-0.150964	1.49115	-0.46449
GNB2L1	0.0520746	0.0970868	-0.0455028	-0.087582	0.0309681	-0.0903227	1.49715	-0.122691
GOLIM4	-0.499477	-1.13977	-0.571954	-0.630455	-0.533601	-0.653579	0.21223	0.222228
GOT1	0.128106	-0.172539	0.828861	0.518174	0.853517	0.221309	1.22231	0.627682
GOT2	0.129765	0.106917	-0.056705	-0.0154171	-0.384199	-0.384657	1.33393	-0.328585
GPI	0.0149698	0.0643594	0.295533	0.318364	1.54381	1.22206	1.07296	0.805277
GSTO1	0.292087	0.117823	-0.219624	-0.214646	1.97647	1.66996	0.41038	0.598087
GSTP1	-0.0088158	0.0371364	0.857247	0.508529	1.64776	1.34389	1.63158	1.0752
HADHB	-0.137898	-0.121957	0.147249	0.241326	-0.148144	-0.111503	0.723543	0.162159
HINT1	0.0325765	0.141867	0.681694	0.79424	1.40884	0.581553	1.67773	0.779361
HIST1H1E;HIST1H1D	0.200929	0.470548	-0.201493	-0.229893	-2.34639	-1.07215	1.10411	-1.29822
HIST1H2BL;HIST1H2BM;HIST1H2BN;HIST1H2BH;HIST2H2BF;HIST1H2BC;HIST1H2BD;H2BFS;HIST1H2BK	0.0791668	0.190632	0.325426	-0.373939	-0.531185	0.358384	0.320755	-0.190228
HIST1H4A	0.172837	0.205074	0.294143	-0.475515	0.165243	1.23976	0.117527	0.116952
HIST2H2AC;HIST2H2AA3	0.121779	0.104104	0.0740969	-0.472197	-0.535786	0.381342	0.471034	-0.251078
HIST2H3A	-0.208541	0.29698	-0.211661	-0.546315	-0.444927	0.749266	0.149188	-0.157629
HLA-A	-0.465437	-0.778851	-2.34076	-2.20498	-1.10438	-1.3381	1.49688	-1.12491
HLA-C	-0.782451	-0.763689	-3.27293	-1.95065	-1.13704	-1.41996	1.04738	-1.17207
HM13	-0.040877	0.502046	-0.0797532	0.118973	-0.271825	0.0119645	0.322946	-0.285745
HMGB1	0.0655766	0.110013	-0.310476	-0.297967	1.01523	0.824319	0.236396	0.219982
HNRNPA0	-0.0362006	0.108438	1.39726	1.48954	-0.749979	-0.0996881	0.338492	0.473164
HNRNPA1;HNRNPA1L2	-0.0884845	-0.134328	1.5223	1.35726	-0.624938	0.542631	0.705582	0.810719
HNRNPA2B1	0.0852421	-0.0200938	1.82462	1.72353	0.460799	1.07729	1.55197	1.23898
HNRNPC	0.194161	0.393822	3.23855	3.26675	1.25512	2.00399	1.69383	2.14711
HNRNPD	-0.00870534	0.101641	0.776005	0.94784	-0.139046	0.491749	0.851284	0.472669
HNRNPF	0.402844	0.348349	0.391182	0.105243	-0.949495	-0.112502	0.767648	-0.516989
HNRNPH1	-0.0333285	-0.0303675	0.216831	-0.047683	-0.723288	-0.293312	0.36255	-0.180015
HNRNPK	0.0414083	-0.0476233	0.443188	0.342814	0.181543	0.0942285	1.38817	0.268551
HNRNPL	0.224426	0.0665411	0.385893	0.177519	-1.10518	-0.302686	0.437736	-0.356598
HNRNPM	-0.189388	-0.0211855	-0.959658	-0.959572	-0.93505	-1.18442	1.929	-0.904389
HNRNPU	-0.059693	0.118534	0.904539	0.938672	-0.463938	0.159411	0.428102	0.35525
HRAS	0.075085	-0.0818582	0.627596	0.099844	0.79065	1.47769	1.13258	0.752332
HSP90AA1	0.013704	-0.0551963	0.145634	0.10438	0.740823	0.343431	1.04481	0.354313
HSP90AB1	0.0091286	-0.030864	0.16125	0.0997568	0.838718	0.294306	0.914394	0.359375
HSP90B1	0.0837401	0.0550202	-0.0706074	0.0138929	-0.0179704	0.17363	0.331346	-0.0446438
HSPA5	0.018136	-0.0917866	0.419095	0.39063	0.249948	0.146907	1.66981	0.33847
HSPA8	0.00626346	0.0648823	0.683943	0.516301	0.335562	0.267253	1.75412	0.415192
HSPB1	0.10225	0.120741	-0.291526	-0.62686	0.870982	0.474156	0.00449009	-0.00480752
HSPD1	0.1866	0.162121	0.233543	0.18023	-0.207711	-0.208462	0.6163	-0.174961
IFITM3;IFITM2;IFITM1	-1.30927	-1.20997	-2.53227	-3.5504	-3.38575	-3.28826	2.59037	-1.92955
IGF2R	-0.225703	-0.0892332	-1.5439	-0.800679	0.119371	-0.251845	0.532944	-0.461796
ILF3	0.155073	0.14657	0.617379	0.854453	-0.893655	-0.0396911	0.0134105	-0.0161995
IMMT	0.0433169	0.0757547	0.239467	-0.015535	-0.0337502	-0.191574	0.256964	-0.0598838
IPO5	0.116611	0.295813	0.743472	0.786117	0.278289	-0.062123	0.445369	0.230227
IPO7	0.0631501	0.395683	0.753908	0.830149	0.77639	0.122148	0.709893	0.391232
IQGAP1	0.190219	0.339529	-0.370753	-0.493041	0.0880062	-0.0131976	1.3638	-0.46212
ITFG3	-0.0914721	-1.09594	-1.32502	-1.6278	-1.3966	-1.33938	0.465031	-0.828492
ITGA3	-0.872426	-0.834672	-0.682277	-0.834279	-1.49105	-1.83027	0.551145	-0.35592
ITM2B	-4.47822	-3.26194	-1.40586	-1.7685	-2.30162	-1.84821	0.796601	2.03903
KCNMA1	0.0545844	0.126485	NaN	-0.53263	-0.912164	-0.643513	1.86145	-0.786637
KHSRP	0.183959	0.128935	-0.521579	-0.366383	-0.515299	-0.537533	3.6539	-0.641645
KIAA0319L	-0.398301	-0.388012	-1.28527	-1.13864	-0.764563	-0.418495	1.099	-0.508585
KIAA2013	-0.249967	-0.284478	-0.912076	-1.13888	-0.433911	-0.366572	1.01495	-0.445636
KPNB1	0.0867839	-0.0202173	0.289077	0.236941	0.0687329	-0.210412	0.193036	0.0628012
LAMP2	0.811309	1.05531	-0.0309786	0.164609	0.632382	0.615198	1.30944	-0.588007
LAMTOR1	-0.231444	-0.506325	-1.4454	-0.844327	-0.135737	-0.369613	0.440792	-0.329884
LANCL1	0.392798	0.554418	-0.738551	-1.05377	0.297355	0.393163	0.883533	-0.749058
LDHA	0.0434281	0.131128	0.623511	0.481959	1.32636	0.925971	1.60767	0.752172
LDHB	0.0395895	0.118421	0.812071	0.698547	1.12329	0.742663	2.64806	0.765137
LGALS1	0.131138	-0.142941	0.765092	0.691709	0.395923	0.471118	1.12252	0.586862
LMBRD1	-1.23912	-1.0651	-2.07699	-2.10402	-1.54592	-1.66993	1.85799	-0.697107
LMNA	0.0110521	-0.0282455	2.06193	1.77219	1.94468	1.54785	3.43785	1.84026
LMNB1	0.426893	0.201437	1.91813	NaN	2.06247	2.63161	2.24517	1.8899
LNPEP	-0.044025	0.167148	-1.05529	-1.52371	-0.366859	-0.49536	1.44576	-0.921865
LPAR1	-0.161618	-0.25067	0.102763	0.0825238	-0.15146	-0.0938136	1.14697	0.191147
MAN1B1	0.463482	0.198092	-0.022432	-0.10248	0.297248	0.323808	0.478166	-0.206751
MAPK1	0.355929	0.351899	-0.0347021	0.0969943	0.337494	-0.0984151	1.20081	-0.278571
MARCKS	-0.797475	-0.216214	-3.67739	-3.89425	-2.83349	-3.11168	2.06088	-2.87236
MATR3	-0.0825502	0.0749825	0.308322	0.635026	0.200625	0.494148	1.45753	0.413314
MBOAT7	-0.0692211	0.17741	0.00845474	0.130747	-0.10654	-0.602817	0.407955	-0.196633
MCCC1	0.290654	0.455779	0.472835	0.275917	-0.24175	-0.225701	0.691993	-0.302891
MDH1	0.170101	-0.0755455	0.588116	0.492824	1.44276	0.938852	1.52608	0.818359
MDH2	-0.0722078	-0.194566	0.159515	0.18364	0.0783659	-0.0325682	1.09247	0.230625
MGST3	0.284337	-0.417613	-0.154726	-0.287192	-0.0496733	NaN	0.081714	-0.0972261
MMP14	-0.846316	-0.774837	-1.79764	-1.09146	-0.629031	-1.66999	0.770586	-0.486456
MSN	0.180761	0.0529183	0.265029	0.282558	0.74088	0.661005	1.23964	0.370529
MT-ATP8	0.11034	0.575519	0.577357	-0.296089	NaN	-0.226619	0.356727	-0.324713
MTDH	-0.410216	-0.647213	0.100151	0.0804975	-0.0847083	0.434606	1.5112	0.661351
MVP	-0.0181354	0.0920213	-0.2734	0.535613	0.568888	1.18815	0.664025	0.46787
MYADM	-0.105676	-0.371797	1.22402	1.07811	1.77174	1.18716	2.54321	1.55399
MYH9	0.103675	0.0167796	0.378935	-0.192582	1.07062	1.06173	0.730585	0.519449
MYL12A;MYL12B	0.0979747	-0.0144976	-0.0391569	-0.118843	1.04064	0.934242	0.559756	0.412482
MYL6	0.4942	0.0940411	-0.0201597	-0.0674953	0.658025	0.47667	0.0396244	-0.0323602
MYOF	-0.29605	-0.370618	-1.80798	-1.83639	-2.19559	-2.3826	3.15188	-1.72231
NANS	0.194622	0.713447	0.447801	0.228261	1.46989	1.10431	0.379831	0.358531
NAP1L1	0.199056	-0.354649	0.437032	0.425957	0.785413	0.52094	0.610238	0.620132
NCEH1	0.0450329	0.247398	0.647981	0.66255	-0.704822	-0.898053	0.190287	-0.219302
NCL	0.12791	0.1174	0.519631	0.703839	-1.36901	-0.491036	0.222332	-0.281798
NCSTN	0.713901	0.831539	-3.94186	-4.09114	-2.11645	-2.69743	2.47264	-3.98444
NME1-NME2;NME2	0.0835432	0.00626175	0.806847	0.597844	1.15083	0.798871	2.38821	0.793695
NOP56	-0.0349268	0.537323	-0.372983	-0.213238	0.0837737	0.124946	0.373024	-0.345573
NPC1	0.126532	-0.0126355	-0.492318	-0.54474	-0.910753	-0.897413	2.3598	-0.768254
NPM1	0.171542	0.15706	0.995568	1.23046	-0.855716	-0.17232	0.0961262	0.135198
NQO1	0.164539	0.444543	0.400405	0.252201	1.59083	1.63144	0.753915	0.664178
NRP1	0.0513768	-0.282133	-2.129	-1.9241	-1.25146	-1.27195	2.19154	-1.52875
NT5E	-1.76454	-1.81632	-2.63008	-3.23928	-3.1469	-1.97571	1.34512	-0.957564
PA2G4	0.171402	0.0621163	0.491324	0.528478	0.413763	0.577218	1.49534	0.385937
PABPC1	-0.214424	0.140699	0.678361	0.651068	-0.548696	-0.0198799	0.263451	0.227076
PACSIN3	-0.293569	-0.266207	-0.322462	-0.472323	-1.16481	-0.418495	0.697226	-0.314635
PAFAH1B3	0.0286669	0.549388	0.45355	0.306232	0.0581002	0.00850517	0.0925857	-0.0824305
PAICS	0.0970687	-0.322219	0.488707	0.510698	0.83251	0.471482	0.830997	0.688424
PARK7	0.0559411	0.063887	0.68473	0.35502	1.23716	1.08315	1.5291	0.7801
PC	0.208731	0.191169	1.00358	0.388657	-0.225026	-0.319435	0.0126455	0.0119935
PCBP1	0.0658214	-0.0098728	0.321618	0.0692653	0.411921	0.0800145	0.945562	0.19273
PCBP2	0.0295148	0.0466646	-0.161439	-0.305413	0.125165	0.0606544	0.447869	-0.108348
PCCA	0.440345	0.530298	0.258645	0.712264	0.521084	0.445341	0.00309712	-0.000987582
PCDH10	-0.128864	-0.138912	-1.69814	-1.78423	-1.56374	-1.38399	3.3595	-1.47364
PCNA	-0.151689	-0.0640871	0.355638	0.252614	-0.595631	-0.508583	0.0209267	-0.0161023
PDIA3	-0.153832	-0.0382093	-0.0809285	-0.0731176	0.247831	0.261914	0.759517	0.184945
PDLIM5	0.192875	-0.164094	0.468346	0.215018	1.52857	1.06485	1.09415	0.804807
PFKP	0.0058007	-0.210965	0.208693	0.086288	1.94397	1.72345	0.959931	1.09318
PFN1	0.0374207	0.137297	0.664407	0.442104	1.20665	0.766695	1.70106	0.682605
PGAM1	0.0184139	-0.00275202	0.207389	0.292521	1.5577	1.17506	1.02258	0.800338
PGD	0.176441	0.253082	0.842956	0.623329	1.1636	0.893418	2.18784	0.666064
PGK1	0.165917	0.101059	0.0312098	-0.0655357	2.30192	2.1622	0.636193	0.97396
PHB	0.280162	0.186266	-0.0958005	0.285749	-0.19677	0.0256647	0.926199	-0.228504
PHGDH	0.217858	0.0245677	-0.0603998	-0.21498	2.07788	1.66936	0.530875	0.746755
PI4K2A	-0.651319	-0.763652	-1.15875	-1.03652	-1.25693	-1.13115	1.77681	-0.438352
PI4K2B	-0.227462	-0.461392	-0.402205	-0.362471	-0.276321	-0.498251	0.101636	-0.040385
PLIN3	0.112102	0.099623	0.255157	0.0408059	0.875628	0.895393	0.809346	0.410883
PLS3	-0.0339356	0.130827	0.275579	0.188728	1.2494	0.913358	1.02467	0.608321
PLSCR1	-0.479246	-0.468855	-0.215431	-0.233072	-0.294137	-0.40218	1.6945	0.187845
PLSCR3	-0.6688	-0.532422	-1.5779	-1.60617	-1.53805	-1.54631	1.44823	-0.966495
PPIA	-0.0169843	-0.102912	0.701693	0.527114	0.93424	0.729817	2.9321	0.783164
PPIB	0.0889761	0.220156	0.294381	0.312765	-0.298459	-0.237076	0.311435	-0.136663
PPP1CA	9.644e-05	-0.194697	-0.404376	-0.295478	-0.141705	-0.161371	0.49107	-0.153432
PPP2R1A	0.251186	0.0817008	-0.0746543	0.118757	0.919782	0.53055	0.361154	0.207165
PRAF2;WDR45	-0.0548814	0.857189	1.03375	0.979525	-0.246493	0.113984	0.0398498	0.0690377
PRDX1	-0.0325993	-0.0424779	0.257779	0.0393921	0.975607	0.616839	1.04924	0.509943
PRDX2	-0.116541	-0.139469	0.348439	0.163093	0.882093	0.873353	1.49437	0.694749
PRDX3	0.041794	0.248945	0.219402	0.288012	-0.0757947	-0.44891	0.309478	-0.149692
PRDX5	0.214366	0.28708	0.195435	0.259562	0.647016	0.687974	0.649049	0.196773
PRDX6	-0.121428	0.109286	1.12934	0.619684	2.35081	1.69818	1.59208	1.45557
PRNP	-1.47199	-2.40948	-3.04273	-3.56679	-2.99247	-4.32445	0.939595	-1.54087
PROCR	-0.258228	-0.772926	-2.73091	-1.70936	-1.39495	-1.5739	1.45719	-1.33671
PSEN2;PSEN1	1.08129	-0.00372791	-1.11188	-1.20985	-1.40058	-1.17858	0.730511	-1.76401
PSMA5	0.00662734	0.0554197	-0.0155186	0.242532	0.652052	0.458783	0.907701	0.303439
PSMA6	-0.204592	-0.462242	0.174328	0.142441	0.3888	0.67648	1.46276	0.678929
PSMA7	0.144881	0.171823	-0.16389	-0.22081	0.435155	0.454627	0.0589056	-0.0320818
PSMC1	-0.194316	-0.203206	-1.42516	-1.42566	-0.362559	-0.677905	1.19587	-0.774058
PSMD2	0.200341	0.015689	-0.225336	-0.43707	-0.0186709	-0.0336601	0.927811	-0.286699
PTBP1	-0.115366	0.0611549	0.605817	0.860365	-0.0559718	0.61106	1.1493	0.532423
PTGES3	0.056531	0.18955	0.567502	0.290596	0.577683	-0.213444	0.385962	0.182544
PTK7	-0.668862	-0.695522	-1.50385	-1.16002	-1.16216	-0.893721	1.55878	-0.497746
PTPLAD1	0.0513965	0.42713	0.364381	0.0701014	-0.651619	-0.786648	0.658534	-0.490209
PTRH2	0.0883629	0.157602	0.760168	0.395588	0.226096	-0.0082003	0.571792	0.22043
PTTG1IP	-1.15772	-0.998844	-1.47128	-1.63664	-1.71325	-1.60522	1.45373	-0.528312
PVR	-0.230071	-0.3608	-0.639702	-0.434011	-0.445578	-0.392154	0.85315	-0.182426
RAC1;RAC3	-0.022514	-0.0834444	0.471889	0.434339	0.578012	0.467987	2.99541	0.541036
RAD23B	0.29361	-0.13872	-0.215302	-0.438164	0.923586	NaN	0.00851934	0.0125947
RAN	0.11304	0.0790332	0.391559	0.351994	0.6248	0.421595	2.0985	0.35145
RAP1B;RAP1A	0.127932	-0.0240741	0.0470258	0.273878	-0.343373	-0.105834	0.217297	-0.0840046
RAP2B	-0.235589	-0.138594	-0.496078	-0.690413	0.0667754	0.0832959	0.128507	-0.0720137
RAP2C	0.028372	0.278753	-0.59401	0.208514	0.300563	0.119399	0.238158	-0.144946
RARS	-0.25439	-0.0610613	0.464532	0.095809	0.616007	0.648456	1.68076	0.613927
RFTN1	0.364025	0.270884	NaN	-1.00355	-0.263012	0.401504	0.563439	-0.605808
RGS19	0.0184976	-0.0452258	0.198387	-0.136792	-0.309499	-0.253791	0.392649	-0.11206
RGS20	-0.232722	-0.239007	0.0546781	-0.122931	-0.351701	-0.348812	0.163216	0.0436728
RHBDD2;WUGSC:H_RG122E10.2a	-0.0278365	-0.311354	-0.980588	-1.09623	-0.901937	-0.855966	1.09289	-0.789085
RNH1	0.13904	0.230995	0.5801	0.503364	1.78915	1.68774	1.16041	0.95507
RPL10	-0.090755	0.159674	0.117806	0.297283	-0.149274	0.0098318	0.0734281	0.0344518
RPL10A	-0.0322137	-0.056003	0.477735	0.474693	-1.47064	-0.348473	0.13484	-0.172564
RPL11	0.349378	-0.128783	0.192197	0.595251	-0.329077	-0.0755032	0.0149936	-0.0145806
RPL12	0.151182	0.0224269	0.0276146	0.273673	-1.73384	-0.621275	0.562492	-0.600261
RPL13	0.153166	0.295585	0.15276	0.186001	-0.230658	0.0844998	0.663609	-0.176225
RPL13A	0.177008	0.0409284	0.486224	0.275525	0.169012	-0.235545	0.144559	0.0648354
RPL14	0.0408763	-0.182136	0.114143	0.154015	-1.14304	-0.364897	0.299608	-0.239314
RPL15	0.155742	0.270774	0.155642	0.358178	-1.80127	-0.562009	0.584051	-0.675623
RPL17	0.0445664	0.157615	-0.126734	0.0923748	-0.0643538	0.190576	0.349741	-0.0781246
RPL18	0.210352	0.34528	0.112176	0.260896	-2.09498	-0.0639432	0.549045	-0.724279
RPL18A	0.263316	0.259504	0.649232	0.803053	-1.23536	-0.311251	0.229526	-0.284992
RPL19	0.135476	0.693143	0.538771	0.335579	-0.255105	-0.137185	0.32287	-0.293795
RPL21	-0.0931276	0.31346	0.318699	0.453561	-1.02717	-0.517137	0.304006	-0.303178
RPL22	-0.0563709	0.0720859	-1.53151	-0.505686	1.20522	1.05249	0.0235645	0.0472726
RPL23	0.0561619	0.0387226	0.304643	0.106968	-0.0217547	0.284576	0.666118	0.121166
RPL24	-0.432285	-0.376012	0.247408	0.372096	-1.27334	-0.608651	0.0789031	0.0885263
RPL27	0.0330432	0.232032	-0.225623	0.0570406	-1.37977	-0.939243	0.988637	-0.754437
RPL27A	-0.0741071	-0.0333374	0.1916	0.499462	-1.35463	-0.617868	0.245066	-0.266637
RPL28	0.287938	0.273173	0.510914	0.492299	-0.584343	-0.2007	0.333775	-0.226013
RPL29	0.0356684	0.123832	0.425347	0.395027	-0.990197	-0.238314	0.204073	-0.181784
RPL3	-0.00415833	0.0212224	0.135675	0.542719	-1.67524	-0.704258	0.354574	-0.433809
RPL30	0.0330406	0.0874043	0.25184	0.554677	-0.731873	-0.241611	0.1291	-0.101964
RPL31	0.180193	0.268799	0.729589	0.684018	-1.48737	-0.0626369	0.185601	-0.258596
RPL32	0.0362755	0.260171	0.603411	0.316659	-1.61207	-0.0488631	0.25687	-0.33344
RPL34	0.00160616	0.151392	0.0076912	0.275101	-1.01778	0.0166263	0.352805	-0.256089
RPL35	0.210136	0.147115	0.156204	0.455833	-1.72501	-0.732557	0.547354	-0.640007
RPL35A	0.193982	0.1779	0.133068	NaN	-2.34812	-1.81762	0.745516	-1.53016
RPL36	0.0413894	0.126154	0.37834	0.519891	-1.42416	0.222017	0.125749	-0.15975
RPL38	-0.0309342	-0.0275592	0.165015	0.032806	0.327174	0.308223	1.38938	0.237551
RPL4	0.0627401	0.19241	0.0362555	0.217213	-1.19798	-0.579598	0.673522	-0.508602
RPL5	0.0737915	0.0643981	0.0458233	0.147846	0.0410527	0.0296094	0.0360201	-0.00301187
RPL6	0.114962	0.217963	0.37828	0.504183	-1.83326	-0.595921	0.417176	-0.553141
RPL7	0.100113	0.043037	0.326933	0.299427	-1.00266	-0.393253	0.33041	-0.263963
RPL7A	0.121412	0.146139	0.0385062	0.191638	-2.16842	-0.737459	0.631538	-0.802709
RPL8	0.0959188	-0.0760924	0.421573	0.643903	NaN	-0.309162	0.306223	0.242191
RPLP0;RPLP0P6	0.03264	-0.00258247	0.291882	0.228759	0.378114	0.403227	2.61347	0.310467
RPS11	0.136208	0.37581	-0.144553	-0.156069	-0.285857	-0.302334	0.903426	-0.478212
RPS12	0.147559	0.0464322	0.307683	0.233391	0.17881	0.295674	0.874507	0.156894
RPS14	0.55631	0.464085	-0.0889317	-0.236179	-0.0839072	-0.152757	2.30792	-0.650642
RPS15A	-0.00092034	-0.257954	-0.121664	-0.132729	-1.23933	-0.530121	0.571995	-0.376523
RPS16	0.00110501	-0.426162	-0.288154	-0.327621	-0.679873	-0.439352	0.3209	-0.221221
RPS17L;RPS17	0.214969	0.281137	-0.214246	-0.292821	-0.539467	-0.348981	2.7926	-0.596932
RPS2	0.0137645	0.053954	-0.312567	-0.230762	0.133628	0.103834	0.389813	-0.110326
RPS20	-0.0267274	0.104371	-0.114752	-0.102872	-0.368592	-0.0208898	0.850353	-0.190598
RPS23	0.150565	0.24954	-0.0353332	0.138779	NaN	-0.0139939	0.959403	-0.170235
RPS25	0.0649603	0.123481	0.117073	0.289416	0.00621443	0.00820641	0.0518821	0.0110066
RPS27	0.0972801	0.399456	0.303867	0.0031777	-0.116791	0.15451	0.332427	-0.162177
RPS27A;UBB;UBC;UBA52	-0.61004	-0.533931	-1.94169	-1.85768	-2.21604	-2.27505	3.57375	-1.50063
RPS27L	-0.0260926	0.0246234	-0.948179	-1.00715	-0.233056	-0.206889	1.14856	-0.598083
RPS29	-0.144668	-0.0616912	-0.0370214	0.21969	-0.868188	0.0275261	0.0876455	-0.0613188
RPS3	0.0925847	0.170853	-0.28634	-0.413123	-0.572133	-0.276246	2.54584	-0.51868
RPS3A	-0.0165621	-0.174126	0.0813232	0.088418	-0.124723	-0.0442027	0.376068	0.095548
RPS4X	0.0954409	0.0261284	0.0506104	0.19791	-0.278977	-0.077818	0.33528	-0.0878532
RPS5	-0.0189064	0.170386	0.100534	-0.0114538	-0.514228	-0.39223	0.730278	-0.280084
RPS6	-0.223276	-0.347604	-0.00073913	0.107419	-1.70492	-0.747902	0.278965	-0.301095
RPS8	0.20454	-0.0248872	-0.0483942	0.237797	-1.6485	-0.642197	0.620887	-0.615151
RPS9	0.108292	0.161359	0.0910839	-0.0267604	0.177692	0.0457819	0.55266	-0.0628762
RRAS	-0.645649	-0.489378	-1.17713	-1.2106	0.330152	0.381031	0.116751	0.148379
RRAS2	-0.188278	0.0303741	0.661799	0.595496	0.284662	0.439387	1.3721	0.574288
RRBP1	-0.0396729	0.0687183	-0.493089	-0.568752	-2.27063	-0.990865	1.12486	-1.09536
RTN3	-0.129886	-0.236979	0.446787	0.52214	0.167227	-0.260169	0.977939	0.402429
RTN4	0.17538	0.288415	0.928873	0.867733	0.011997	0.505628	0.6997	0.34666
RUVBL2	0.00829519	0.0215134	0.180854	-0.0242263	0.168148	0.409036	0.81486	0.168549
S100A11	-0.0367049	0.0673484	0.202332	NaN	1.23502	0.514757	0.769207	0.635381
S100A16	0.229561	0.391833	-0.0798205	-0.396962	0.606767	0.00828919	0.53553	-0.276128
SCAMP1	-0.662464	-0.396066	-0.689787	-1.19657	-1.21079	-0.884272	1.0486	-0.46609
SCAMP3	-0.817128	-0.879507	-2.25366	-2.36505	-1.90064	-1.83222	2.75248	-1.23958
SCARB2	-1.12703	-0.94351	-1.76408	-1.44594	-1.37843	-1.37261	1.40694	-0.454995
SCRIB	-0.273238	0.347707	-0.97629	-1.06516	-0.322193	-0.0206757	0.632209	-0.633314
SDC1	-0.161599	0.430032	-1.46858	-1.81637	-0.926894	-1.95707	1.44395	-1.67645
SEC22B	-0.0655925	0.0314478	0.354975	0.116441	0.280467	0.374278	1.66338	0.298612
SEC61A1	0.081079	0.0643387	0.34876	0.0458184	0.10739	-0.151751	0.0482258	0.0148455
SEC61B	-0.570375	0.245332	0.0618589	0.296353	-0.454302	-0.119534	0.0772318	0.108616
SEMA7A	-1.15734	-1.60331	-1.89298	-2.75975	-2.98118	-1.19939	0.821044	-0.827999
SERINC1	-1.07949	-1.06478	-1.19813	-1.12942	-1.32816	-1.40283	1.28673	-0.192498
SERINC3	-1.33799	-1.61383	-2.23125	-2.10459	-2.63619	-2.6358	1.75039	-0.926046
SERPINB2	0.22933	-0.407242	1.0348	1.05498	2.89478	2.60584	1.54659	1.98655
SFPQ	0.311533	0.232107	0.137261	0.989434	NaN	0.557959	0.443804	0.289732
SGCE	-1.2849	-1.51184	-0.277178	-2.11718	-2.20988	-1.21381	0.040473	-0.0561408
SHMT2	0.0326034	-0.659225	0.194412	0.0191346	-0.136073	-0.0940828	0.273668	0.309159
SLC16A3	-0.482193	-0.627146	-2.02704	-2.19322	-1.29351	-1.26218	1.82699	-1.13932
SLC1A5	-0.666193	-0.743909	-0.642179	-0.778581	-0.184191	-0.49977	0.58513	0.178871
SLC25A3	0.0541384	0.104413	0.17951	0.177703	-0.473293	-0.67396	0.523321	-0.276786
SLC25A5	-0.0290062	-0.0854317	0.463705	0.436309	-0.590042	-0.658382	0.0317104	-0.0298835
SLC25A6	-0.399788	0.0348185	0.704396	0.546959	-0.414037	-0.363923	0.337273	0.300833
SLC2A1	0.171837	0.0186208	-0.340598	-0.372505	-0.412448	-0.509844	1.28427	-0.504078
SLC30A1	0.232924	-0.291452	-0.143497	-0.182275	-0.730292	-0.75164	0.502385	-0.422662
SLC35B2	-0.341399	-0.593412	-1.7066	-1.89539	-1.75327	-1.72935	1.39568	-1.30374
SLC38A2	-1.12203	-0.358486	-0.371824	-0.570528	-2.32118	-2.37651	0.429194	-0.66975
SLC41A3	-0.0437284	-0.0435778	-1.43914	-1.46849	-1.50218	-0.781547	2.26949	-1.25419
SLC44A1	-0.0621808	-0.294889	-3.25333	-3.54379	-3.72789	-2.70202	3.59433	-3.12822
SLC44A2	-0.964493	-1.06652	-1.76757	-1.95262	-2.40985	-2.57424	2.17263	-1.16056
SLC5A6	-0.637159	-0.798149	-0.43688	-0.404462	-0.63805	-0.81878	0.48655	0.143111
SLC7A1	-0.735454	-0.309004	-0.230835	-0.317864	-0.344499	-0.203313	0.348103	0.248101
SLIRP	-0.310829	0.0936479	-2.81005	-1.69634	NaN	-1.50178	1.53161	-1.89413
SNAP23	-0.683539	-0.528934	-0.694609	-1.13074	-0.180061	-0.279047	0.0520534	0.0351215
SND1	-0.484604	0.0152771	0.334686	0.232005	-0.135965	0.0901297	0.444277	0.364877
SNRNP70	0.195461	0.0735164	0.907377	0.571521	-0.968233	-0.909407	0.176215	-0.234174
SORT1	-0.474488	-0.566735	-1.25124	-1.09553	-0.847407	-1.10354	2.35345	-0.553819
SPRY2	-1.29214	-0.839927	-1.79767	-1.73023	-1.144	-1.40125	0.618963	-0.452254
SPRYD7	-0.542619	-0.503647	-0.857474	-0.419113	0.407331	0.600634	0.557629	0.455977
SRRM2	0.888674	0.268991	0.474089	0.327846	-0.311893	0.651811	0.2877	-0.293369
STIP1	0.0142234	-0.0401723	0.352796	0.326934	0.794497	0.738488	1.76096	0.566153
STOM	-1.83543	-1.96922	-2.49398	-2.46188	-2.56842	-2.65047	1.7308	-0.641364
STT3A	0.162498	0.414304	-0.0770278	0.145604	-0.817966	-1.17433	1.0611	-0.76933
STX12	-0.550877	-0.593854	-1.07073	-1.17749	-1.09747	-1.14359	3.61293	-0.549956
STX7	-0.0621631	-0.35081	-1.31893	-1.52256	-1.05438	-1.08367	1.65182	-1.0384
SURF4	0.0105465	-0.0389878	0.0202188	-0.0879948	0.0145981	-0.229094	0.369606	-0.0563472
SVIP	-0.103168	-0.213176	-0.16166	-0.246281	0.362834	NaN	0.270579	0.143137
SYNCRIP	0.105127	-0.0545167	1.0388	0.959522	-0.766623	0.244581	0.323025	0.343766
SYT1	-0.195714	-0.460948	-1.59379	-1.63447	-2.03644	-1.95569	2.18444	-1.47677
TAGLN	0.133501	0.119798	1.15618	0.674415	-0.221933	0.0044723	0.352165	0.276634
TAGLN2	0.118604	0.152349	0.0248385	0.0555381	1.44587	1.17207	0.616668	0.539103
TALDO1	-0.0671042	0.0863544	0.103256	0.108424	1.40761	1.16878	0.857171	0.687393
TCP1	0.179863	0.140968	0.367	0.171537	0.503801	0.0753453	0.513095	0.119005
TEAD1;TEAD4;TEAD3;TEAD2	0.0619963	0.103203	-0.0988428	-0.182028	NaN	0.306978	0.171167	-0.0738975
TECR	0.333367	0.297211	0.582471	0.619582	-1.27459	-1.38362	0.508246	-0.679329
TFRC	0.0352917	0.0491577	-0.256362	-0.365196	-1.28383	-1.13706	1.26007	-0.802838
TGM2	-0.0471812	0.088909	0.731715	0.561803	1.68074	1.30277	1.62771	1.04839
TKT	-0.0551204	-0.155119	0.158703	0.034368	1.36251	1.08287	0.988171	0.764732
TLN1	-0.0972738	0.0731463	-0.362301	-0.360674	0.448383	0.147596	0.0303902	-0.0196853
TMBIM1	-0.0891118	-0.687069	-1.72	-1.88136	-1.84439	-1.7924	0.893132	-1.42145
TMED10	0.19317	0.00485369	0.0579485	0.125717	0.261017	0.20893	0.208788	0.0643916
TMEM33	0.135814	0.122715	-0.091481	0.104801	-0.676372	-0.957656	0.92093	-0.534441
TMEM55B	-1.28804	-0.905512	-2.18176	-1.33748	-1.96669	-2.03369	1.20153	-0.783127
TMEM63B	-0.324325	-0.151112	-0.88967	-1.06493	-0.721468	-0.784791	1.75585	-0.627496
TMX1	-0.511667	-0.0905986	0.0985229	-0.376046	-0.765967	-0.907156	0.232487	-0.186529
TMX3	-0.100264	-0.30005	0.114831	0.0004214	-1.48539	-1.09331	0.422301	-0.415705
TNFRSF10A	-0.630436	-1.30691	-0.0399591	-0.272595	0.0190622	-0.19827	0.636005	0.845733
TNFRSF10B	-1.27488	-1.131	-1.04321	-1.08645	-1.38806	-1.51002	0.14913	-0.0539958
TNFRSF10D	-2.29783	-2.32886	-1.64818	-1.69041	-1.81322	-1.49388	2.80672	0.651923
TNFRSF12A	-2.25438	-2.04345	0.017441	-0.044875	-0.310667	-0.433357	3.04339	1.95605
TNPO1	0.0766462	0.0948883	-0.583012	-0.452171	-0.422874	-0.826759	2.26901	-0.656971
TOMM34	0.362696	-0.0167468	0.699901	0.155631	-1.06448	-0.565137	0.350979	-0.366495
TPI1	0.158134	0.142593	0.195883	0.0532617	1.58113	1.31756	0.701638	0.636596
TPM3	0.316397	-0.0897652	-0.52951	-0.654434	1.0533	0.803982	0.038269	0.055019
TPM4	-0.0404458	-0.0987409	-0.962784	-0.843648	1.15576	0.763061	0.0609334	0.0976918
TPT1	-0.11912	0.155668	1.56815	1.66323	1.54399	NaN	1.3758	1.57352
TRAPPC3	-0.586924	-0.617135	-1.05334	-1.28048	-0.788798	-1.2307	1.67733	-0.486297
TSPAN14	-0.50301	-0.545191	-1.67944	-1.8882	-1.56773	-1.57743	3.51788	-1.1541
TSPAN6	-0.443662	-0.488851	-1.52658	-1.54214	-1.34991	-1.79559	3.07531	-1.0873
TTYH3	-1.15761	-1.20361	-2.74756	-3.02013	-2.71184	-2.82802	4.26529	-1.64627
TUBB	0.0145779	0.0667853	0.51452	0.400991	1.02546	0.512741	1.61293	0.572746
TUBB4B	0.0395858	0.0218214	0.587891	0.406544	0.955813	0.506488	1.78961	0.58348
TUBB6	0.0777197	0.0657282	-0.200972	0.499563	NaN	0.328383	0.235158	0.137267
TUBB8	0.137314	0.105225	0.447027	0.490065	0.944838	0.426535	1.47869	0.455847
TUFM	0.115333	-0.0993825	0.112351	0.12141	0.0466814	0.055701	0.217182	0.0760603
TXN	-0.00117854	-0.0513514	0.168873	NaN	2.06745	1.98564	0.83396	1.43359
TXNDC5	0.0247819	-0.0870045	0.192208	0.122283	-0.120719	0.153226	0.573394	0.117861
TXNRD1	0.0947649	0.170763	0.289058	-0.167391	2.39673	1.93192	0.67153	0.979814
UBA1	0.126779	0.219682	0.264538	0.252572	0.811132	0.516333	0.938558	0.287913
UBE2V1;TMEM189	0.375052	-0.0182744	1.09827	0.861345	NaN	1.11119	0.976507	0.845211
UCHL1	0.0950299	0.0537054	0.905219	0.604046	1.76652	1.66402	1.57943	1.16058
UGCG	-0.789133	-0.942575	-2.20619	-2.27057	-1.4525	NaN	1.36592	-1.11057
UQCRC1	-0.214557	-0.209154	-0.399069	-0.194649	-0.147803	-0.124116	0.0238119	-0.00455346
UQCRQ	-0.382299	0.344678	0.0986069	0.0772641	-0.0610487	-0.278516	0.0170079	-0.0221127
USO1	-0.498865	0.380185	0.338312	0.425624	0.575474	0.266849	0.316595	0.460905
VAMP3;VAMP2	-0.163303	-0.983066	-0.66984	-0.741363	-0.677273	-0.727467	0.0950869	-0.130801
VARS	-0.00606699	0.115119	0.0776366	-0.0413366	0.574828	0.0846875	0.327089	0.119428
VCL	0.229314	0.139857	0.302726	0.133967	1.25347	0.876785	0.757471	0.457151
VCP	0.0456161	0.00989091	-0.123494	-0.100827	-0.0138607	0.168318	0.258062	-0.0452195
VDAC1	0.0193783	-0.0583004	0.0851944	0.0918895	-0.171712	-0.376126	0.239926	-0.0732274
VDAC2	0.145886	0.0347108	0.183046	0.178477	-0.196412	-0.261305	0.362206	-0.114347
VIM	0.110401	0.11056	1.14497	1.01386	0.387163	1.32743	1.60926	0.857874
VKORC1	-0.0282278	-0.273124	0.270312	0.172218	0.447145	0.510255	1.08657	0.500658
VPS35	0.048439	-0.0742701	-0.343707	-0.531895	0.408123	0.0642336	0.147594	-0.0878958
WDR1	0.0768984	0.0579004	0.772737	0.573499	1.38438	1.062	1.81366	0.880754
XPO1	0.0823974	0.388965	-0.589694	-0.551322	-0.117083	-0.425328	1.15645	-0.656538
XRCC5	0.0719716	0.0339475	-0.564501	-0.38815	-0.543456	-0.757082	2.55221	-0.616257
XRCC6	0.0966367	0.105498	-0.406413	-0.29366	-0.477493	-0.601834	2.47146	-0.545917
YES1	0.0282549	-0.0213312	-1.85482	-2.07228	-2.04162	-1.16361	2.49024	-1.78655
YWHAB	0.118312	0.167628	0.0921056	-0.23278	0.927336	0.58251	0.30488	0.199323
YWHAE	0.0875367	-0.0703008	0.217305	0.0349521	0.917282	0.574802	0.930769	0.427467
YWHAQ	0.10106	0.0486433	0.0713472	-0.0173218	0.660273	0.458172	0.573477	0.218266
YWHAZ	0.0380859	0.105305	0.310289	0.105127	1.04163	0.794583	0.976824	0.491212
ZDHHC17	-0.254442	-0.0810488	-0.959723	-1.10771	-0.86673	-0.859553	1.73476	-0.780684
ZDHHC20	-0.0786006	0.152323	-1.47592	-1.61607	-1.41594	-1.37702	1.67957	-1.5081
ZDHHC5	0.359283	-0.087483	-0.575824	-0.65691	-0.688243	-0.37388	0.775925	-0.709614
ZYX	-0.0516655	-0.171686	0.446241	0.397868	0.577139	0.571692	1.96196	0.60991
