# Supplementary material for: Systems Analysis of Protein Fatty Acylation in Herpes Simplex Virus-Infected Cells Using Chemical Proteomics
Source: Chem Biol. 2015 Aug 20;22(8):1008–17. doi: 10.1016/j.chembiol.2015.06.024 (PMC4543063; doi:10.1016/j.chembiol.2015.06.024)
Supplement: Table S7. Fatty Acylation of HSV-Encoded Proteins [file mmc8.xlsx]

## Sheet: SI Table 7
SI Table 7: Fatty acylation of HSV encoded proteins
Listed below are 56 HSV encoded proteins quantified in lysates obtained from metabolic tagging with YnMyr/Myr and YnPal/Pal probe pairs in RPE-1 cells (MOI = 5, metabolic tagging 5-19 hpi) following ligation to AzTB and affinity enrichent. Raw MS data from MaxQuant were processed using Perseus software: protein adundance ratios logarithmised and median values for each sample set to 0.00; contamin…
Gene names	Log2 protein palmitoylation HSV/Mock. Probe pairs used and sample names indicating strians are given below.												Number of peptides used for quantification. Probe pairs used and sample names indicating strians are given below.
	YnMyr/Myr			YnPal/Pal									YnMyr/Myr			YnPal/Pal
	17_1	17_2	17_3	17_1	17_2	17_3	KOS_1	KOS_2	KOS_3	186_1	186_2	186_3	17_1	17_2	17_3	17_1	17_2	17_3	KOS_1	KOS_2	KOS_3	186_1	186_2	186_3
AN	-0.261723	0.0100948	-0.016162	-0.173807	-0.24063	-0.16139	-0.129919	-0.21297	-0.156195	NaN	NaN	NaN	22	22	22	12	13	14	13	14	15	NaN	NaN	NaN
DEN	-0.44754	-0.419212	-0.376645	-0.332905	-0.00346555	-0.33362	-0.113391	-0.0236441	-0.136735	0.0440855	0.15179	0.177301	21	21	23	18	20	25	23	30	40	10	11	3
DPOL	NaN	0.129789	0.111851	-0.0955915	-0.00711415	0.090095	0.0386667	-0.0298325	0.073081	-0.175892	0.0221565	0.00836945	6	7	4	1	2	4	10	9	10	10	11	8
DUT	-0.225718	-0.0341836	0.091706	-0.243856	-0.381836	-0.278808	-0.41	-0.353168	-0.35363	-0.11934	-0.0756827	-0.161617	15	14	14	5	5	6	9	10	11	12	13	7
EV45	NaN	NaN	-0.162278	NaN	NaN	NaN	NaN	NaN	NaN	NaN	NaN	NaN	NaN	NaN	NaN	0	1	2	NaN	NaN	NaN	NaN	NaN	NaN
GB	-0.023082	-0.0437275	-0.030858	0.129704	0.192728	0.158491	0.35683	0.362162	0.188301	1.43278	1.3576	1.40204	24	25	22	12	12	13	14	15	17	17	19	16
GC	NaN	-0.174858	-0.16766	0.216788	0.259099	0.399044	-0.0510568	0.203132	NaN	NaN	2.68959	NaN	8	8	10	1	2	2	0	2	3	1	2	2
GD	0.0919498	0.18505	0.203693	0.330588	0.283341	0.262922	-0.259611	-0.139142	-0.175426	0.374591	0.398544	0.374043	10	10	9	3	3	4	6	7	6	3	3	2
GE	3.22814	4.28731	4.1298	5.5	5.78325	5.70174	4.52806	4.65573	4.75659	3.90182	4.33049	3.90559	14	14	14	5	10	12	14	16	15	7	6	6
GG	3.15279	3.60197	3.19815	5.58125	5.73577	5.7087	NaN	NaN	NaN	-0.355096	-0.0819106	-0.344135	4	4	4	2	3	3	NaN	NaN	NaN	2	2	2
GH	-0.115655	-0.0395083	-0.0773169	0.00372866	-0.159921	0.0991824	-0.0640287	0.144397	0.00193547	4.40069	4.22052	4.36942	14	16	13	6	8	9	5	7	11	22	24	25
GI	1.96736	4.4948	4.01284	5.34441	5.16692	5.2717	5.72758	4.94729	6.12847	4.72843	5.10083	4.82171	6	7	8	3	3	4	2	6	5	8	10	9
GK	NaN	NaN	4.0682	6.66474	5.16889	4.90605	4.0759	3.90142	2.73949	4.4242	3.61962	4.71407	4	5	7	1	1	2	6	6	6	8	7	8
GM	0.0186576	0.0805768	0.00175472	0.85305	0.192728	0.492689	0.921237	1.00177	1.11007	0.910095	0.795774	1.02958	5	6	5	4	4	4	3	3	3	6	6	6
ICP0	NaN	NaN	NaN	-0.213569	0.0120717	-0.161315	NaN	NaN	NaN	NaN	NaN	NaN	10	10	10	NaN	NaN	NaN	NaN	NaN	NaN	NaN	NaN	NaN
ICP22	0.443098	0.509388	0.218367	0.151909	0.115155	0.0855696	-0.132535	0.0412227	0.120485	0	-0.0847375	0.0509909	8	8	8	1	2	2	2	2	2	3	2	3
ICP27	0.0860716	0	0.0407599	-0.217785	-0.373913	-0.263797	0.00128658	0	-0.0718412	-0.415196	-0.5658	-0.310143	13	12	11	3	4	3	5	11	10	5	6	6
ICP4	-0.496056	-0.262315	-0.455584	-0.451611	-0.52377	-0.605237	0.0280424	-0.00424433	-0.0324506	-0.324301	-0.480888	-0.385646	24	25	23	6	10	8	19	21	21	15	18	11
KITH	0.101915	0.313766	0.454569	-0.0806352	-0.0693027	0	0	0.00324569	0.086194	-0.198454	-0.0751546	-0.101074	11	11	11	4	3	4	5	7	8	7	9	9
MB43	NaN	NaN	NaN	NaN	NaN	NaN	NaN	NaN	NaN	NaN	3.20639	3.24364	NaN	NaN	NaN	NaN	NaN	NaN	NaN	NaN	NaN	2	2	2
MCP	-0.182973	-0.376817	-0.107654	-0.260631	-0.196264	-0.233721	-0.07095	-0.113559	-0.0845988	-0.0934125	-0.0336242	-0.00836945	53	56	57	25	26	33	45	48	47	37	36	33
NP03	NaN	NaN	NaN	-0.218668	-0.772145	NaN	NaN	NaN	NaN	NaN	NaN	NaN	0	1	2	NaN	NaN	NaN	NaN	NaN	NaN	NaN	NaN	NaN
PAP	0.00795748	0.200787	0.131462	-0.215692	-0.31473	-0.149436	-0.286336	-0.267449	-0.295744	-0.0880068	-0.0885729	-0.0390233	21	21	22	8	12	11	12	13	12	12	13	15
PRIM	NaN	NaN	NaN	NaN	NaN	NaN	NaN	NaN	NaN	NaN	-0.331301	-0.287925	NaN	NaN	NaN	NaN	NaN	NaN	NaN	NaN	NaN	4	3	1
RIR1	-0.360664	-0.336452	-0.253946	-0.121317	-0.190088	-0.0196071	0.090518	0.107632	0.13377	-0.130975	-0.14929	-0.0380504	42	46	43	9	9	13	34	38	36	36	37	36
RIR2	NaN	NaN	NaN	-0.0888869	-0.0321604	-0.0396924	0.0933782	0.157629	0.351693	0.428018	0.348129	0.535623	13	14	14	NaN	NaN	NaN	7	12	13	12	12	11
RNB	-0.362288	-0.0635152	-0.203435	-0.476277	-0.534156	-0.656372	-0.47219	-0.46871	-0.492897	-0.139645	-0.274473	-0.221822	6	5	6	2	2	2	2	2	2	2	2	2
SCAF	-0.116117	-0.248866	0.00860836	-0.304946	-0.376412	-0.340826	-0.197293	-0.264154	-0.178367	-0.237348	-0.25624	-0.0336887	16	15	17	2	2	4	4	8	9	11	12	11
SHUT	NaN	NaN	NaN	0.867312	1.12873	0.98601	0.40098	0.262516	0.698915	0.0151214	0.0543568	0.184561	5	7	8	NaN	NaN	NaN	3	3	4	5	3	3
TEG1	0.352961	0.144404	0.174885	-0.427586	-0.452812	-0.356448	-0.311294	-0.27099	-0.234819	0.0173279	-0.0324628	-0.0266328	15	16	14	5	5	7	13	17	19	16	18	14
TEG3	NaN	NaN	0.71745	-0.324	0.0159443	0.86188	NaN	NaN	NaN	NaN	NaN	NaN	2	2	3	0	0	2	NaN	NaN	NaN	NaN	NaN	NaN
TEG4	-0.700741	-0.214721	-0.549678	-0.00372866	0.404273	0.0237997	0.452756	0.187586	0.167237	0.416362	0.280678	0.542036	4	3	3	2	3	2	2	5	3	13	11	5
TEG5	0.0935487	-0.0103589	-0.00175472	-0.207334	-0.16532	-0.269421	-0.0566648	-0.0181974	-0.0694158	-0.100886	-0.150369	-0.0785995	28	29	29	16	22	22	22	22	27	15	15	13
TEG6	NaN	NaN	NaN	NaN	0.428581	NaN	NaN	NaN	NaN	NaN	NaN	NaN	0	1	0	NaN	NaN	NaN	NaN	NaN	NaN	NaN	NaN	NaN
TEG7	2.63475	2.67817	2.52508	3.71106	3.69858	3.30497	4.80384	3.65028	5.37732	4.8232	4.2515	4.61338	6	5	7	3	4	4	6	7	8	7	8	9
UL07	0.925745	0.530775	0.823657	0.720912	0.778831	0.718179	1.16662	1.1092	1.12289	0.871283	1.12804	1.16814	7	7	8	2	3	4	3	6	6	4	3	3
UL13	NaN	NaN	NaN	0.465812	0.315934	0.508197	NaN	NaN	NaN	-0.115769	-3.26332	-4.56596	2	2	1	NaN	NaN	NaN	NaN	NaN	NaN	7	8	5
UL16	NaN	0.248238	-0.176898	0.913087	0.904692	0.961348	0.153753	0.179625	0.302559	0.154205	0.296009	0.368641	7	5	7	1	2	2	3	7	7	8	8	7
UL17	-0.164827	0.042713	-0.0645039	0.0364744	0.156673	-0.0539344	-0.0733001	-0.076069	-0.0824274	0.00972915	-0.0679664	-0.0263798	9	10	7	2	3	3	7	11	13	5	7	6
UL20	NaN	NaN	NaN	NaN	NaN	NaN	NaN	NaN	NaN	1.24673	NaN	NaN	NaN	NaN	NaN	NaN	NaN	NaN	NaN	NaN	NaN	0	1	2
UL24	NaN	NaN	NaN	2.32888	2.67725	2.37289	2.95866	2.68662	3.03946	2.80486	2.99692	2.84072	7	7	6	NaN	NaN	NaN	4	4	4	6	7	5
UL25	-0.281345	-0.174276	-0.350637	-0.111191	-0.174885	-0.0365389	-0.386253	-0.406436	-0.318645	-0.138723	-0.217484	-0.19381	14	15	15	4	4	6	15	17	19	8	8	8
UL31	0.551878	0.342077	0.354257	0.242349	0	0.27399	-0.218359	-0.0958017	-0.247062	0.0155353	-0.0221565	-0.064615	5	8	5	3	4	6	3	3	3	5	5	4
UL32	NaN	NaN	NaN	0.0741179	0.239482	-0.110273	NaN	NaN	NaN	NaN	NaN	NaN	4	5	5	NaN	NaN	NaN	NaN	NaN	NaN	NaN	NaN	NaN
UL34	0.075457	-0.0187149	-0.00344219	-0.217081	-0.206756	-0.154368	0.0648577	-0.0900911	-0.00193547	-0.390946	-0.15481	-0.308354	9	10	11	4	6	6	7	7	7	7	7	6
UL37	-0.271346	-0.148125	-0.174868	-0.258812	-0.331089	-0.379335	-0.179347	-0.190306	-0.209229	-0.0802457	-0.166907	-0.0424413	32	42	40	15	19	20	33	33	40	25	26	19
UL56	3.20774	NaN	NaN	5.81401	5.55686	6.30218	3.60161	3.65993	4.93779	NaN	NaN	NaN	6	7	7	2	0	1	3	4	3	NaN	NaN	NaN
UNG	NaN	NaN	NaN	-0.19554	-0.28674	-0.151103	0.143471	0.180248	0.226197	-0.372377	-0.388991	-0.390727	6	7	7	NaN	NaN	NaN	4	4	4	5	5	5
US02	4.1478	3.30172	3.66638	3.64882	3.64448	3.66872	5.33376	4.7512	4.60824	3.13269	3.35886	3.42007	10	10	11	5	5	5	9	8	12	7	7	7
US03	NaN	NaN	NaN	1.70779	3.57009	1.89134	2.45884	3.39197	2.57976	3.04942	2.93648	2.97976	2	3	3	NaN	NaN	NaN	3	3	5	10	9	9
US10	NaN	NaN	NaN	-0.180983	-0.969803	-0.626026	NaN	NaN	NaN	-0.0494098	0.10005	0.0248858	1	1	1	NaN	NaN	NaN	NaN	NaN	NaN	4	5	2
US9	NaN	NaN	NaN	NaN	NaN	NaN	NaN	NaN	NaN	NaN	4.61541	4.21795	NaN	NaN	NaN	NaN	NaN	NaN	NaN	NaN	NaN	1	1	1
VP16	-0.208868	-0.139426	-0.193946	-0.136766	-0.152465	-0.154743	-0.375689	-0.391274	-0.387632	-0.102547	-0.0538803	-0.019029	16	15	15	8	8	10	12	14	14	12	13	11
VP19	0.257052	0.277851	0.434974	0.0531153	-0.0585992	-0.0351548	-0.145308	-0.0748335	-0.1059	-0.0709578	0.0584681	-0.0654271	17	17	17	2	3	4	9	11	11	8	8	7
VP22	-0.00795748	-0.159856	-0.127559	0.514198	0.5066	0.651309	-0.374987	-0.429919	-0.338909	0.264196	0.301402	0.410365	13	13	14	9	8	10	7	7	7	9	9	9
VP23	-0.381208	-0.206717	-0.139029	0.0489052	-0.0432956	-0.282518	-0.122913	-0.260257	-0.277296	-0.0648912	-0.110926	-0.0505074	13	13	13	5	4	5	12	11	12	11	10	9
