# Supplementary material for: Systems Analysis of Protein Fatty Acylation in Herpes Simplex Virus-Infected Cells Using Chemical Proteomics
Source: Chem Biol. 2015 Aug 20;22(8):1008–17. doi: 10.1016/j.chembiol.2015.06.024 (PMC4543063; doi:10.1016/j.chembiol.2015.06.024)
Supplement: Table S8. YnMyr Tagging of HSV Proteins in Response to Chemical Inhibition of Myristoylation [file mmc9.xlsx]

## Sheet: SI Table 8
SI Table 8: YnMyr tagging of HSV proteins in response to chemical inhibition of myristoylation
Listed below are 9 HSV proteins that possess N-myristoylation motif (N-terminal glycine) quantified in lysates obtained from metabolic tagging with YnMyr in the presence and absence of an N-myristoyltransferase inhibitor. Experiments were performed in light cells (n = 3). Light lysates were spiked with equal amounts of heavy protein (labelled with YnMyr in the absence of the inhibitor) followed b…
Gene names	Log2 protein palmitoylation HSV/Mock. Probe pairs used and sample names indicating strians are given below.						Significance (-Log10 p value)	Test difference	Number of peptides used for quantification. Probe pairs used and sample names indicating strians are given below.
	Non-inhibited 1	Non-inhibited 2	Non-ininhibited 3	Inhibited 1	Inhibited 2	Inhibited 3			Non-inhibited 1	Non-inhibited 2	Non-ininhibited 3	Inhibited 1	Inhibited 2	Inhibited 3
DEN	2.20549	2.09304	2.0356	1.67332	1.77756	1.86239	2.29883	-0.340289	94	97	81	75	83	84
GD	1.00678	1.12005	0.995199	0.740939	0.777498	0.677814	2.77839	-0.308593	11	12	11	10	9	10
GH	1.30051	1.38971	1.35378	0.988863	1.06711	0.982742	3.36116	-0.335095	19	20	17	17	21	19
GL	1.3058	0.888919	1.03191	0.703725	0.516901	0.60726	1.90018	-0.466248	4	4	4	4	4	4
GM	1.47323	1.14347	1.56903	0.532821	0.668055	0.610828	2.67825	-0.791343	6	8	6	6	6	6
ICP22	0.389945	0.450041	0.432273	0.256158	0.33857	0.204699	1.9733	-0.15761	10	8	9	8	10	9
PRIM	0.41416	0.0392842	0.375839	NaN	0.73631	NaN	0	0.459882	3	3	3	2	4	2
SHUT	0.776752	0.808217	0.667757	0.570916	0.503348	0.519824	2.31747	-0.219546	12	11	11	11	11	9
US02	-0.433796	-0.569955	-0.727255	-0.917342	-1.01485	-1.08042	2.23265	-0.427203	14	14	12	13	13	14
