# Supplementary material for: Systems Analysis of Protein Fatty Acylation in Herpes Simplex Virus-Infected Cells Using Chemical Proteomics
Source: Chem Biol. 2015 Aug 20;22(8):1008–17. doi: 10.1016/j.chembiol.2015.06.024 (PMC4543063; doi:10.1016/j.chembiol.2015.06.024)
Supplement: Table S9. Functional Annotation Chart for Proteins with Decreased Levels of Palmitoylation [file mmc10.xlsx]

## Sheet: SI Table 9
SI Table 9: Functional annotation chart for proteins with decreased levels of palmitoylation
Listed below are results of functional annotation analysis performed using David Bioinformatics Resource (Huang et al., 2009) on the set of 116 human proteins from SI Table 1. Term enrichment analysis was performed using human proteome as a background and the following thesholds: mininal count = 3; ease = 0.001. In the table are given genes associated with the enriched terms as well as numerical …
Category	Term	Count	%	p-Value	Genes	List Total	Pop Hits	Pop Total	Fold Enrichment	Bonferroni	Benjamini	FDR
SP_PIR_KEYWORDS	membrane	113	97.4138	9.14066e-51	SYT1, SLC44A1, STARD3NL, SLC44A2, IL6ST, TSPAN5, TSPAN6, TSPAN9, SIDT2, FDFT1, CHIC2, SEMA7A, SPRED1, ITFG3, SCAMP3, VANGL1, UGCG, SSPN, PDCD1LG2, ERGIC2, THY1, PLAUR, ERGIC3, VAMP5, VAMP4, FAM171A1, GLG1, CAV2, CAV1, STX7, IFITM1, IFITM2, IFITM3, DAG1, ARF6, EPHB4, EPHB2, SERINC3, TTYH3, STX12, PROCR, SERINC1, MANEA, B3GNT1, TMEM192, SCARB2, SLC30A6, B4GALT1, CACNA2D1, PCDH10, CD63, CD59, GPR39,…	116	6256	19235	2.99513	1.48993e-48	1.48993e-48	1.10722e-47
UP_SEQ_FEATURE	transmembrane region	97	83.6207	1.03975e-38	SYT1, SLC44A1, STARD3NL, SLC44A2, IL6ST, TSPAN5, TSPAN6, TSPAN9, SIDT2, FDFT1, ITFG3, SCAMP3, VANGL1, UGCG, SSPN, PDCD1LG2, ERGIC2, ERGIC3, VAMP5, VAMP4, FAM171A1, GLG1, CAV2, CAV1, STX7, IFITM1, IFITM2, IFITM3, DAG1, EPHB4, EPHB2, SERINC3, TTYH3, STX12, PROCR, SERINC1, B3GNT1, MANEA, TMEM192, SCARB2, SLC30A6, B4GALT1, CACNA2D1, PCDH10, CD63, GPR39, PTTG1IP, BET1L, ANTXR2, ANTXR1, CLCN6, STEAP3, …	116	4911	19113	3.25441	3.47276e-36	3.47276e-36	1.41215e-35
SP_PIR_KEYWORDS	transmembrane	97	83.6207	1.82456e-38	SYT1, SLC44A1, STARD3NL, SLC44A2, IL6ST, TSPAN5, TSPAN6, TSPAN9, SIDT2, FDFT1, ITFG3, SCAMP3, VANGL1, UGCG, SSPN, PDCD1LG2, ERGIC2, ERGIC3, VAMP5, VAMP4, FAM171A1, GLG1, CAV2, CAV1, STX7, IFITM1, IFITM2, IFITM3, DAG1, EPHB4, EPHB2, SERINC3, TTYH3, STX12, PROCR, SERINC1, B3GNT1, MANEA, TMEM192, SCARB2, SLC30A6, B4GALT1, CACNA2D1, PCDH10, CD63, GPR39, PTTG1IP, BET1L, ANTXR2, ANTXR1, CLCN6, STEAP3, …	116	4973	19235	3.23435	2.97403e-36	1.48702e-36	2.21012e-35
UP_SEQ_FEATURE	topological domain:Cytoplasmic	77	66.3793	1.28414e-30	STEAP3, SYT1, SLC44A1, STARD3NL, SLC44A2, IL6ST, TSPAN5, TSPAN6, TSPAN9, SIDT2, CXADR, SLC26A2, POMGNT1, TMEM59, ITFG3, ANO6, VASN, STX6, SCAMP3, STX4, VANGL1, LMBRD1, SSPN, ERGIC2, PDCD1LG2, ERGIC3, MAN2A2, STOM, AMIGO2, TNFRSF10B, PSEN1, TNFRSF10D, CD82, CD81, VAMP5, VAMP4, JAM2, JAM3, FAM171A1, GLG1, CAV2, GALNT2, CAV1, STX7, DAG1, BET1, ITM2B, EPHB4, EPHB2, SERINC3, TTYH3, STX12, PROCR, SERIN…	116	3374	19113	3.76025	4.28902e-28	2.14451e-28	1.74407e-27
GOTERM_CC_FAT	GO:0031224~intrinsic to membrane	107	92.2414	3.06907e-29	SYT1, SLC44A1, STARD3NL, SLC44A2, IL6ST, TSPAN5, TSPAN6, TSPAN9, SIDT2, FDFT1, SEMA7A, ITFG3, SCAMP3, VANGL1, UGCG, SSPN, PDCD1LG2, ERGIC2, THY1, PLAUR, ERGIC3, VAMP5, VAMP4, FAM171A1, GLG1, CAV2, CAV1, STX7, IFITM1, IFITM2, IFITM3, DAG1, EPHB4, EPHB2, SERINC3, TTYH3, STX12, PROCR, SERINC1, MANEA, B3GNT1, TMEM192, SCARB2, SLC30A6, B4GALT1, CACNA2D1, PCDH10, CD63, CD59, GPR39, PTTG1IP, BET1L, MARC…	116	5485	12782	2.14955	6.35298e-27	6.35298e-27	3.86843e-26
GOTERM_CC_FAT	GO:0016021~integral to membrane	101	87.069	2.78952e-24	SYT1, SLC44A1, STARD3NL, SLC44A2, IL6ST, TSPAN5, TSPAN6, TSPAN9, SIDT2, FDFT1, ITFG3, SCAMP3, VANGL1, UGCG, SSPN, PDCD1LG2, ERGIC2, THY1, PLAUR, ERGIC3, VAMP5, VAMP4, FAM171A1, GLG1, CAV2, CAV1, STX7, IFITM1, IFITM2, IFITM3, DAG1, EPHB4, EPHB2, SERINC3, TTYH3, STX12, PROCR, SERINC1, B3GNT1, MANEA, TMEM192, SCARB2, SLC30A6, B4GALT1, CACNA2D1, PCDH10, CD63, GPR39, PTTG1IP, BET1L, ANTXR2, ANTXR1, CL…	116	5297	12782	2.10103	5.7743e-22	2.88715e-22	3.51606e-21
SP_PIR_KEYWORDS	golgi apparatus	26	22.4138	7.89491e-15	GLG1, GALNT2, CAV2, CAV1, BET1, ARF6, ITM2B, GOLGA7, POMGNT1, STX12, SLC35B2, B3GNT1, MANEA, SLC30A6, STX6, B4GALT1, ARL1, ERGIC2, ERGIC3, MAN2A2, PSEN1, VAMP5, VAMP4, BET1L, PRNP, TRAPPC3	116	588	19235	7.33213	1.28486e-12	4.28324e-13	9.54792e-12
GOTERM_CC_FAT	GO:0005794~Golgi apparatus	36	31.0345	1.62596e-14	GLG1, GALNT2, CAV2, CAV1, STX7, BET1, ARF6, CXADR, ITM2B, SERINC3, POMGNT1, GOLGA7, CHIC2, STX12, SLC35B2, B3GNT1, MANEA, SLC30A6, B4GALT1, STX6, ARL1, CLN3, STX4, SCAMP3, FLOT1, ERGIC2, ERGIC3, MAN2A2, NCSTN, PSEN1, VAMP5, VAMP4, BET1L, PRNP, TRAPPC3, F2R	116	872	12782	4.54911	3.35532e-12	1.11844e-12	2.04281e-11
UP_SEQ_FEATURE	topological domain:Extracellular	49	42.2414	5.14185e-13	SLC44A2, STARD3NL, IL6ST, TSPAN5, TSPAN6, TSPAN9, SIDT2, CXADR, SLC26A2, TMEM59, ITFG3, ANO6, VASN, STX4, VANGL1, SSPN, LMBRD1, PDCD1LG2, AMIGO2, TNFRSF10B, TNFRSF10D, CD82, CD81, JAM2, JAM3, FAM171A1, GLG1, DAG1, EPHB4, EPHB2, SERINC3, TTYH3, PROCR, SERINC1, MYOF, SLC30A6, CACNA2D1, PCDH10, TSPAN13, CD63, NCSTN, SLC16A3, GPR39, SLC6A6, PLSCR3, PTTG1IP, ANTXR2, ANTXR1, F2R	116	2719	19113	2.96933	1.71724e-10	5.72414e-11	6.98286e-10
UP_SEQ_FEATURE	glycosylation site:N-linked (GlcNAc...)	60	51.7241	2.18289e-12	STEAP3, SYT1, SLC44A2, IL6ST, TSPAN5, TSPAN6, TSPAN9, SIDT2, CXADR, SLC26A2, TSPAN10, TMEM59, SEMA7A, CLDND1, ITFG3, NT5E, ANO6, VASN, CLN3, LMBRD1, PDCD1LG2, PLAUR, ERGIC3, THY1, MAN2A2, AMIGO2, TNFRSF10D, CD82, JAM2, PRNP, JAM3, FAM171A1, GLG1, SLC39A10, DAG1, ITM2B, EPHB4, EPHB2, SERINC3, TTYH3, PROCR, SERINC1, B3GNT1, TMEM192, SCARB2, B4GALT1, CACNA2D1, PCDH10, TSPAN14, TSPAN13, CD63, NCSTN, …	116	4129	19113	2.39429	7.29095e-10	1.82274e-10	2.96476e-09
INTERPRO	IPR018503:Tetraspanin, conserved site	9	7.75862	2.91889e-12	TSPAN10, CD82, TSPAN5, CD81, TSPAN6, TSPAN14, TSPAN13, TSPAN9, CD63	107	26	16659	53.8932	5.07886e-10	5.07886e-10	3.57497e-09
SP_PIR_KEYWORDS	glycoprotein	61	52.5862	3.12843e-12	STEAP3, SYT1, SLC44A2, IL6ST, TSPAN5, TSPAN6, TSPAN9, SIDT2, CXADR, SLC26A2, TSPAN10, TMEM59, SEMA7A, CLDND1, ITFG3, NT5E, ANO6, VASN, CLN3, LMBRD1, PDCD1LG2, PLAUR, THY1, ERGIC3, MAN2A2, AMIGO2, PSEN1, TNFRSF10D, CD82, JAM2, PRNP, JAM3, FAM171A1, GLG1, SLC39A10, DAG1, ITM2B, EPHB4, EPHB2, SERINC3, TTYH3, PROCR, SERINC1, B3GNT1, TMEM192, SCARB2, B4GALT1, CACNA2D1, PCDH10, TSPAN14, TSPAN13, CD63, …	116	4318	19235	2.34251	5.09927e-10	1.27482e-10	3.78947e-09
INTERPRO	IPR000301:Tetraspanin, subgroup	9	7.75862	1.07084e-11	TSPAN10, CD82, TSPAN5, CD81, TSPAN6, TSPAN14, TSPAN13, TSPAN9, CD63	107	30	16659	46.7075	1.86327e-09	9.31634e-10	1.31154e-08
INTERPRO	IPR018499:Tetraspanin	9	7.75862	2.50056e-11	TSPAN10, CD82, TSPAN5, CD81, TSPAN6, TSPAN14, TSPAN13, TSPAN9, CD63	107	33	16659	42.4613	4.35099e-09	1.45033e-09	3.06262e-08
GOTERM_CC_FAT	GO:0044431~Golgi apparatus part	18	15.5172	1.02041e-09	B4GALT1, STX6, GLG1, CAV2, GALNT2, CLN3, ARL1, STX4, CAV1, SCAMP3, BET1, MAN2A2, POMGNT1, CHIC2, VAMP5, B3GNT1, VAMP4, TRAPPC3	116	294	12782	6.74631	2.11225e-07	5.28061e-08	1.28618e-06
SP_PIR_KEYWORDS	cell membrane	37	31.8966	8.4271e-09	CAV2, SLC44A1, CAV1, IL6ST, DAG1, ARF6, CXADR, SERINC3, TTYH3, SPRY2, CHIC2, SEMA7A, SPRED1, MYOF, NT5E, B4GALT1, STX4, FLOT2, FLOT1, PCDH10, SSPN, CD63, PDCD1LG2, PLAUR, THY1, SLC16A3, STOM, AMIGO2, GPR39, CD59, VAMP5, ANTXR2, ANTXR1, JAM2, PRNP, JAM3, F2R	116	2194	19235	2.7964	1.37362e-06	2.74723e-07	1.02079e-05
GOTERM_BP_FAT	GO:0016192~vesicle-mediated transport	19	16.3793	1.12166e-08	STX6, ARL1, CAV2, CLN3, STX4, CAV1, SCAMP3, STX7, BET1, ARF6, ERGIC2, ERGIC3, STX12, PSEN1, VAMP5, BET1L, VAMP4, CHP, TRAPPC3	85	576	13528	5.24984	1.19456e-05	1.19456e-05	1.78641e-05
GOTERM_CC_FAT	GO:0005886~plasma membrane	63	54.3103	3.71392e-08	STEAP3, CYB5R3, SYT1, IL6ST, TSPAN9, CXADR, SLC26A2, SPRY2, CHIC2, DYNLL1, SEMA7A, SPRED1, NT5E, STX6, ARL1, CLN3, STX4, FLOT2, FLOT1, SSPN, PDCD1LG2, PLAUR, THY1, STOM, AMIGO2, TNFRSF10B, PSEN1, CD82, CD81, VAMP5, JAM2, PRNP, JAM3, CAV2, CAV1, IFITM1, IFITM3, DAG1, ARF6, EPHB4, EPHB2, SERINC3, TTYH3, PROCR, SERINC1, SCARB2, MYOF, B4GALT1, CACNA2D1, PCDH10, FADS2, TSPAN13, CD63, SLC16A3, NCSTN, S…	116	3777	12782	1.83795	7.68779e-06	1.53756e-06	4.68123e-05
SP_PIR_KEYWORDS	lipoprotein	19	16.3793	4.83584e-08	CYB5R3, ARL1, SYT1, CAV1, ARF6, CXADR, THY1, PLAUR, STOM, GOLGA7, CHIC2, CD59, SEMA7A, PLSCR3, MARCKS, CHP, PRNP, NT5E, TRAPPC3	116	642	19235	4.90741	7.88238e-06	1.31373e-06	5.85774e-05
GOTERM_CC_FAT	GO:0045121~membrane raft	12	10.3448	6.14994e-08	STOM, CAV2, CLN3, CAV1, STX12, PSEN1, FLOT2, FLOT1, DAG1, PRNP, F2R, THY1	116	143	12782	9.24668	1.27303e-05	2.12173e-06	7.75172e-05
SMART	SM00397:t_SNARE	6	5.17241	8.45011e-08	STX6, STX4, STX12, STX7, BET1, BET1L	40	27	9079	50.4389	2.61953e-06	2.61953e-06	7.25936e-05
KEGG_PATHWAY	hsa04130:SNARE interactions in vesicular transport	8	6.89655	1.1395e-07	STX6, STX4, STX12, STX7, VAMP5, BET1, BET1L, VAMP4	56	38	5085	19.1165	6.15328e-06	6.15328e-06	0.000111632
UP_SEQ_FEATURE	topological domain:Vesicular	7	6.03448	1.15442e-07	STEAP3, SYT1, STX12, STX7, VAMP5, BET1, VAMP4	116	39	19113	29.5736	3.85569e-05	7.7115e-06	0.000156789
UP_SEQ_FEATURE	domain:t-SNARE coiled-coil homology	6	5.17241	1.75325e-07	STX6, STX4, STX12, STX7, BET1, BET1L	116	22	19113	44.9365	5.8557e-05	9.75974e-06	0.00023812
UP_SEQ_FEATURE	topological domain:Lumenal	15	12.931	4.56436e-07	B4GALT1, GALNT2, UGCG, FADS2, ITM2B, ERGIC2, ERGIC3, MAN2A2, POMGNT1, PSEN1, B3GNT1, MANEA, BET1L, TMEM192, SCARB2	116	444	19113	5.56646	0.000152438	2.17783e-05	0.000619912
INTERPRO	IPR000727:Target SNARE coiled-coil region	6	5.17241	6.84946e-07	STX6, STX4, STX12, STX7, BET1, BET1L	107	27	16659	34.5981	0.000119173	2.97947e-05	0.000838899
GOTERM_CC_FAT	GO:0005624~membrane fraction	24	20.6897	6.85754e-07	STX6, CLN3, CAV2, STX4, CAV1, FLOT2, FLOT1, UGCG, DAG1, FADS2, TSPAN13, ARF6, TSPAN9, SLC26A2, FDFT1, NCSTN, SLC16A3, POMGNT1, SLC17A5, PSEN1, DYNLL1, CD59, SCARB2, NT5E	116	809	12782	3.26891	0.000141941	2.02785e-05	0.000864358
GOTERM_CC_FAT	GO:0000139~Golgi membrane	12	10.3448	8.80956e-07	GLG1, MAN2A2, CAV2, CLN3, GALNT2, CAV1, SCAMP3, POMGNT1, B3GNT1, BET1, VAMP4, TRAPPC3	116	186	12782	7.10901	0.000182341	2.27945e-05	0.0011104
GOTERM_CC_FAT	GO:0005626~insoluble fraction	24	20.6897	1.28825e-06	STX6, CLN3, CAV2, STX4, CAV1, FLOT2, FLOT1, UGCG, DAG1, FADS2, TSPAN13, ARF6, TSPAN9, SLC26A2, FDFT1, NCSTN, SLC16A3, POMGNT1, SLC17A5, PSEN1, DYNLL1, CD59, SCARB2, NT5E	116	839	12782	3.15203	0.000266633	2.96294e-05	0.00162377
GOTERM_MF_FAT	GO:0005484~SNAP receptor activity	5	4.31034	2.32573e-06	STX6, STX4, STX12, STX7, BET1L	61	21	12983	50.6753	0.00051153	0.00051153	0.00296047
GOTERM_CC_FAT	GO:0031226~intrinsic to plasma membrane	29	25	2.35329e-06	CAV2, CAV1, IL6ST, DAG1, TSPAN9, CXADR, EPHB4, SLC26A2, EPHB2, PROCR, SCARB2, FADS2, TSPAN13, SSPN, CD63, THY1, NCSTN, SLC16A3, STOM, SLC17A5, PSEN1, GPR39, CD82, CD59, CD81, SLC6A6, VAMP5, JAM2, F2R	116	1215	12782	2.63004	0.000487013	4.8712e-05	0.00296618
GOTERM_CC_FAT	GO:0005773~vacuole	13	11.2069	2.71166e-06	CLN3, STX4, STX7, CD63, LMBRD1, TMEM55B, TMEM55A, NCSTN, SLC17A5, PSEN1, VAMP4, TMEM192, SCARB2	116	252	12782	5.68439	0.000561157	5.10273e-05	0.00341787
GOTERM_CC_FAT	GO:0000323~lytic vacuole	12	10.3448	3.03139e-06	NCSTN, CLN3, SLC17A5, STX7, PSEN1, VAMP4, TMEM192, SCARB2, CD63, LMBRD1, TMEM55B, TMEM55A	116	211	12782	6.26671	0.000627302	5.22902e-05	0.00382086
GOTERM_CC_FAT	GO:0005764~lysosome	12	10.3448	3.03139e-06	NCSTN, CLN3, SLC17A5, STX7, PSEN1, VAMP4, TMEM192, SCARB2, CD63, LMBRD1, TMEM55B, TMEM55A	116	211	12782	6.26671	0.000627302	5.22902e-05	0.00382086
GOTERM_CC_FAT	GO:0005887~integral to plasma membrane	28	24.1379	4.85941e-06	CAV2, CAV1, IL6ST, DAG1, TSPAN9, CXADR, EPHB4, SLC26A2, EPHB2, PROCR, SCARB2, FADS2, TSPAN13, CD63, SSPN, THY1, NCSTN, SLC16A3, STOM, SLC17A5, PSEN1, GPR39, CD82, CD81, SLC6A6, VAMP5, JAM2, F2R	116	1188	12782	2.59706	0.0010054	7.7374e-05	0.0061249
SP_PIR_KEYWORDS	membrane protein	7	6.03448	6.7212e-06	CYB5R3, STOM, CLN3, IL6ST, CD59, NT5E, PLAUR	116	77	19235	15.0745	0.00109496	0.000156496	0.00814122
PIR_SUPERFAMILY	PIRSF002419:CD9 antigen	5	4.31034	1.0284e-05	CD82, CD81, TSPAN6, TSPAN9, CD63	60	18	7396	34.2407	0.00058602	0.00058602	0.0101933
SP_PIR_KEYWORDS	transport	26	22.4138	1.43442e-05	STEAP3, SLC44A1, SLC44A2, SLC39A10, BET1, ARF6, SLC26A2, TTYH3, STX12, SLC35B2, ANO6, SLC30A6, STX6, STX4, SCAMP3, CACNA2D1, FADS2, LMBRD1, ERGIC2, ERGIC3, SLC16A3, SLC17A5, SLC6A6, BET1L, CLCN6, TRAPPC3	116	1670	19235	2.58161	0.00233539	0.000292222	0.017374
GOTERM_BP_FAT	GO:0048193~Golgi vesicle transport	8	6.89655	1.65748e-05	STX6, ARL1, STX4, SCAMP3, STX7, BET1, ERGIC2, TRAPPC3	85	131	13528	9.71926	0.0174974	0.00878731	0.0263946
GOTERM_BP_FAT	GO:0006811~ion transport	17	14.6552	1.68344e-05	STEAP3, CAV2, CACNA2D1, SLC44A1, CAV1, SLC44A2, SLC39A10, SLC26A2, SLC16A3, TTYH3, SLC17A5, PSEN1, CHP, CLCN6, ANO6, SLC30A6, F2R	85	768	13528	3.52292	0.0177691	0.00595845	0.026808
GOTERM_CC_FAT	GO:0044459~plasma membrane part	39	33.6207	2.67405e-05	CYB5R3, CAV2, SYT1, CAV1, IL6ST, DAG1, TSPAN9, CXADR, EPHB4, SLC26A2, EPHB2, PROCR, SCARB2, B4GALT1, ARL1, CLN3, CACNA2D1, STX4, FLOT2, FLOT1, FADS2, TSPAN13, SSPN, CD63, THY1, STOM, NCSTN, SLC16A3, SLC17A5, PSEN1, GPR39, CD82, CD59, CD81, SLC6A6, VAMP5, ANTXR1, JAM2, F2R	116	2203	12782	1.9507	0.00552007	0.000395305	0.0337
SP_PIR_KEYWORDS	lysosome	8	6.89655	3.16639e-05	CLN3, SLC17A5, TMEM192, SCARB2, CD63, LMBRD1, TMEM55B, TMEM55A	116	149	19235	8.90303	0.005148	0.000573313	0.0383483
GOTERM_CC_FAT	GO:0000267~cell fraction	24	20.6897	8.18309e-05	STX6, CLN3, CAV2, STX4, CAV1, FLOT2, FLOT1, UGCG, DAG1, FADS2, TSPAN13, ARF6, TSPAN9, SLC26A2, FDFT1, NCSTN, SLC16A3, POMGNT1, SLC17A5, PSEN1, DYNLL1, CD59, SCARB2, NT5E	116	1083	12782	2.44188	0.016797	0.00112868	0.103095
GOTERM_CC_FAT	GO:0005765~lysosomal membrane	5	4.31034	9.30043e-05	NCSTN, SLC17A5, STX7, PSEN1, CD63	116	27	12782	20.4055	0.0190686	0.00120258	0.117164
GOTERM_CC_FAT	GO:0005901~caveola	6	5.17241	0.000100205	CAV2, CLN3, CAV1, FLOT2, FLOT1, F2R	116	52	12782	12.7142	0.0205298	0.00121946	0.126231
GOTERM_CC_FAT	GO:0005768~endosome	12	10.3448	0.000124473	STEAP3, STX6, CLN3, STARD3NL, STX7, BET1L, VAMP4, ARF6, CD63, CLCN6, TMEM55B, TMEM55A	116	315	12782	4.1977	0.0254384	0.00143051	0.15678
INTERPRO	IPR006012:Syntaxin/epimorphin, conserved site	4	3.44828	0.00015957	STX6, STX4, STX12, STX7	107	17	16659	36.6333	0.0273855	0.0055381	0.195262
GOTERM_BP_FAT	GO:0015871~choline transport	3	2.58621	0.000226755	SLC44A1, SLC44A2, PSEN1	85	4	13528	119.365	0.214568	0.0585936	0.360531
SP_PIR_KEYWORDS	endosome	8	6.89655	0.000262907	STEAP3, STARD3NL, STX7, ARF6, CD63, CLCN6, TMEM55B, TMEM55A	116	209	19235	6.34714	0.041954	0.00427677	0.317999
SP_PIR_KEYWORDS	palmitate	8	6.89655	0.000294975	STOM, SYT1, CAV1, GOLGA7, CHIC2, PLSCR3, CXADR, TRAPPC3	116	213	19235	6.22794	0.0469501	0.00436209	0.356723
BBID	73.Integrins_and_other_cell-surface_receptors	4	3.44828	0.000361378	CD82, CD81, CD63, PLAUR	6	13	358	18.359	0.00288737	0.00288737	0.197679
PIR_SUPERFAMILY	PIRSF016581:interferon-induced transmembrane protein	3	2.58621	0.000371554	IFITM1, IFITM2, IFITM3	60	4	7396	92.45	0.0209597	0.0105354	0.367683
UP_SEQ_FEATURE	compositionally biased region:Cys-rich	7	6.03448	0.000388892	SPRY2, SLC44A1, PLSCR3, PCDH10, CLCN6, EPHB4, EPHB2	116	158	19113	7.29981	0.12183	0.0161082	0.526888
UP_SEQ_FEATURE	domain:Ig-like C2-type	6	5.17241	0.000395664	AMIGO2, IL6ST, SEMA7A, JAM2, JAM3, PDCD1LG2	116	103	19113	9.59809	0.123815	0.0145791	0.53604
SP_PIR_KEYWORDS	transmembrane protein	13	11.2069	0.000463041	B4GALT1, SYT1, CAV1, CD63, THY1, FDFT1, PROCR, PSEN1, CD82, SLC6A6, CD81, SCARB2, CLCN6	116	642	19235	3.3577	0.0727139	0.00627135	0.559449
SP_PIR_KEYWORDS	phosphoprotein	62	53.4483	0.000590729	STEAP3, CYB5R3, SYT1, SLC44A1, STARD3NL, IL6ST, SIDT2, CXADR, SLC26A2, SPRY2, DYNLL1, SPRED1, ITFG3, NT5E, STX6, CLN3, SCAMP3, STX4, VANGL1, FLOT2, FLOT1, LMBRD1, STOM, PSEN1, TMEM181, VAMP5, VAMP4, PRNP, FAM171A1, GLG1, CAV2, CAV1, STX7, SLC39A10, BET1, EPHB4, EPHB2, SERINC3, TTYH3, STX12, SLC35B2, SERINC1, TMEM192, CHP, ZDHHC20, MYOF, SLC30A6, CACNA2D1, TMBIM1, TMEM55B, TMEM55A, SLC16A3, GPR39,…	116	7263	19235	1.4155	0.0918241	0.00738164	0.713217
GOTERM_CC_FAT	GO:0012505~endomembrane system	18	15.5172	0.000603971	CYB5R3, GLG1, CLN3, SYT1, CAV2, GALNT2, CAV1, SCAMP3, BET1, FDFT1, MAN2A2, POMGNT1, PSEN1, SERINC1, B3GNT1, VAMP4, MYOF, TRAPPC3	116	782	12782	2.53633	0.117556	0.00656048	0.758616
GOTERM_MF_FAT	GO:0000149~SNARE binding	4	3.44828	0.000651996	CAV2, SYT1, STX4, CAV1	61	37	12983	23.0093	0.133667	0.0692298	0.826785
GOTERM_BP_FAT	GO:0046907~intracellular transport	13	11.2069	0.000710134	STX6, ARL1, SCAMP3, STX4, STX7, BET1, ERGIC2, STX12, PSEN1, PTTG1IP, BET1L, TRAPPC3, F2R	85	657	13528	3.14914	0.530723	0.140421	1.12502
GOTERM_CC_FAT	GO:0005802~trans-Golgi network	5	4.31034	0.000758222	STX6, ARL1, CLN3, STX4, VAMP5	116	46	12782	11.9771	0.145306	0.00781984	0.951511
UP_SEQ_FEATURE	lipid moiety-binding region:S-palmitoyl cysteine	7	6.03448	0.000795944	STOM, SYT1, CAV1, GOLGA7, PLSCR3, CXADR, TRAPPC3	116	181	19113	6.37221	0.233524	0.0262446	1.07563
GOTERM_BP_FAT	GO:0015837~amine transport	6	5.17241	0.000826933	CLN3, SLC44A1, SLC44A2, PSEN1, SERINC1, SLC6A6	85	118	13528	8.09252	0.585651	0.136569	1.30892
SP_PIR_KEYWORDS	phosphatidylinositol linkage	4	3.44828	0.00082824	CD59, PRNP, NT5E, PLAUR	116	31	19235	21.396	0.126336	0.00960069	0.998658
SP_PIR_KEYWORDS	gpi-anchor	6	5.17241	0.000961988	SEMA7A, CD59, PRNP, NT5E, PLAUR, THY1	116	126	19235	7.89614	0.145193	0.0104041	1.15907
